# Supplementary material for: Coral microbiome diversity reflects mass coral bleaching susceptibility during the 2016 El Niño heat wave
Source: Ecol Evol. 2019 Jan 17;9(3):938–56. doi: 10.1002/ece3.4662 (PMC6374667; doi:10.1002/ece3.4662)
Supplement: Supplementary file 2 [file ECE3-9-938-s002.xlsx]

## Sheet: OTU_table_ITS2
Supplementary Table 6. Bacterial OTU abundance counts, taxonomic annotation, and representative OTU sequences Acropora gemmifera, Acropora muricata, Coelastrea aspera and Porites Lutea at East Bay and Praslin for unbleached and bleached samples (n = 3).
			Type_UID	13201	13199	13311	13316	13280	13309	13283	13285	13399	13352	13403	13253	13417	13402	13408	13415	13444	13467	13513	13534	13482	13502	13529	13519	13522	13499	13526	13527	13500	13506
			Clade	A	A	C	C	C	C	C	C	C	C	C	C	C	C	C	C	C	D	D	D	D	D	D	D	D	D	D	D	D	D
			SpeciesGrp	A_Grp_1	A_Grp_2	C_Grp_1	C_Grp_1	C_Grp_1	C_Grp_1	C_Grp_1	C_Grp_1	C_Grp_1	C_Grp_2	C_Grp_1	C_Grp_1	C_Grp_3	C_Grp_1	C_Grp_1	C_Grp_1	C_Grp_1	D_Grp_1	D_Grp_1	D_Grp_1	D_Grp_1	D_Grp_1	D_Grp_1	D_Grp_1	D_Grp_1	D_Grp_1	D_Grp_1	D_Grp_1	D_Grp_1	D_Grp_2
			Type_Profile	A3	A3d	C15	C1-C1c-C1b-C42.2	C1	C3-C3b	C3/C1-C1c	C3	C3z/C3-C3.10-C3an	C15h	C3z-C3-C3.10-C3bq	C1-C1c-C1b	C1b	C15-C15ad	C116	C3z	C3u	D1/D4-D4c-D1c-D2	D1-D4-D4c-D1c-D17d-D17e-D17c	D1-D4-D4c-D6-D1c-D2-D4f	D1-D4-D4c-D2-D4f	D4	D1-D4-D2-D4c-D4f-D6	D1-D4-D4c-D2-D6-D1c	D1/D4-D2.2-D6-D4c-D2	D1-D2.2-D1m-D4-D2c	D1-D4-D6-D4c-D2	D1-D4-D4c-D2-D1c-D1k-D6	D1-D2.2-D1m-D4	D9
			Majority ITS2 Seq	A3	A3d	C15	C1	C1	C3	C3/C1	C3	C3z/C3	C15h	C3z	C1	C1b	C15	C116	C3z	C3u	D1/D4	D1	D1	D1	D4	D1	D1	D1/D4	D1	D1	D1	D1	D9
			Associated Species	S. natans,S. tridacnidorum	None	None	S. goreaui	S. goreaui	None	S. goreaui	None	None	None	None	S. goreaui	None	None	None	None	None	S. trenchii	S. trenchii	S. glynnii,S. trenchii	S. trenchii	None	S. glynnii,S. trenchii	S. glynnii,S. trenchii	S. glynnii,S. trenchii	S. trenchii	S. glynnii,S. trenchii	S. glynnii,S. trenchii	S. trenchii	None
			Type abund local	1	1	9	2	4	1	2	2	20	1	19	3	3	11	1	5	2	1	3	7	3	3	3	3	3	2	1	4	2	4
			Type abund DB	7	1	56	53	50	38	35	35	22	21	20	19	18	11	5	5	4	80	40	20	19	14	14	9	7	5	5	5	4	4
Coral species	Site	Coral condition	SampleID
Acropora gemmifera	East Bay	Unbleached	10-SEYITS2	0	0	0	0	0	0	0	0	0	0	32450	0	0	0	0	0	0	0	0	0	0	0	0	0	0	0	0	0	0	0
Acropora gemmifera	East Bay	Unbleached	11-SEYITS2	0	0	0	0	0	0	0	0	36167	0	0	0	0	0	0	0	0	0	0	0	0	0	0	0	0	0	0	0	0	0
Acropora gemmifera	East Bay	Unbleached	12-SEYITS2	0	0	0	0	0	0	0	0	23100	0	0	0	0	0	0	0	0	0	0	0	0	0	0	0	0	0	0	0	0	0
Acropora gemmifera	East Bay	Bleached	13-SEYITS2	0	0	0	0	0	0	0	0	29620	0	0	0	0	0	0	0	0	0	0	0	0	0	0	0	0	0	219	0	0	0
Acropora gemmifera	East Bay	Bleached	14-SEYITS2	0	0	0	0	0	0	0	0	0	0	36614	0	0	0	0	0	0	0	0	0	0	0	0	0	0	0	0	0	0	0
Acropora gemmifera	East Bay	Bleached	15-SEYITS2	0	0	0	0	0	0	0	0	0	0	40898	0	0	0	0	0	0	0	0	0	0	0	0	0	0	0	0	0	0	0
Acropora muricata	East Bay	Unbleached	7-SEYITS2	0	0	0	0	0	0	0	0	25904	0	0	0	0	0	0	0	0	0	0	0	0	0	1734	0	0	0	0	0	0	0
Acropora muricata	East Bay	Unbleached	8-SEYITS2	0	0	0	0	0	0	0	0	26232	0	0	0	0	0	0	0	0	0	0	0	0	0	0	0	0	0	0	0	0	0
Acropora muricata	East Bay	Unbleached	9-SEYITS2	0	0	0	0	0	0	0	0	0	0	34027	0	0	0	0	0	0	0	0	0	0	0	0	0	0	0	0	0	0	0
Acropora muricata	East Bay	Bleached	16-SEYITS2	0	0	0	0	0	0	0	0	0	0	4248	0	0	0	0	0	0	0	0	0	0	0	0	0	0	0	0	0	0	0
Acropora muricata	East Bay	Bleached	17-SEYITS2	0	0	0	0	0	0	0	0	13616	0	0	0	0	0	0	0	0	0	0	0	0	0	0	0	0	0	0	0	0	0
Acropora muricata	East Bay	Bleached	18-SEYITS2	0	0	0	0	0	0	0	0	27196	0	0	0	0	0	0	0	0	0	0	0	0	0	0	0	0	0	0	0	0	0
Coelastrea aspera	East Bay	Unbleached	4-SEYITS2	0	0	273	0	0	0	0	0	253	0	0	0	0	0	0	0	0	0	0	0	1599	0	0	0	0	0	0	0	0	0
Coelastrea aspera	East Bay	Unbleached	5-SEYITS2	0	0	0	0	0	0	0	0	0	0	4016	0	0	0	0	0	0	0	0	0	0	0	30106	0	0	0	0	0	0	0
Coelastrea aspera	East Bay	Unbleached	6-SEYITS2	0	0	0	0	0	24	0	0	0	0	0	0	0	0	2238	0	0	0	0	0	0	0	25184	0	0	0	0	0	0	0
Coelastrea aspera	East Bay	Bleached	1-SEYITS2	0	0	0	0	0	0	0	0	0	0	369	0	0	0	0	0	0	0	0	0	0	0	0	0	0	0	0	0	0	0
Coelastrea aspera	East Bay	Bleached	2-SEYITS2	0	0	0	0	0	0	0	0	0	0	0	0	0	0	0	0	0	0	0	0	0	0	0	0	0	0	0	0	0	0
Coelastrea aspera	East Bay	Bleached	3-SEYITS2	0	0	0	0	0	0	0	0	0	0	16562	0	0	0	0	0	0	11341	0	0	0	0	0	0	0	0	0	0	0	0
Porites lutea	East Bay	Unbleached	19-SEYITS2	0	0	0	0	0	0	0	0	0	0	0	0	0	31215	0	0	0	0	0	0	0	0	0	0	0	0	0	0	0	0
Porites lutea	East Bay	Unbleached	20-SEYITS2	0	0	0	0	0	0	0	0	0	0	0	0	0	33143	0	0	0	0	0	0	0	0	0	0	0	0	0	0	0	0
Porites lutea	East Bay	Unbleached	21-SEYITS2	0	0	0	0	0	0	0	0	0	0	0	0	0	24843	0	0	0	0	0	0	0	0	0	0	0	0	0	0	0	0
Porites lutea	East Bay	Bleached	22-SEYITS2	0	0	16146	0	0	0	0	0	0	0	0	0	0	0	0	0	0	0	0	0	0	0	0	0	0	0	0	0	0	0
Porites lutea	East Bay	Bleached	23-SEYITS2	0	0	44849	0	0	0	0	0	0	0	441	0	0	0	0	0	0	0	0	0	0	548	0	0	0	0	0	0	0	2305
Porites lutea	East Bay	Bleached	24-SEYITS2	0	0	22691	0	0	0	0	0	0	0	391	0	0	0	0	0	0	0	0	0	0	0	0	0	320	0	0	0	0	46
Acropora gemmifera	Praslin	Unbleached	25-SEYITS2	0	0	0	0	0	0	0	0	0	0	27764	0	0	0	0	0	0	0	0	0	0	0	0	0	0	0	0	0	0	0
Acropora gemmifera	Praslin	Unbleached	26-SEYITS2	0	0	0	0	0	0	0	0	34607	0	0	0	0	0	0	0	0	0	2623	0	0	0	0	0	0	0	0	0	0	0
Acropora gemmifera	Praslin	Unbleached	27-SEYITS2	0	0	0	0	0	0	0	0	27179	0	0	0	0	0	0	0	0	0	3711	0	0	0	0	0	0	0	0	0	0	0
Acropora gemmifera	Praslin	Bleached	28-SEYITS2	0	0	0	0	0	0	0	0	31810	0	0	0	0	0	0	0	0	0	0	0	0	0	0	0	0	0	0	0	0	0
Acropora gemmifera	Praslin	Bleached	29-SEYITS2	0	0	0	0	0	0	0	0	0	0	24836	0	0	0	0	0	0	0	0	0	0	0	0	0	0	0	0	0	0	0
Acropora gemmifera	Praslin	Bleached	30-SEYITS2	0	0	0	0	0	0	0	0	0	0	25124	0	0	0	0	0	0	0	0	0	0	0	0	0	0	0	0	0	0	0
Acropora muricata	Praslin	Unbleached	37-SEYITS2	0	0	0	0	0	0	0	0	0	0	0	0	0	0	0	0	0	0	0	0	0	0	0	0	0	29215	0	0	0	0
Acropora muricata	Praslin	Unbleached	38-SEYITS2	0	0	0	0	0	0	0	0	0	0	0	0	0	664	0	97	0	0	0	0	0	0	0	0	0	33471	0	0	0	0
Acropora muricata	Praslin	Unbleached	39-SEYITS2	0	0	0	0	0	0	0	0	40491	0	0	0	0	0	0	0	0	0	0	0	0	0	0	0	0	0	0	0	0	0
Acropora muricata	Praslin	Bleached	40-SEYITS2	0	0	0	0	0	0	0	0	0	0	30648	0	0	0	0	0	0	0	0	0	0	0	0	0	0	0	0	0	5340	0
Acropora muricata	Praslin	Bleached	41-SEYITS2	0	0	0	0	0	0	0	0	36215	0	0	0	0	0	0	0	0	0	0	0	0	0	0	0	0	0	0	0	318	0
Acropora muricata	Praslin	Bleached	42-SEYITS2	0	0	0	0	0	0	0	0	0	0	22083	66	0	0	0	0	0	0	0	2793	0	0	0	0	0	0	0	0	0	0
Coelastrea aspera	Praslin	Unbleached	43-SEYITS2	0	0	0	0	0	0	0	0	0	0	0	0	0	0	0	0	0	0	0	0	3147	0	0	0	0	0	0	0	0	0
Coelastrea aspera	Praslin	Unbleached	44-SEYITS2	0	0	0	0	0	0	0	0	1849	0	0	0	0	0	0	0	1042	0	0	0	0	0	0	529	0	0	0	0	0	0
Coelastrea aspera	Praslin	Unbleached	45-SEYITS2	0	0	0	0	0	0	0	0	0	0	877	0	0	0	0	0	0	0	0	0	30820	0	0	0	0	0	0	0	0	0
Coelastrea aspera	Praslin	Bleached	46-SEYITS2	0	0	0	0	9920	0	0	5072	0	2018	0	0	11062	0	0	0	0	0	0	282	0	0	0	0	0	0	0	0	0	0
Coelastrea aspera	Praslin	Bleached	47-SEYITS2	0	0	0	0	0	0	0	0	12239	0	0	0	0	0	0	0	6805	0	0	0	0	0	0	5729	0	0	0	0	0	0
Coelastrea aspera	Praslin	Bleached	48-SEYITS2	0	0	0	0	0	0	0	0	37590	0	0	0	0	0	0	0	0	0	0	0	0	0	0	0	1408	0	0	0	0	0
Porites lutea	Praslin	Unbleached	31-SEYITS2	0	0	0	0	0	0	0	0	0	0	0	0	0	21583	0	0	0	0	0	0	0	0	0	0	0	0	0	0	0	0
Porites lutea	Praslin	Unbleached	32-SEYITS2	0	0	0	0	0	0	0	0	0	0	0	0	0	21478	0	0	0	0	0	0	0	0	0	0	0	0	0	0	0	0
Porites lutea	Praslin	Unbleached	33-SEYITS2	0	0	0	0	0	0	0	0	0	0	0	0	0	28044	0	0	0	0	0	0	0	0	0	0	0	0	0	0	0	0
Porites lutea	Praslin	Bleached	34-SEYITS2	0	0	0	0	0	0	0	0	0	0	0	0	0	24937	0	0	0	0	0	0	0	551	0	0	0	0	0	0	0	2635
Porites lutea	Praslin	Bleached	35-SEYITS2	0	0	0	0	0	0	0	0	0	0	0	0	0	27853	0	0	0	0	0	0	0	0	0	0	0	0	0	0	0	0
Porites lutea	Praslin	Bleached	36-SEYITS2	0	0	0	0	0	0	0	0	0	0	0	0	0	20082	0	0	0	0	0	0	0	230	0	0	0	0	0	0	0	1535
Sequence accession / SymPortal UID				22353	139135	22023	21978-21979-21985-21997	21978	21796-21854	21796/21978-21979	21796	138846/21796-22135-21819	21801	138846-21796-22135-138921	21978-21979-21985	21985	22023-139066	22158	138846	21799	21899/21901-22047-22052-21907	21899-21901-22047-22052-22501-22503-22498	21899-21901-22047-21916-22052-21907-22063	21899-21901-22047-21907-22063	21901	21899-21901-21907-22047-22063-21916	21899-21901-22047-21907-21916-22052	21899/21901-21934-21916-22047-21907	21899-21934-139025-21901-22059	21899-21901-21916-22047-21907	21899-21901-22047-21907-22052-22460-21916	21899-21934-139025-21901	139238
Average defining sequence proportions and [stdev]				1.000[0.000]	1.000[0.000]	1.000[0.000]	0.785[0.069]-0.109[0.040]-0.074[0.039]-0.032[0.019]	1.000[0.000]	0.891[0.028]-0.109[0.028]	0.326[0.279]/0.599[0.260]-0.075[0.041]	1.000[0.000]	0.635[0.203]/0.256[0.214]-0.066[0.024]-0.043[0.013]	1.000[0.000]	0.739[0.039]-0.184[0.043]-0.042[0.021]-0.035[0.010]	0.809[0.090]-0.138[0.061]-0.054[0.053]	1.000[0.000]	0.970[0.016]-0.030[0.016]	1.000[0.000]	1.000[0.000]	1.000[0.000]	0.617[0.048]/0.233[0.041]-0.087[0.033]-0.036[0.016]-0.028[0.014]	0.647[0.049]-0.221[0.052]-0.048[0.029]-0.024[0.015]-0.028[0.011]-0.018[0.010]-0.015[0.012]	0.626[0.056]-0.228[0.051]-0.045[0.015]-0.042[0.028]-0.018[0.008]-0.025[0.015]-0.015[0.009]	0.611[0.081]-0.182[0.061]-0.095[0.038]-0.086[0.072]-0.026[0.014]	1.000[0.000]	0.639[0.065]-0.220[0.049]-0.036[0.029]-0.051[0.023]-0.024[0.013]-0.030[0.033]	0.602[0.020]-0.268[0.017]-0.049[0.022]-0.027[0.017]-0.033[0.012]-0.021[0.011]	0.535[0.124]/0.223[0.064]-0.061[0.026]-0.099[0.071]-0.039[0.015]-0.043[0.021]	0.546[0.092]-0.176[0.053]-0.122[0.033]-0.089[0.009]-0.067[0.014]	0.633[0.075]-0.242[0.045]-0.060[0.055]-0.043[0.028]-0.022[0.011]	0.496[0.078]-0.311[0.043]-0.066[0.021]-0.047[0.013]-0.035[0.011]-0.024[0.015]-0.021[0.009]	0.606[0.084]-0.214[0.071]-0.098[0.035]-0.082[0.020]	1.000[0.000]
