# Supplementary material for: Coral microbiome diversity reflects mass coral bleaching susceptibility during the 2016 El Niño heat wave
Source: Ecol Evol. 2019 Jan 17;9(3):938–56. doi: 10.1002/ece3.4662 (PMC6374667; doi:10.1002/ece3.4662)
Supplement: Supplementary file 3 [file ECE3-9-938-s003.xlsx]

## Sheet: OTU_table_B16S
Supplementary Table 7. Bacterial OTU abundance counts, taxonomic annotation, and representative OTU sequences for Acropora gemmifera, Acropora muricata, Coelastrea aspera and Porites Lutea at East Bay and Praslin for unbleached and bleached samples (n = 3).
		Acropora gemmifera	Acropora gemmifera	Acropora gemmifera	Acropora gemmifera	Acropora gemmifera	Acropora gemmifera	Acropora muricata	Acropora muricata	Acropora muricata	Acropora muricata	Acropora muricata	Acropora muricata	Coelasrea aspera	Coelasrea aspera	Coelasrea aspera	Coelasrea aspera	Coelasrea aspera	Coelasrea aspera	Porites lutea	Porites lutea	Porites lutea	Porites lutea	Porites lutea	Porites lutea	Acropora gemmifera	Acropora gemmifera	Acropora gemmifera	Acropora gemmifera	Acropora gemmifera	Acropora gemmifera	Acropora muricata	Acropora muricata	Acropora muricata	Acropora muricata	Acropora muricata	Acropora muricata	Coelasrea aspera	Coelasrea aspera	Coelasrea aspera	Coelasrea aspera	Coelasrea aspera	Coelasrea aspera	Porites lutea	Porites lutea	Porites lutea	Porites lutea	Porites lutea	Porites lutea
		East Bay	East Bay	East Bay	East Bay	East Bay	East Bay	East Bay	East Bay	East Bay	East Bay	East Bay	East Bay	East Bay	East Bay	East Bay	East Bay	East Bay	East Bay	East Bay	East Bay	East Bay	East Bay	East Bay	East Bay	Praslin	Praslin	Praslin	Praslin	Praslin	Praslin	Praslin	Praslin	Praslin	Praslin	Praslin	Praslin	Praslin	Praslin	Praslin	Praslin	Praslin	Praslin	Praslin	Praslin	Praslin	Praslin	Praslin	Praslin
		Unbleached	Unbleached	Unbleached	Bleached	Bleached	Bleached	Unbleached	Unbleached	Unbleached	Bleached	Bleached	Bleached	Unbleached	Unbleached	Unbleached	Bleached	Bleached	Bleached	Unbleached	Unbleached	Unbleached	Bleached	Bleached	Bleached	Unbleached	Unbleached	Unbleached	Bleached	Bleached	Bleached	Unbleached	Unbleached	Unbleached	Bleached	Bleached	Bleached	Unbleached	Unbleached	Unbleached	Bleached	Bleached	Bleached	Unbleached	Unbleached	Unbleached	Bleached	Bleached	Bleached
#OTU ID	Total # sequences	Agem_EB_NB1	Agem_EB_NB2	Agem_EB_NB3	Agem_EB_B1	Agem_EB_B2	Agem_EB_B3	Amur_EB_NB1	Amur_EB_NB2	Amur_EB_NB3	Amur_EB_B1	Amur_EB_B2	Amur_EB_B3	Casp_EB_NB1	Casp_EB_NB2	Casp_EB_NB3	Casp_EB_B1	Casp_EB_B2	Casp_EB_B3	Plut_EB_NB1	Plut_EB_NB2	Plut_EB_NB3	Plut_EB_B1	Plut_EB_B2	Plut_EB_B3	Agem_P_NB1	Agem_P_NB2	Agem_P_NB3	Agem_P_B1	Agem_P_B2	Agem_P_B3	Amur_P_NB1	Amur_P_NB2	Amur_P_NB3	Amur_P_B1	Amur_P_B2	Amur_P_B3	Casp_P_NB1	Casp_P_NB2	Casp_P_NB3	Casp_P_B1	Casp_P_B2	Casp_P_B3	Plut_P_NB1	Plut_P_NB2	Plut_P_NB3	Plut_P_B1	Plut_P_B2	Plut_P_B3
OTU_1	155	0	0	0	6	0	0	0	0	0	0	0	0	0	26	9	1	0	1	9	26	1	15	3	0	0	0	0	0	0	0	0	0	0	1	0	0	0	0	0	10	5	33	0	0	0	47	2	1
OTU_10	48	0	0	0	0	0	0	0	0	0	0	0	0	0	7	3	16	0	0	0	18	1	0	1	0	0	0	2	0	0	0	0	0	0	0	0	0	0	0	0	6	2	1	0	0	0	0	0	1
OTU_1000	39	0	1	0	0	0	0	0	0	0	0	0	1	0	1	0	1	0	0	3	4	0	0	0	20	0	0	0	0	0	0	0	0	0	0	0	0	0	0	0	0	1	3	0	0	0	7	0	0
OTU_1001	21	0	0	0	0	0	0	0	0	0	0	0	0	0	33	1	0	0	1	5	1	0	0	0	0	0	0	0	0	0	0	0	0	0	0	0	0	0	0	1	0	3	0	2	8	0	0	0	0
OTU_1002	18	0	0	0	0	0	0	0	0	0	0	0	0	0	3	0	0	0	0	0	0	0	0	2	0	0	0	0	0	0	0	0	0	0	0	0	0	0	0	0	0	0	0	8	0	0	8	0	0
OTU_1003	9	0	0	0	0	0	0	0	0	0	0	0	0	0	0	0	0	0	0	0	0	0	0	0	3	0	0	0	0	0	0	0	0	0	0	0	0	0	0	0	0	0	0	0	6	0	0	0	0
OTU_1004	22	0	0	0	0	0	0	0	0	0	0	0	0	0	0	0	0	0	0	0	0	0	20	0	0	0	0	0	0	0	0	0	0	0	0	0	0	0	0	0	0	0	0	2	0	0	0	0	0
OTU_1005	15	0	0	0	0	0	0	0	0	0	0	0	0	0	0	0	0	0	0	0	0	0	0	0	0	0	1	0	0	0	0	0	0	0	0	0	0	0	0	4	0	0	0	10	0	0	0	0	0
OTU_1007	17	0	0	0	0	0	0	0	0	0	0	0	0	0	0	0	0	0	0	0	0	0	0	0	0	0	0	0	0	0	0	0	0	0	0	0	0	0	0	0	15	1	0	0	0	0	0	0	1
OTU_1008	32	0	0	0	0	1	0	0	0	0	0	0	0	0	10	5	0	0	0	2	1	1	3	0	0	0	0	1	0	1	0	0	0	0	0	0	0	0	0	0	2	0	17	0	3	0	0	1	0
OTU_1009	26	0	0	0	0	0	0	0	0	0	0	0	0	0	15	2	3	0	0	0	0	0	1	1	0	0	0	1	0	0	0	0	0	0	0	0	0	0	0	0	1	0	12	6	0	0	1	0	0
OTU_101	10	0	0	0	0	0	0	0	0	0	0	0	0	0	1	0	0	0	0	0	0	0	0	0	0	0	0	0	0	0	0	0	0	0	0	0	0	0	0	0	9	1	0	0	0	0	0	0	0
OTU_1010	37	0	0	0	0	0	0	0	0	0	0	0	1	0	5	1	0	0	0	11	1	1	2	1	2	0	0	0	0	0	0	0	0	0	0	0	0	0	0	0	1	3	5	6	0	0	3	0	1
OTU_1011	6	0	0	0	0	4	0	0	0	0	0	0	0	0	7	0	0	0	0	0	0	1	0	0	1	0	0	0	0	2	0	0	0	0	0	0	0	0	0	0	0	0	1	0	0	0	1	0	0
OTU_1012	1348	0	0	0	0	0	0	0	0	0	0	0	0	0	0	0	0	0	0	0	0	0	0	0	0	0	0	0	0	0	0	0	0	0	0	0	0	0	0	0	0	1302	46	0	0	0	0	0	0
OTU_1014	18	0	0	0	0	0	0	0	0	0	0	0	0	0	0	0	0	0	0	0	0	0	1	0	0	0	2	0	0	0	0	0	0	0	0	0	0	0	0	0	0	0	0	10	0	0	5	0	0
OTU_1015	22	0	0	0	0	0	0	0	0	0	0	0	0	0	0	2	0	0	2	1	9	3	0	0	0	0	0	1	1	1	0	0	0	0	0	0	0	0	0	0	0	0	2	2	0	0	0	0	0
OTU_1016	15	0	0	0	0	0	0	0	0	0	0	0	0	0	0	3	8	0	0	0	0	0	0	0	0	0	0	0	0	0	0	0	0	0	0	0	0	0	0	0	4	1	2	0	0	0	0	0	0
OTU_1019	22	0	0	0	0	0	0	0	0	0	0	0	0	0	0	0	0	0	0	0	0	0	4	0	1	0	0	0	0	0	0	0	0	0	0	0	0	0	0	3	2	2	0	1	0	0	0	0	9
OTU_102	1	0	0	0	0	0	0	0	0	0	0	0	0	0	4	0	0	0	0	0	0	0	0	0	0	0	0	0	0	0	0	0	0	0	0	0	0	0	0	0	0	0	1	0	0	0	0	0	0
OTU_1020	19	0	0	0	0	0	0	0	0	0	0	0	0	0	4	1	0	0	0	2	0	3	0	0	0	0	0	3	0	0	0	0	0	0	0	0	0	0	0	0	0	1	0	1	8	0	1	0	0
OTU_1021	35	0	0	0	0	0	0	0	0	0	0	0	0	0	1	0	0	0	1	0	0	0	4	0	0	0	0	0	0	0	0	0	0	0	0	0	0	0	0	1	9	11	3	2	0	0	1	0	3
OTU_1022	2	0	10	0	0	0	0	0	0	0	0	0	8	0	0	0	0	0	0	0	1	0	0	0	1	0	0	0	0	0	0	0	0	0	0	0	0	0	0	0	0	0	0	0	0	0	0	0	0
OTU_1023	16	0	0	0	0	0	0	0	0	0	0	3	0	0	0	0	0	0	1	0	0	0	0	0	0	0	0	0	0	0	0	15	0	0	0	0	0	0	0	0	0	0	0	0	0	0	0	0	0
OTU_1024	20	0	0	0	0	0	0	0	0	0	0	0	1	0	0	3	0	0	0	5	0	0	1	0	0	0	0	0	1	0	0	0	0	0	0	0	0	0	0	0	1	1	8	0	3	0	0	0	0
OTU_1025	11	0	0	0	0	0	0	0	0	0	0	0	0	0	25	3	0	0	0	2	0	0	0	0	0	0	0	0	0	0	0	0	0	0	0	0	0	0	0	0	0	0	1	3	0	0	5	0	0
OTU_1027	17	0	0	0	0	2	0	0	0	0	0	0	0	0	0	0	0	0	0	0	0	0	17	0	0	0	0	0	0	0	0	0	0	0	0	0	0	0	0	0	0	0	0	0	0	0	0	0	0
OTU_1030	1	0	0	0	0	0	0	0	0	0	0	0	0	0	6	0	0	0	0	0	0	0	0	0	0	0	0	0	0	0	0	0	0	0	0	0	0	0	0	0	0	1	0	0	0	0	0	0	0
OTU_1031	11	0	0	0	0	0	0	0	0	0	0	0	0	0	14	0	0	0	3	0	0	0	1	0	0	0	0	0	0	0	0	0	0	0	0	0	0	0	0	0	0	0	4	1	0	0	2	0	0
OTU_1034	6	0	0	0	0	0	0	0	0	0	0	0	0	0	0	0	0	0	0	0	0	0	0	0	0	0	0	0	0	0	0	0	0	0	0	0	0	0	0	0	0	0	0	0	0	0	6	0	0
OTU_1035	88	0	0	0	0	0	0	0	0	0	0	0	0	0	0	0	0	0	0	0	2	3	43	3	0	0	0	0	3	0	0	0	0	0	0	0	0	0	0	0	0	0	0	7	8	0	17	1	1
OTU_1038	2	0	0	0	0	0	0	0	0	0	0	0	0	0	10	0	0	0	0	0	0	0	0	0	0	0	0	0	0	0	0	0	0	0	0	0	0	0	0	0	0	0	0	0	0	0	0	2	0
OTU_104	388	0	0	0	0	0	0	0	0	0	0	0	0	0	6	1	0	0	0	2	4	0	23	114	16	0	0	0	0	0	2	0	0	0	0	0	0	0	0	11	0	3	0	0	111	0	39	0	63
OTU_1041	23	0	0	0	0	0	0	0	0	0	0	0	1	0	1	3	0	0	0	11	1	0	0	0	0	0	0	0	0	0	0	0	0	0	0	0	0	0	0	0	0	3	0	0	0	0	8	0	0
OTU_1042	22	0	0	0	0	0	0	0	0	0	0	0	0	0	0	0	0	0	0	0	0	0	0	0	0	4	1	1	0	2	0	0	0	0	0	0	2	0	0	0	0	0	0	12	0	0	0	0	0
OTU_1043	16	0	0	0	0	0	8	0	0	0	0	0	0	0	17	9	0	0	1	0	0	0	1	0	0	0	0	5	0	0	0	0	0	0	0	0	0	0	0	0	2	0	3	3	0	0	1	0	0
OTU_1044	15	0	0	0	0	2	0	0	0	0	0	0	0	0	2	0	0	0	0	0	0	3	2	3	0	0	0	0	0	0	0	0	0	0	0	0	0	0	0	0	0	0	0	2	0	0	5	0	0
OTU_1045	18	0	0	0	0	0	0	0	0	0	0	0	0	0	2	2	0	0	2	0	0	0	5	1	0	0	0	0	0	0	0	0	0	0	0	0	0	0	0	0	0	0	8	2	0	0	0	0	0
OTU_1046	3	0	0	0	0	0	0	0	0	0	0	0	0	0	18	2	0	0	0	0	0	0	1	0	0	0	0	0	0	0	0	0	0	0	0	0	0	0	0	0	1	0	1	0	0	0	0	0	0
OTU_1048	23	0	0	0	0	0	0	0	0	0	0	0	0	0	0	0	0	0	0	0	0	0	0	0	0	0	0	0	0	0	0	0	0	0	0	0	0	0	0	0	2	0	17	3	0	0	1	0	0
OTU_1049	31	0	0	0	0	0	0	0	0	0	0	0	0	0	0	1	4	0	1	0	0	2	7	0	0	0	0	0	0	0	0	0	0	0	0	0	0	0	0	0	3	13	0	0	0	0	1	0	0
OTU_105	318	0	0	0	0	1	0	0	0	0	0	0	0	0	6	0	0	0	3	2	0	0	18	26	41	0	0	0	0	0	0	0	0	0	0	0	0	0	0	7	0	1	0	0	154	0	30	0	36
OTU_1050	22	0	0	0	0	0	0	0	0	0	0	0	0	0	0	0	0	0	20	0	0	0	0	0	0	0	0	0	0	0	0	0	0	0	0	0	0	0	0	0	0	0	0	2	0	0	0	0	0
OTU_1052	10	0	0	0	0	0	0	0	0	0	0	0	0	0	0	0	0	0	0	0	0	0	10	0	0	0	0	0	0	0	0	0	0	0	0	0	0	0	0	0	0	0	0	0	0	0	0	0	0
OTU_1054	15	0	0	0	0	0	0	0	0	0	0	0	0	0	0	0	0	0	0	0	0	0	4	0	0	0	0	0	0	0	0	0	0	0	0	0	0	0	0	0	7	3	0	0	0	0	0	0	1
OTU_1055	22	0	0	0	0	4	0	0	0	0	0	0	0	0	0	0	0	0	0	3	5	0	0	0	0	0	0	0	0	0	0	0	0	0	0	0	0	0	0	0	0	1	0	8	5	0	0	0	0
OTU_1056	22	0	0	0	0	0	0	0	0	0	0	0	1	0	0	1	1	0	0	11	0	0	0	0	0	0	5	0	0	0	0	0	0	0	0	0	0	0	0	0	0	1	0	4	0	0	0	0	0
OTU_1060	22	0	0	0	0	0	0	0	0	0	0	0	0	0	1	0	0	0	0	0	6	1	0	0	0	0	0	0	0	0	0	0	0	0	0	0	0	0	0	0	3	4	4	1	2	0	1	0	0
OTU_1062	15	0	0	0	0	0	0	0	0	0	0	0	0	0	0	0	0	0	0	0	0	0	0	0	0	0	0	0	0	0	0	15	0	0	0	0	0	0	0	0	0	0	0	0	0	0	0	0	0
OTU_1064	15	0	0	0	0	0	0	0	0	0	0	0	0	0	1	0	0	0	0	4	0	0	0	5	0	0	0	0	0	0	0	0	0	0	0	0	0	0	0	2	2	1	0	0	1	0	0	0	0
OTU_1066	32	0	0	0	0	0	0	0	0	0	0	0	0	0	0	3	0	0	0	0	3	0	7	1	0	0	0	6	0	0	0	1	0	0	0	0	0	0	0	0	7	1	0	3	0	0	0	0	3
OTU_1067	10	0	0	0	0	0	0	0	0	0	0	0	0	0	0	0	0	0	0	0	0	0	0	0	0	0	0	0	0	0	0	0	0	0	0	0	0	0	0	0	0	0	0	10	0	0	0	0	0
OTU_1068	32	0	0	0	0	0	0	0	0	0	0	0	0	0	0	0	0	0	0	0	1	0	0	6	1	0	0	0	0	0	0	0	0	0	0	0	0	0	0	0	0	0	0	0	11	0	8	0	5
OTU_1069	4	0	0	0	0	0	0	0	0	0	0	0	0	0	0	0	0	0	0	0	0	0	0	0	0	0	0	0	0	0	0	0	0	0	0	0	0	0	0	0	4	0	0	0	0	0	0	0	0
OTU_107	86	0	0	0	0	0	0	0	0	0	0	0	0	0	0	0	0	0	0	0	0	0	84	0	1	0	0	0	0	0	0	0	0	0	0	0	0	0	0	0	0	0	0	0	0	0	1	0	0
OTU_1070	23	0	0	3	0	1	0	0	0	0	0	0	0	0	0	0	1	0	1	0	2	0	0	0	0	8	0	0	0	0	0	0	0	1	0	3	4	0	0	0	0	0	3	0	0	0	0	0	0
OTU_1071	11	0	0	0	0	0	0	0	0	0	0	0	0	0	0	0	0	0	0	0	7	0	0	0	0	0	0	0	0	0	0	0	0	0	0	0	0	0	0	0	0	1	0	2	0	0	1	0	0
OTU_1072	12	0	0	0	0	0	0	0	0	0	0	0	0	0	0	0	0	0	4	2	0	1	0	0	0	0	0	0	0	0	0	0	0	0	0	0	0	0	0	0	1	1	0	1	1	0	0	0	1
OTU_1073	15	0	0	0	0	0	0	0	0	0	0	0	0	0	0	0	0	0	0	9	0	0	0	0	0	0	0	0	0	0	0	0	0	0	0	0	0	0	0	5	1	0	0	0	0	0	0	0	0
OTU_1075	28	0	0	0	0	0	0	0	0	0	0	0	0	0	7	0	0	0	0	1	0	0	2	0	0	0	0	0	0	0	0	0	0	0	0	0	0	0	0	0	2	8	0	1	2	0	6	0	6
OTU_1076	4	0	0	0	0	0	0	0	0	0	0	0	0	0	8	0	1	0	0	0	0	0	0	1	0	0	0	0	0	0	0	0	0	0	0	0	0	0	0	0	2	0	0	0	0	0	0	0	0
OTU_1077	58	0	0	0	0	0	0	0	0	1	0	3	2	0	0	1	2	0	2	24	1	0	1	0	1	0	0	1	0	0	0	0	0	0	0	0	0	0	0	0	4	0	0	3	4	0	14	1	0
OTU_1078	10	0	0	0	0	0	0	0	0	0	0	0	0	0	8	0	0	0	0	0	4	6	0	0	0	0	0	0	0	0	0	0	0	0	0	0	0	0	0	0	0	0	0	0	0	0	0	0	0
OTU_108	159	0	0	0	6	0	0	0	0	0	0	0	0	0	3	1	0	0	0	2	0	0	9	6	18	0	3	0	0	0	0	0	0	0	0	0	0	0	0	2	1	2	0	0	89	0	15	1	11
OTU_1081	21	0	0	0	0	0	0	0	0	0	0	0	0	0	7	1	0	0	0	0	0	3	0	0	0	0	0	0	0	0	0	0	0	0	0	0	0	0	0	0	1	0	0	7	10	0	0	0	0
OTU_1082	4	0	0	0	0	0	0	0	0	0	0	0	1	0	0	0	0	0	2	0	0	0	0	0	0	0	0	0	0	0	0	0	0	0	0	0	0	0	0	0	0	0	0	2	0	0	0	0	0
OTU_1083	4	0	0	0	0	0	0	0	0	0	0	0	0	0	7	2	3	0	0	0	0	0	0	0	0	0	0	0	0	0	0	0	0	0	0	0	0	0	0	0	0	1	0	0	0	0	0	0	0
OTU_1085	9	0	0	0	0	0	0	0	0	0	0	0	0	0	0	2	0	0	0	6	1	0	0	0	0	0	0	1	0	0	0	0	0	0	0	0	0	0	0	0	0	0	0	0	0	0	0	0	1
OTU_1086	10	0	0	0	0	0	0	0	0	0	0	0	0	0	0	0	0	0	0	0	0	0	0	0	0	0	0	1	0	0	0	0	0	0	0	0	0	0	0	0	0	9	0	0	0	0	0	0	0
OTU_1087	47	0	0	0	0	0	0	0	7	0	0	0	0	0	2	0	0	0	3	0	10	0	9	0	0	0	2	0	0	0	0	0	0	0	0	0	0	0	0	0	1	4	6	2	3	0	7	0	0
OTU_1088	19	0	0	0	0	0	0	0	0	0	0	0	0	0	0	1	0	0	0	1	0	0	1	0	0	0	0	0	0	0	0	0	0	0	1	0	0	0	0	0	0	12	1	0	3	0	0	0	0
OTU_109	63	0	0	0	0	0	0	0	0	0	0	0	0	0	0	0	0	0	0	0	0	0	0	0	0	0	0	0	0	0	0	0	0	0	0	0	0	0	0	0	0	0	0	2	0	0	60	1	0
OTU_1091	16	0	0	0	0	0	0	0	0	0	0	0	0	0	1	2	0	0	0	2	0	0	0	1	1	0	0	0	0	0	1	0	0	0	0	0	0	0	0	0	1	3	0	3	2	0	2	0	0
OTU_1093	4	0	0	0	0	0	0	0	0	0	0	0	0	0	0	0	0	0	0	0	0	4	0	0	0	0	0	0	0	0	0	0	0	0	0	0	0	0	0	0	0	0	0	0	0	0	0	0	0
OTU_1094	10	0	0	0	0	0	0	0	0	0	0	0	0	0	0	0	0	0	0	0	0	0	0	0	0	0	0	0	0	0	0	0	0	0	0	0	0	0	0	0	10	0	0	0	0	0	0	0	0
OTU_1095	30	0	0	0	0	0	0	0	0	0	0	0	0	0	2	0	0	0	1	0	0	3	2	0	0	0	0	0	0	0	0	0	0	0	0	0	0	0	0	0	0	1	20	1	0	0	0	0	2
OTU_1096	35	0	0	0	0	0	0	0	0	0	1	0	0	0	0	0	0	0	0	1	0	0	1	0	0	0	0	1	0	0	0	0	0	0	0	0	0	0	0	0	0	0	5	9	0	0	15	0	3
OTU_1098	3	0	0	0	0	0	0	0	0	0	0	0	0	0	0	0	0	0	0	0	0	0	0	0	0	0	0	0	0	0	0	0	0	0	0	0	0	0	0	0	0	0	0	0	0	0	3	0	0
OTU_1099	15	0	0	0	0	0	0	0	0	0	0	0	0	0	0	0	0	0	0	0	0	0	12	0	0	0	0	0	0	0	0	0	0	0	0	0	0	0	0	1	0	0	0	1	1	0	0	0	0
OTU_11	18	0	0	0	0	0	0	0	0	0	0	0	0	0	0	0	0	0	0	3	0	0	0	0	0	0	0	0	0	0	0	0	0	0	0	0	0	0	0	0	0	0	0	0	0	0	15	0	0
OTU_1100	83	0	0	0	1	0	0	0	0	0	0	0	1	0	0	0	0	0	0	34	1	0	0	0	0	0	0	0	0	0	0	0	0	0	0	0	0	0	0	0	12	3	1	0	0	0	1	0	31
OTU_1101	43	0	0	0	0	4	0	0	0	0	0	0	0	0	4	25	0	0	4	1	11	0	0	2	0	0	1	5	1	0	0	0	1	0	0	0	0	0	0	0	1	0	2	5	5	0	4	0	0
OTU_1103	3	0	0	0	0	0	0	0	0	0	0	0	0	0	0	0	0	0	0	0	0	0	0	0	0	0	0	0	0	0	0	0	0	0	0	0	0	0	0	0	0	0	3	0	0	0	0	0	0
OTU_1104	12	0	0	0	0	0	0	0	0	0	0	0	0	0	0	0	0	0	0	0	0	0	12	0	0	0	0	0	0	0	0	0	0	0	0	0	0	0	0	0	0	0	0	0	0	0	0	0	0
OTU_1105	9	0	0	0	0	0	0	0	0	0	0	0	0	0	0	2	0	0	0	0	0	0	1	0	1	0	0	5	0	0	0	0	0	0	0	0	0	0	0	0	0	0	0	2	0	0	0	0	0
OTU_1106	18	0	0	0	0	0	0	0	0	0	0	0	0	0	0	0	0	0	0	0	1	0	0	0	0	0	0	0	0	0	0	0	0	0	0	0	0	0	0	0	0	0	0	17	0	0	0	0	0
OTU_1108	8	0	0	0	0	0	0	0	0	0	0	0	0	0	0	1	0	0	0	0	0	0	0	0	2	0	0	0	0	0	0	0	0	0	0	0	0	0	0	0	0	0	0	6	0	0	0	0	0
OTU_111	36	0	0	4	0	0	0	0	0	0	0	0	5	0	0	0	2	0	0	26	1	0	2	0	0	0	0	0	0	0	0	0	0	0	0	0	0	0	0	0	0	0	3	0	0	0	2	0	0
OTU_1110	13	0	0	0	0	0	0	0	0	0	0	0	0	0	4	2	0	0	0	0	0	0	0	0	0	0	0	9	0	0	0	0	0	0	0	0	0	0	0	0	0	1	3	0	0	0	0	0	0
OTU_1111	10	0	0	0	0	0	0	0	0	0	0	0	0	0	0	0	0	0	0	1	0	0	0	0	0	0	0	0	0	0	0	0	0	0	0	0	0	0	0	0	0	0	8	0	0	0	1	0	0
OTU_1112	14	0	0	0	0	0	0	0	0	0	0	0	0	0	0	0	0	0	0	0	0	0	13	0	0	0	0	0	0	0	0	0	0	0	0	0	0	0	0	0	0	0	0	0	0	0	0	0	1
OTU_1113	11	0	0	0	0	0	0	3	0	0	0	0	0	0	0	4	0	0	0	0	1	0	0	0	0	0	4	0	0	0	0	0	0	0	0	0	0	0	0	0	2	0	4	0	0	0	0	0	0
OTU_1114	5	0	0	0	0	3	0	0	0	0	0	0	0	0	5	0	0	0	0	0	0	0	3	0	0	0	0	0	0	0	0	0	0	0	0	0	0	0	0	1	0	0	0	1	0	0	0	0	0
OTU_1115	12	0	0	0	0	0	0	0	0	0	0	0	0	0	12	3	0	0	4	0	0	0	2	0	0	0	0	0	0	0	0	0	0	0	0	0	0	0	0	0	0	0	2	2	0	0	2	0	0
OTU_1117	36	0	0	0	0	0	0	0	0	0	0	0	0	0	0	4	1	0	14	0	1	1	0	0	0	0	0	0	1	0	0	0	0	0	0	0	0	0	0	0	2	3	8	2	1	0	1	0	1
OTU_1119	22	0	0	0	0	0	0	0	0	0	0	0	0	0	0	0	0	0	0	13	1	0	0	0	0	0	0	0	0	0	0	0	0	0	0	0	0	0	0	0	0	0	5	0	0	0	0	0	3
OTU_112	38	0	0	0	0	0	0	0	0	0	0	0	0	0	0	0	0	0	0	0	0	0	0	0	0	0	0	0	0	0	0	0	0	0	0	0	0	0	0	0	0	0	38	0	0	0	0	0	0
OTU_1121	1	0	0	0	0	0	0	0	0	0	0	0	0	0	4	0	0	0	0	0	0	0	0	0	0	0	0	0	0	0	0	0	0	0	0	0	0	0	0	0	0	0	0	1	0	0	0	0	0
OTU_1123	18	0	0	0	0	0	0	0	0	0	0	0	0	0	0	0	0	0	0	0	0	0	0	0	0	12	4	0	0	0	0	0	0	0	1	0	0	0	0	0	0	0	0	1	0	0	0	0	0
OTU_1124	6	0	0	0	0	0	0	0	0	0	0	0	0	0	0	0	0	0	0	0	0	0	6	0	0	0	0	0	0	0	0	0	0	0	0	0	0	0	0	0	0	0	0	0	0	0	0	0	0
OTU_1125	17	0	0	0	0	0	0	0	0	0	0	0	0	0	1	0	1	0	0	0	4	0	2	0	0	0	0	0	0	0	0	0	0	0	0	0	0	0	0	0	3	3	3	0	0	0	0	0	1
OTU_1126	5	0	0	0	0	0	0	0	0	0	0	0	0	0	1	0	0	0	0	0	0	0	4	0	1	0	0	0	0	0	0	0	0	0	0	0	0	0	0	0	0	0	0	0	0	0	0	0	0
OTU_1127	18	0	0	0	0	0	0	0	0	0	0	1	0	0	1	5	1	0	0	0	6	0	5	0	0	0	0	1	0	0	0	0	0	0	0	0	0	0	0	0	2	0	0	2	0	0	1	0	0
OTU_1129	7	0	0	0	0	0	0	0	0	0	0	0	0	0	0	0	4	0	0	0	0	0	0	0	0	0	0	0	0	0	0	0	0	0	0	0	0	0	0	0	3	0	0	0	0	0	0	0	0
OTU_113	35	0	0	0	0	1	1	0	0	0	0	0	0	0	0	0	0	0	3	0	0	0	0	0	1	2	0	2	0	1	1	0	1	1	0	1	3	0	0	13	2	0	0	2	0	0	0	2	0
OTU_1130	5	0	0	0	0	0	0	0	0	0	0	0	0	0	0	0	0	0	0	0	0	0	0	0	0	0	0	0	0	0	0	0	0	0	0	0	0	0	0	0	0	0	5	0	0	0	0	0	0
OTU_1132	4	0	0	0	0	0	0	0	0	0	0	0	0	0	8	0	0	0	0	0	0	0	0	0	0	0	0	0	0	0	0	0	0	0	0	0	0	0	0	0	0	0	3	0	0	0	0	0	1
OTU_1133	10	0	0	0	0	0	0	0	0	0	0	0	0	0	0	0	0	0	0	0	0	0	0	0	0	0	0	0	0	0	0	0	0	0	0	0	0	0	0	0	1	8	0	0	0	0	0	0	1
OTU_1134	16	0	0	0	0	0	0	0	0	0	0	0	0	0	8	3	7	0	0	1	0	1	1	0	0	0	0	0	0	0	4	0	0	0	0	0	0	0	0	0	0	0	0	0	2	0	0	0	0
OTU_1135	7	0	0	0	0	0	0	0	0	0	0	0	0	0	0	0	0	0	7	0	0	0	0	0	0	0	0	0	0	0	0	0	0	0	0	0	0	0	0	0	0	0	0	0	0	0	0	0	0
OTU_1138	11	0	0	0	0	0	0	0	0	0	0	0	0	0	0	0	0	0	0	0	0	0	1	1	0	0	0	0	0	0	0	0	0	0	0	0	0	0	0	0	2	1	0	0	0	0	0	0	6
OTU_114	0	0	6	0	0	0	0	0	0	0	0	0	0	0	43	0	0	0	0	0	0	0	0	0	0	0	0	0	0	0	0	0	0	0	0	0	0	0	0	0	0	0	0	0	0	0	0	0	0
OTU_1141	7	0	0	0	0	0	0	0	0	0	0	0	0	0	0	0	0	0	0	2	0	0	0	0	0	0	0	0	0	0	0	0	0	0	0	0	0	0	0	0	4	0	0	1	0	0	0	0	0
OTU_1143	45	0	0	0	0	1	0	3	0	0	0	0	0	0	4	2	9	0	6	0	2	3	0	2	0	0	0	0	0	0	0	0	0	0	0	0	0	0	0	0	6	4	3	0	5	0	3	0	2
OTU_1144	18	0	0	0	0	0	0	0	0	0	0	0	0	0	0	0	0	0	0	0	0	0	1	0	2	0	0	0	0	0	0	0	0	0	0	0	0	0	0	5	0	0	0	0	10	0	0	0	0
OTU_1147	8	0	0	0	0	0	0	0	0	0	0	0	0	0	1	0	0	0	0	0	0	0	0	0	0	0	0	0	0	0	0	0	0	0	0	0	0	0	0	0	0	0	0	7	0	0	0	0	1
OTU_1148	14	0	0	0	0	0	0	0	0	0	0	0	0	0	0	0	0	0	0	0	0	0	0	0	0	0	0	0	0	0	0	0	0	0	0	0	0	0	0	0	4	3	0	7	0	0	0	0	0
OTU_115	16	0	0	0	0	0	0	0	0	0	0	0	0	0	3	1	0	0	0	0	15	0	0	0	0	0	0	0	0	0	0	0	0	0	0	0	0	0	0	0	0	0	0	0	0	0	1	0	0
OTU_1150	6	0	0	0	0	0	0	0	0	0	0	0	0	0	0	1	1	0	0	0	0	0	0	0	0	0	0	0	0	0	0	0	0	0	0	0	0	0	0	3	2	0	0	0	0	0	0	0	0
OTU_1151	17	0	0	0	0	0	0	0	0	0	0	0	0	0	4	0	0	0	0	0	8	0	0	0	0	0	0	0	0	0	0	0	0	0	0	0	0	0	0	0	0	0	0	0	7	0	1	0	1
OTU_1155	7	0	0	0	0	0	0	0	0	0	0	0	0	0	1	0	0	0	0	0	3	0	0	0	0	0	0	0	0	0	0	0	0	0	0	0	0	0	0	0	0	0	0	0	4	0	0	0	0
OTU_1156	14	0	0	0	0	0	0	0	0	0	0	0	0	0	0	0	0	0	0	2	1	0	0	0	0	0	0	0	0	0	0	0	0	0	0	0	0	0	0	0	3	4	2	1	1	0	0	0	0
OTU_1157	6	0	0	0	0	0	0	0	0	0	0	0	0	0	0	0	0	0	0	0	0	5	0	0	1	0	0	0	0	0	0	0	0	0	0	0	0	0	0	0	0	0	0	0	0	0	0	0	0
OTU_1159	4	0	0	0	0	0	0	0	0	0	0	0	0	0	11	1	0	0	0	0	0	0	0	0	0	0	0	0	0	0	0	0	0	0	0	0	0	0	0	0	4	0	0	0	0	0	0	0	0
OTU_116	62	0	0	0	0	0	0	0	0	0	0	8	0	0	0	2	0	0	0	29	2	0	0	1	2	0	0	0	0	0	0	0	0	0	0	0	0	0	0	0	0	0	2	0	0	0	25	1	0
OTU_1162	14	0	0	0	0	0	0	0	0	0	0	0	0	0	0	0	0	0	0	0	0	0	1	0	0	0	0	0	0	0	0	0	0	0	0	0	0	0	0	0	2	0	0	7	4	0	0	0	0
OTU_1163	13	0	0	0	0	0	0	0	0	0	0	0	0	0	4	0	0	0	1	0	1	3	1	0	0	0	0	0	0	0	0	0	0	0	0	0	0	0	0	0	1	1	0	1	2	0	2	0	0
OTU_1165	18	0	0	0	0	0	0	0	0	0	0	0	0	0	11	0	0	0	0	5	0	0	1	0	0	0	0	0	0	0	0	0	0	0	0	0	0	0	0	0	5	0	3	2	0	0	2	0	0
OTU_1166	7	0	0	0	0	0	0	0	0	0	0	0	0	0	0	0	0	0	0	0	7	0	0	0	0	0	0	0	0	0	0	0	0	0	0	0	0	0	0	0	0	0	0	0	0	0	0	0	0
OTU_1167	6	0	0	0	0	0	0	0	0	0	0	0	0	0	0	0	0	0	0	0	0	0	0	0	0	0	0	0	0	0	0	0	0	0	0	0	0	0	0	0	0	4	2	0	0	0	0	0	0
OTU_1169	6	0	5	0	0	0	0	0	0	0	0	0	0	0	14	3	0	0	0	0	0	0	1	0	0	0	0	0	0	0	0	0	0	0	0	0	0	0	0	0	0	0	2	0	3	0	0	0	0
OTU_117	127	0	0	0	0	0	0	6	0	0	0	0	0	0	32	0	8	0	3	10	1	4	19	5	0	0	0	0	0	0	0	0	0	0	0	0	0	0	0	0	12	6	1	19	1	0	29	0	9
OTU_1171	6	0	0	0	0	0	0	0	0	0	0	0	0	0	4	0	0	0	0	0	0	0	0	0	0	0	0	0	0	0	0	0	0	0	0	0	0	0	0	0	2	0	0	1	0	0	2	0	1
OTU_1172	10	0	0	0	0	0	0	0	0	0	0	0	0	0	4	1	1	0	0	0	4	0	1	0	0	0	0	0	0	0	0	0	0	0	0	0	0	0	0	0	1	0	0	0	0	0	3	0	0
OTU_1174	9	0	0	0	0	0	0	0	0	0	0	0	0	0	0	0	0	0	0	2	6	0	1	0	0	0	0	0	0	0	0	0	0	0	0	0	0	0	0	0	0	0	0	0	0	0	0	0	0
OTU_1175	22	0	0	0	0	0	0	0	0	0	0	0	0	0	0	1	0	0	0	0	0	6	2	0	0	0	0	3	0	0	0	2	0	0	0	0	0	0	0	0	2	2	2	3	0	0	0	0	0
OTU_1176	14	0	0	0	0	0	0	0	0	0	0	0	0	0	1	0	0	0	0	1	0	0	0	4	2	0	0	0	0	0	0	0	0	0	0	0	0	0	0	0	0	0	6	1	0	0	0	0	0
OTU_1178	17	0	0	0	0	0	0	0	0	0	0	0	0	0	5	1	0	0	2	0	2	0	0	0	0	0	0	0	0	0	0	0	0	0	0	0	0	0	0	0	0	1	4	1	4	0	3	0	0
OTU_118	0	0	27	0	0	0	0	0	0	0	0	0	0	0	0	0	0	0	0	0	0	0	0	0	0	0	0	0	0	0	0	0	0	0	0	0	0	0	0	0	0	0	0	0	0	0	0	0	0
OTU_1181	13	0	0	0	0	0	0	0	0	0	0	0	0	0	0	0	0	0	0	0	0	0	0	0	0	0	0	0	0	0	0	0	0	0	0	0	0	0	0	0	0	0	0	0	13	0	0	0	0
OTU_1182	53	0	0	0	0	11	0	0	0	2	0	0	0	0	2	0	0	0	0	2	5	19	1	0	2	0	1	1	0	0	0	0	0	0	1	0	0	0	0	0	5	2	2	6	1	0	2	0	3
OTU_1183	13	0	0	0	0	0	0	0	0	0	0	0	0	0	7	0	0	0	1	0	0	0	6	0	0	0	1	0	0	0	0	0	0	0	0	0	0	0	0	0	2	0	1	1	1	0	0	0	0
OTU_1184	7	0	0	0	0	0	0	0	0	0	0	0	0	0	2	0	0	0	0	0	0	0	0	0	0	0	0	0	0	0	0	0	0	0	0	0	0	0	0	0	0	0	6	0	0	0	1	0	0
OTU_1185	5	0	0	0	0	0	0	0	0	0	0	0	0	0	0	0	0	0	1	0	0	3	1	0	0	0	0	0	0	0	0	0	0	0	0	0	0	0	0	0	0	0	0	0	0	0	0	0	0
OTU_1187	32	0	0	0	0	0	0	0	0	0	0	0	0	0	0	0	0	0	1	0	4	8	0	0	1	0	1	1	0	0	0	1	0	0	0	0	0	0	0	0	4	0	1	7	0	1	2	0	0
OTU_1188	8	0	0	0	0	0	0	0	0	0	0	0	0	0	0	0	0	0	0	0	4	3	0	0	0	0	0	0	0	0	0	0	0	0	0	0	0	0	0	0	0	0	0	1	0	0	0	0	0
OTU_1189	11	0	0	0	0	0	0	0	0	0	0	0	0	0	0	0	0	0	0	1	4	0	0	0	0	0	2	0	0	0	0	0	0	0	0	0	0	0	0	0	0	0	1	1	0	0	2	0	0
OTU_119	21	0	0	0	0	4	0	0	0	0	0	0	0	0	3	1	0	0	0	0	1	0	0	2	0	0	0	0	0	0	0	0	0	0	0	0	0	0	0	1	0	2	0	1	11	0	3	0	0
OTU_1190	0	0	0	0	0	2	0	0	0	0	0	0	0	0	0	0	0	0	0	0	0	0	0	0	0	0	0	0	0	0	0	0	0	0	0	0	0	0	0	0	0	0	0	0	0	0	0	0	0
OTU_1191	9	0	0	0	0	0	0	0	0	0	0	0	0	0	0	0	0	0	0	0	0	0	9	0	0	0	0	0	0	0	0	0	0	0	0	0	0	0	0	0	0	0	0	0	0	0	0	0	0
OTU_1194	6	0	0	0	0	0	0	0	0	0	0	0	0	0	1	0	0	0	0	2	0	0	0	0	0	0	0	0	0	0	0	0	0	0	0	0	0	0	0	0	2	0	0	0	0	0	2	0	0
OTU_1195	3	0	0	0	0	0	0	0	0	0	0	0	0	0	14	0	0	0	0	0	0	0	0	0	0	0	0	0	0	0	0	0	0	0	0	0	0	0	0	0	0	1	1	0	0	0	1	0	0
OTU_1196	0	0	0	0	0	0	0	0	0	0	0	0	0	0	1	1	0	0	0	0	0	0	0	0	0	0	0	0	0	0	0	0	0	0	0	0	0	0	0	0	0	0	0	0	0	0	0	0	0
OTU_1197	5	0	0	0	0	0	0	0	0	0	0	0	0	0	0	0	0	0	0	0	0	0	0	0	0	0	0	0	0	0	0	0	0	0	0	0	0	0	0	0	0	0	0	4	0	0	1	0	0
OTU_1198	0	0	0	0	0	4	0	0	0	0	0	0	0	0	0	0	0	0	0	0	0	0	0	0	0	0	0	0	0	0	0	0	0	0	0	0	0	0	0	0	0	0	0	0	0	0	0	0	0
OTU_12	21	0	0	0	0	0	0	0	0	0	0	0	0	0	6	0	0	0	0	1	5	0	1	4	0	0	0	0	0	0	0	0	0	0	0	0	0	0	0	0	1	1	6	0	2	0	0	0	0
OTU_120	26	0	0	0	0	0	0	0	0	0	0	0	0	0	0	0	0	0	0	0	1	0	0	1	2	0	0	0	0	0	0	0	0	0	0	0	0	0	0	1	0	0	0	0	14	0	2	0	5
OTU_1202	7	0	0	0	0	0	0	0	0	0	0	0	0	0	1	0	0	0	0	1	0	0	1	0	0	0	0	0	0	0	0	0	0	0	0	0	0	0	0	0	3	0	1	0	0	0	1	0	0
OTU_1205	12	0	0	0	0	0	0	0	3	0	0	0	0	0	1	0	0	0	0	0	0	0	0	0	2	0	0	0	2	0	0	0	0	0	5	0	1	0	0	0	0	0	0	0	1	0	1	0	0
OTU_1206	9	0	0	0	0	0	0	0	0	0	0	0	0	0	0	0	0	0	0	0	0	2	0	1	0	0	0	0	0	0	0	0	0	0	0	0	0	0	0	6	0	0	0	0	0	0	0	0	0
OTU_1207	3	0	0	0	0	0	0	0	0	0	0	0	0	0	2	0	0	0	0	0	0	0	0	0	0	0	0	0	0	0	0	0	0	0	0	0	0	0	0	0	0	0	0	0	3	0	0	0	0
OTU_1208	3	0	0	0	0	0	0	0	0	0	0	0	0	0	0	0	0	0	1	0	0	0	0	0	0	0	0	0	0	0	0	0	0	0	0	0	0	0	0	0	0	2	0	0	0	0	0	0	0
OTU_121	26	0	15	0	0	6	9	0	0	2	0	0	0	0	1	0	1	0	1	2	0	0	0	0	0	7	1	1	1	3	2	0	0	0	1	2	0	0	1	0	0	0	0	1	0	0	0	2	0
OTU_1211	12	0	0	0	0	0	0	0	0	0	0	0	0	0	0	0	0	0	0	1	0	0	0	0	0	0	0	0	0	0	0	0	0	0	0	0	0	0	0	0	7	1	0	0	0	0	3	0	0
OTU_1212	5	0	0	0	0	0	0	0	0	0	0	0	0	0	0	0	0	0	0	0	0	0	0	0	0	0	0	0	0	0	0	0	0	0	0	0	0	0	0	0	4	0	0	0	0	0	1	0	0
OTU_1213	6	0	0	0	0	0	0	0	0	0	0	0	0	0	0	0	0	0	0	0	0	6	0	0	0	0	0	0	0	0	0	0	0	0	0	0	0	0	0	0	0	0	0	0	0	0	0	0	0
OTU_1214	5	0	0	0	0	0	0	0	0	0	0	0	0	0	0	0	0	0	0	0	0	0	0	1	0	0	0	0	0	0	0	0	0	0	0	0	0	0	0	0	0	0	0	3	0	0	1	0	0
OTU_1215	2	0	0	0	0	0	0	0	0	0	0	0	0	0	0	0	0	0	0	0	0	0	0	0	0	0	0	0	0	0	0	0	0	0	0	0	0	0	0	0	0	0	0	0	0	0	2	0	0
OTU_1216	34	0	0	0	0	0	0	0	0	0	0	0	0	0	2	27	0	0	12	0	5	0	1	4	0	0	0	0	0	0	0	0	0	0	0	0	0	0	0	0	0	0	0	0	5	0	5	1	1
OTU_1219	0	0	0	0	0	8	0	0	0	0	0	0	0	0	0	0	0	0	0	0	0	0	0	0	0	0	0	0	0	0	0	0	0	0	0	0	0	0	0	0	0	0	0	0	0	0	0	0	0
OTU_122	21	0	0	0	0	0	0	0	0	0	0	0	0	0	0	0	0	0	0	0	0	0	0	4	0	0	0	0	0	0	0	0	0	0	0	0	0	0	0	0	1	0	0	16	0	0	0	0	0
OTU_1221	19	0	0	0	0	0	0	0	0	0	0	0	0	0	0	1	0	0	0	0	0	0	13	1	0	0	0	0	0	0	0	0	0	0	0	0	0	0	0	0	2	1	2	0	0	0	0	0	0
OTU_1222	334	0	0	0	0	15	0	6	0	3	0	2	1	0	80	29	19	0	14	17	14	13	8	4	3	0	3	6	4	3	0	3	2	0	0	0	0	0	0	0	28	7	82	6	50	0	41	0	7
OTU_1223	5	0	0	0	0	0	0	0	0	0	0	0	0	0	0	0	0	0	0	0	0	0	0	0	0	0	0	0	0	0	0	0	0	0	0	0	0	0	0	0	2	0	0	3	0	0	0	0	0
OTU_1224	22	0	0	0	0	2	0	0	0	0	0	0	0	0	6	2	0	0	0	4	0	4	0	0	0	0	1	0	0	0	0	0	0	0	0	0	0	0	0	0	1	0	2	5	2	0	1	2	0
OTU_1225	5	0	0	0	0	0	0	0	0	0	0	0	0	0	0	1	0	0	0	0	0	0	0	0	0	0	0	0	0	0	0	0	0	0	0	0	0	0	0	0	4	1	0	0	0	0	0	0	0
OTU_1227	6	0	0	0	0	0	0	0	0	0	0	0	0	0	0	0	0	0	2	0	0	0	3	0	0	0	0	0	0	0	0	0	0	0	0	0	0	0	0	0	1	0	0	0	0	0	0	0	0
OTU_1229	1	0	0	0	0	4	0	0	0	0	0	0	0	0	1	0	0	0	0	0	0	0	0	0	1	0	0	0	0	0	0	0	0	0	0	0	0	0	0	0	0	0	0	0	0	0	0	0	0
OTU_123	17	0	0	0	0	0	0	0	0	5	0	0	0	0	16	0	0	0	8	0	0	0	1	0	0	0	0	0	0	0	0	0	0	0	0	0	0	0	0	0	3	5	0	0	0	0	0	0	0
OTU_1230	4	0	0	0	0	0	0	0	0	0	0	0	0	0	1	0	0	0	0	0	0	0	0	0	0	0	0	0	0	0	0	0	0	0	0	0	0	0	0	0	0	0	0	2	0	0	0	0	2
OTU_1231	0	0	0	0	0	0	0	0	0	0	0	0	0	0	4	0	0	0	0	0	0	0	0	0	0	0	0	0	0	0	0	0	0	0	0	0	0	0	0	0	0	0	0	0	0	0	0	0	0
OTU_1233	7	0	0	0	0	0	0	0	0	0	0	0	0	0	1	0	0	0	0	0	0	0	1	0	0	0	0	0	0	0	0	0	0	0	0	0	0	0	0	0	0	0	6	0	0	0	0	0	0
OTU_1234	2	0	0	0	0	0	0	0	0	0	0	0	0	0	0	0	0	0	0	0	0	2	0	0	0	0	0	0	0	0	0	0	0	0	0	0	0	0	0	0	0	0	0	0	0	0	0	0	0
OTU_1237	4	0	0	0	0	0	0	0	0	0	0	0	0	0	0	0	0	0	0	0	0	0	0	0	0	0	0	0	0	0	0	0	0	0	0	0	0	0	0	0	0	0	4	0	0	0	0	0	0
OTU_1239	2	0	0	0	0	0	0	0	0	0	0	0	0	0	0	0	0	0	0	0	0	0	0	0	0	0	0	0	0	0	0	0	0	0	0	0	0	0	0	0	0	0	2	0	0	0	0	0	0
OTU_124	24	0	0	0	0	0	0	0	0	0	0	0	1	0	2	1	6	0	0	5	0	0	0	0	2	0	0	0	0	0	0	0	0	0	0	0	0	0	0	0	2	1	1	0	5	0	2	0	0
OTU_1242	6	0	0	0	0	0	0	0	0	0	0	0	0	0	3	0	0	0	0	0	6	0	0	0	0	0	0	0	0	0	0	0	0	0	0	0	0	0	0	0	0	0	0	0	0	0	0	0	0
OTU_1246	7	0	0	0	0	0	0	0	0	0	0	0	0	0	0	0	0	0	1	0	0	0	0	0	0	0	0	0	0	0	0	0	0	0	0	0	0	0	0	0	3	0	0	3	0	0	0	0	0
OTU_1247	2	0	0	0	0	1	0	0	0	0	0	0	0	0	0	0	0	0	0	1	0	0	0	0	0	0	0	0	0	0	0	0	0	0	0	0	0	0	0	0	0	0	0	1	0	0	0	0	0
OTU_1249	452	2	33	0	0	28	0	0	0	0	2	4	9	0	60	40	20	0	21	137	21	2	13	15	21	9	7	5	2	1	0	0	0	2	0	0	3	0	0	0	54	7	5	34	50	0	20	1	2
OTU_125	17	0	0	0	0	0	0	0	0	0	0	0	0	0	0	0	0	0	0	0	0	0	0	0	0	11	3	0	0	0	0	2	0	0	1	0	0	0	0	0	0	0	0	0	0	0	0	0	0
OTU_1251	16	0	0	0	0	0	0	0	0	0	0	0	0	0	0	0	0	0	0	0	0	0	0	0	0	0	0	6	0	4	0	0	0	0	0	0	0	0	0	0	0	0	4	1	1	0	0	0	0
OTU_1253	2	0	0	0	0	0	0	0	0	0	0	0	0	0	6	0	1	0	0	0	0	0	0	0	0	0	0	0	0	0	0	0	0	0	0	0	0	0	0	0	0	0	0	0	0	0	1	0	0
OTU_1254	6	0	0	0	0	0	0	0	0	0	0	0	0	0	0	0	0	0	0	0	0	0	4	0	0	0	0	0	0	0	0	0	0	0	0	0	0	0	0	0	0	0	0	2	0	0	0	0	0
OTU_1255	7	0	0	0	0	0	0	0	0	0	0	0	0	0	0	0	0	0	0	0	0	0	0	0	0	0	0	0	0	0	0	0	0	0	0	0	0	0	0	0	0	0	0	7	0	0	0	0	0
OTU_1257	294	0	0	0	0	0	0	0	0	0	0	0	0	0	0	0	0	0	0	0	0	0	0	0	0	0	0	0	0	0	0	0	0	0	0	0	0	0	0	289	0	0	0	0	5	0	0	0	0
OTU_1258	9	0	0	0	0	0	0	0	0	0	0	0	0	0	0	0	0	0	0	0	0	0	0	0	0	0	0	0	0	0	0	0	0	0	9	0	0	0	0	0	0	0	0	0	0	0	0	0	0
OTU_1259	0	0	0	0	0	2	0	0	0	0	0	0	0	0	0	0	0	0	0	0	0	0	0	0	0	0	0	0	0	0	0	0	0	0	0	0	0	0	0	0	0	0	0	0	0	0	0	0	0
OTU_126	9	0	0	0	0	0	0	0	0	0	0	0	0	0	2	0	2	0	0	6	1	0	0	0	0	0	0	0	0	0	0	0	0	0	0	0	0	0	0	0	0	0	0	0	0	0	0	0	0
OTU_1260	10	0	0	0	0	0	0	0	0	0	0	0	0	0	2	0	0	0	0	2	0	0	0	0	0	0	0	0	0	0	0	0	0	0	0	0	0	0	0	0	0	0	7	0	0	0	0	0	1
OTU_1261	9	0	0	0	0	0	0	0	0	0	0	0	0	0	0	0	0	0	0	0	0	2	6	0	0	0	0	0	0	0	1	0	0	0	0	0	0	0	0	0	0	0	0	0	0	0	0	0	0
OTU_1262	7	0	0	0	0	2	0	0	0	0	0	0	0	0	2	0	0	0	4	0	1	0	0	0	0	0	0	1	0	0	0	0	0	0	0	0	0	0	0	0	0	0	0	0	0	0	1	0	0
OTU_1268	25	0	0	0	0	0	0	0	0	0	0	0	0	0	7	0	0	0	0	0	3	4	0	1	0	0	0	1	1	0	0	0	0	0	0	0	0	0	0	0	1	0	8	2	3	0	0	0	1
OTU_1269	6	0	0	0	0	0	0	0	0	0	0	0	0	0	0	0	0	0	0	0	0	0	6	0	0	0	0	0	0	0	0	0	0	0	0	0	0	0	0	0	0	0	0	0	0	0	0	0	0
OTU_127	7	0	0	0	0	0	0	0	0	0	0	0	0	0	0	0	0	0	0	1	0	0	5	0	0	0	0	0	0	0	0	0	0	0	0	0	0	0	0	0	0	1	0	0	0	0	0	0	0
OTU_1270	10	0	0	0	0	0	0	0	0	0	0	0	0	0	0	0	0	0	0	1	4	0	2	0	0	0	0	0	0	0	0	0	0	0	0	0	0	0	0	0	0	0	0	0	3	0	0	0	0
OTU_1271	6	0	0	0	0	0	0	0	0	0	0	0	0	0	0	0	0	0	0	0	0	0	5	0	0	0	0	0	0	0	0	0	0	0	0	0	0	0	0	0	1	0	0	0	0	0	0	0	0
OTU_1275	20	0	0	0	0	0	0	0	0	0	0	1	0	0	0	0	1	0	0	0	0	0	1	0	0	0	4	5	0	2	0	2	0	0	0	1	0	0	0	0	2	0	0	2	0	0	0	0	0
OTU_1276	2	0	0	0	0	0	0	0	0	0	0	0	0	0	0	2	0	0	0	0	2	0	0	0	0	0	0	0	0	0	0	0	0	0	0	0	0	0	0	0	0	0	0	0	0	0	0	0	0
OTU_1277	12	0	0	0	0	0	0	0	0	0	0	0	0	0	2	0	0	0	0	1	0	0	3	1	0	0	0	0	0	0	0	0	0	0	0	0	0	0	0	0	3	0	0	0	0	0	1	1	2
OTU_1279	18	0	0	0	0	0	0	0	0	0	0	4	0	0	4	1	0	0	1	2	0	1	0	0	1	0	0	0	0	0	0	0	0	0	0	0	0	0	0	0	8	1	1	0	2	0	1	0	0
OTU_128	5	0	0	0	0	0	0	0	0	0	0	0	0	0	8	0	0	0	0	3	0	0	1	0	0	0	0	0	0	0	0	0	0	0	0	0	0	0	0	0	0	0	0	0	0	0	1	0	0
OTU_1281	5	0	0	0	0	0	0	0	0	0	0	0	0	0	0	0	0	0	0	0	0	5	0	0	0	0	0	0	0	0	0	0	0	0	0	0	0	0	0	0	0	0	0	0	0	0	0	0	0
OTU_1282	6	0	0	0	0	0	0	0	0	0	0	0	0	0	0	0	0	0	0	0	0	0	0	0	0	0	0	0	0	0	0	0	0	0	0	0	0	0	0	0	0	0	0	6	0	0	0	0	0
OTU_1284	16	0	0	0	0	0	0	0	0	0	0	0	0	0	1	1	3	0	0	0	0	0	7	1	0	0	0	0	0	0	0	0	0	0	0	0	0	0	0	0	1	2	2	0	0	0	0	0	0
OTU_1287	3	0	0	0	0	0	0	0	0	0	0	0	0	0	0	0	0	0	0	0	0	0	0	0	0	0	0	0	0	0	0	0	0	0	0	0	0	0	0	0	1	0	0	0	0	0	0	0	2
OTU_1288	2	0	0	0	0	0	0	0	0	0	0	0	0	0	0	0	0	0	0	0	0	0	0	0	0	0	0	0	0	0	0	0	0	0	0	0	0	0	0	0	2	0	0	0	0	0	0	0	0
OTU_1289	10	0	9	0	0	0	0	0	0	0	0	0	0	0	1	0	0	0	0	0	0	0	0	2	0	8	0	0	0	0	0	0	0	0	0	0	0	0	0	0	0	0	0	0	0	0	0	0	0
OTU_129	13	0	0	0	0	0	0	0	0	0	0	0	0	0	0	1	0	0	0	4	0	8	0	0	0	0	0	0	0	0	0	0	0	0	0	0	0	0	0	0	1	0	0	0	0	0	0	0	0
OTU_1292	26	0	0	0	0	0	0	0	0	0	0	0	0	0	3	0	0	0	0	1	0	0	6	1	1	0	0	0	2	0	0	0	0	0	0	0	0	0	0	0	6	2	2	1	0	0	2	0	2
OTU_1294	25	0	0	0	0	0	0	0	0	0	0	0	0	0	1	0	0	0	0	0	5	0	2	0	0	0	0	0	0	0	0	0	0	0	0	0	0	0	0	1	0	4	0	10	0	0	3	0	0
OTU_1296	2	0	0	0	0	0	0	0	0	0	0	0	0	0	3	0	0	0	0	0	0	0	0	1	0	0	0	0	0	0	0	0	0	0	0	0	0	0	0	0	0	0	0	1	0	0	0	0	0
OTU_1299	3	0	0	0	0	0	0	0	0	0	0	0	0	0	0	0	0	0	0	0	3	0	0	0	0	0	0	0	0	0	0	0	0	0	0	0	0	0	0	0	0	0	0	0	0	0	0	0	0
OTU_1300	32	0	0	0	0	0	0	0	0	0	0	0	0	0	0	1	0	0	0	0	0	0	1	0	0	0	0	0	0	1	0	1	0	0	0	0	0	0	0	0	17	4	4	4	0	0	0	0	0
OTU_1301	7	0	0	0	0	0	0	0	0	0	0	0	0	0	0	0	0	0	0	0	0	0	7	0	0	0	0	0	0	0	0	0	0	0	0	0	0	0	0	0	0	0	0	0	0	0	0	0	0
OTU_1302	7	0	0	0	0	0	0	0	0	0	0	0	0	0	0	0	0	0	0	0	0	0	0	0	0	0	0	0	0	0	0	0	0	0	0	0	0	0	0	0	4	0	0	0	0	0	1	2	0
OTU_1303	4	7	0	0	0	0	0	1	0	0	0	0	0	0	0	0	0	0	0	0	0	0	0	0	0	3	0	0	0	0	0	0	0	0	0	0	0	0	0	0	0	0	1	0	0	0	0	0	0
OTU_1305	11	0	0	0	0	0	0	0	0	0	0	0	0	0	2	0	0	0	0	1	0	0	0	0	0	0	0	0	0	0	0	0	0	0	0	0	0	0	0	0	3	0	1	6	0	0	0	0	0
OTU_1306	0	0	0	0	0	0	0	0	0	0	0	0	0	0	4	0	0	0	0	0	0	0	0	0	0	0	0	0	0	0	0	0	0	0	0	0	0	0	0	0	0	0	0	0	0	0	0	0	0
OTU_1307	5	0	0	0	0	0	0	0	0	0	0	0	0	0	0	0	0	0	0	0	0	0	0	0	0	0	0	0	0	0	0	0	0	0	0	0	0	0	0	0	4	0	0	0	0	0	1	0	0
OTU_131	8	0	0	0	0	0	0	0	0	0	0	0	0	0	2	0	0	0	0	0	0	0	0	0	0	0	0	0	0	0	0	0	0	0	0	0	0	0	0	0	2	0	3	3	0	0	0	0	0
OTU_1310	2	0	0	0	0	0	0	0	0	0	0	0	0	0	1	1	0	0	0	0	0	0	0	0	0	0	0	2	0	0	0	0	0	0	0	0	0	0	0	0	0	0	0	0	0	0	0	0	0
OTU_1312	183	0	0	0	0	0	0	0	0	0	0	0	0	0	47	1	0	0	0	0	0	0	4	0	0	0	0	0	0	0	0	0	0	0	0	0	0	0	0	0	0	0	5	0	174	0	0	0	0
OTU_1314	11	0	0	0	0	0	0	0	0	0	0	0	0	0	1	0	0	0	0	0	7	0	3	0	0	0	0	0	0	0	0	0	0	0	0	0	0	0	0	0	1	0	0	0	0	0	0	0	0
OTU_1315	3	0	0	0	0	0	0	0	0	0	0	0	0	0	0	0	0	0	0	0	3	0	0	0	0	0	0	0	0	0	0	0	0	0	0	0	0	0	0	0	0	0	0	0	0	0	0	0	0
OTU_1317	4	0	0	0	0	0	0	0	0	0	0	0	0	0	0	0	0	0	0	0	0	0	1	0	0	0	0	0	0	0	0	0	0	0	0	0	0	0	0	0	0	0	0	0	0	0	3	0	0
OTU_1318	103	0	4	0	0	0	0	0	0	0	0	0	0	0	46	1	0	0	7	0	6	24	5	2	0	0	0	2	0	0	0	0	0	0	0	0	0	0	0	0	31	5	3	6	7	0	3	0	2
OTU_132	13	0	0	0	0	0	0	0	0	0	0	0	0	0	4	0	0	0	0	0	0	0	1	0	0	0	0	0	0	0	0	0	0	0	0	0	0	0	0	0	0	0	5	1	0	0	5	0	1
OTU_1320	11	0	0	0	0	0	0	0	0	0	0	0	0	0	0	0	0	0	0	0	0	3	0	0	0	0	0	0	0	0	0	0	0	0	0	0	0	0	0	0	0	0	0	5	2	0	1	0	0
OTU_1321	7	0	0	0	0	0	0	0	0	0	0	0	0	0	0	1	0	0	0	0	0	0	5	0	0	0	0	0	0	0	0	0	0	0	0	0	0	0	0	0	1	0	1	0	0	0	0	0	0
OTU_1323	4	0	0	0	0	0	0	0	0	0	0	0	0	0	0	0	0	0	0	0	0	0	0	0	0	0	0	0	0	0	0	0	0	0	0	0	0	0	0	0	4	0	0	0	0	0	0	0	0
OTU_1324	98	1	0	0	0	0	0	0	2	0	0	0	0	0	11	5	22	0	3	8	5	0	14	4	0	0	0	0	0	0	0	0	0	0	0	0	0	0	0	0	8	10	14	0	2	0	4	2	2
OTU_1325	13	0	0	0	0	0	0	0	0	0	0	0	0	0	0	0	0	0	3	0	0	0	1	0	0	0	0	0	0	0	0	0	0	0	0	0	0	0	0	0	7	1	0	0	0	0	1	0	0
OTU_133	13	0	0	0	0	0	0	0	0	0	0	0	0	0	0	2	0	0	2	4	0	0	0	0	2	0	0	0	0	0	0	0	0	0	0	0	0	0	0	0	2	0	0	1	0	0	2	0	0
OTU_1330	8	0	0	0	0	0	0	0	0	0	0	0	0	0	0	0	0	0	0	0	0	0	1	0	0	0	0	0	0	0	0	0	0	0	0	0	0	0	0	0	0	0	0	0	0	0	7	0	0
OTU_1331	4	0	0	0	0	0	0	0	0	0	0	0	0	0	0	1	0	0	0	0	0	0	0	0	0	0	0	0	0	0	0	0	0	0	0	0	0	0	0	0	0	0	0	0	0	0	4	0	0
OTU_1332	5	0	0	0	0	0	0	0	0	0	0	0	0	0	0	0	0	0	0	0	0	0	0	0	0	0	0	0	0	0	0	0	0	0	0	0	0	0	0	5	0	0	0	0	0	0	0	0	0
OTU_1333	11	0	0	0	0	0	0	0	0	0	0	0	0	0	0	0	0	0	0	0	0	0	0	0	0	0	0	4	0	0	0	0	0	0	0	0	0	0	0	0	0	0	0	1	4	0	1	0	1
OTU_1334	3	0	0	0	0	0	0	0	0	0	0	0	0	0	0	0	0	0	0	0	0	0	0	0	0	0	0	0	0	0	0	0	0	0	0	0	0	0	0	0	0	0	0	3	0	0	0	0	0
OTU_1335	6	0	0	0	0	0	0	0	0	0	0	0	0	0	2	0	0	0	0	0	0	2	0	0	0	0	0	0	0	0	0	0	0	0	0	0	0	0	0	0	1	0	0	2	0	0	1	0	0
OTU_1337	23	0	0	0	0	0	0	0	0	0	0	0	0	0	0	0	0	0	0	0	0	0	0	0	0	3	0	3	5	0	0	0	3	0	3	0	1	0	0	0	0	0	0	4	0	0	0	0	1
OTU_1338	3	0	0	0	0	0	0	0	0	0	0	0	0	0	0	0	0	0	3	0	0	0	0	0	0	0	0	0	0	0	0	0	0	0	0	0	0	0	0	0	0	0	0	0	0	0	0	0	0
OTU_134	3824	0	336	145	0	0	0	8	822	286	0	6	66	0	10	0	2	0	0	0	0	2	0	0	0	1183	0	155	1266	1036	44	0	5	0	83	2	32	5	0	0	1	6	2	0	0	0	0	0	0
OTU_1343	22	0	0	0	0	0	0	0	0	0	0	0	0	0	7	0	0	0	0	0	0	0	0	1	3	0	0	0	0	0	0	0	0	0	0	0	0	0	0	0	0	3	9	2	3	0	1	0	0
OTU_1344	28	0	0	0	0	0	0	0	0	0	0	0	0	0	0	6	0	0	4	0	0	0	0	0	0	0	0	0	0	0	0	0	0	0	0	0	0	0	0	0	0	0	1	0	0	0	21	0	2
OTU_1345	23	0	0	0	0	0	0	0	0	0	0	0	0	0	0	0	0	0	0	0	1	0	12	0	0	0	0	0	0	0	0	0	0	0	0	0	0	0	0	0	1	4	0	0	0	0	0	0	5
OTU_1348	4	0	0	0	0	0	0	0	0	0	0	0	0	0	1	0	0	0	0	0	0	0	0	0	0	0	0	0	1	0	0	0	0	0	0	0	0	0	0	0	0	0	0	0	1	0	2	0	0
OTU_1351	8	0	0	0	0	0	0	0	0	0	0	0	0	0	0	0	0	0	0	0	0	0	7	0	0	0	0	0	1	0	0	0	0	0	0	0	0	0	0	0	0	0	0	0	0	0	0	0	0
OTU_1352	4	0	0	0	0	0	0	0	0	0	0	0	0	0	0	0	0	0	0	0	0	0	0	0	0	2	0	0	0	0	0	0	0	0	0	0	0	0	0	0	0	0	0	0	0	0	2	0	0
OTU_1353	4	0	0	0	0	0	0	0	0	0	0	0	0	0	0	0	0	0	0	0	0	0	0	2	0	0	0	0	0	0	0	0	0	0	0	0	0	0	0	0	0	0	0	0	0	0	1	0	1
OTU_1355	0	0	0	0	0	0	0	0	0	0	0	0	0	0	4	0	0	0	0	0	0	0	0	0	0	0	0	0	0	0	0	0	0	0	0	0	0	0	0	0	0	0	0	0	0	0	0	0	0
OTU_1356	8	0	0	0	0	0	0	0	0	0	0	0	0	0	1	0	0	0	0	0	3	0	1	0	0	0	0	0	0	0	0	0	0	0	0	0	0	0	0	0	2	1	0	0	0	0	1	0	0
OTU_1357	6	0	0	0	0	0	0	0	0	0	0	0	1	0	0	0	0	0	0	2	0	0	0	0	0	0	0	0	0	0	0	0	0	0	0	0	0	0	0	0	0	0	0	0	0	0	4	0	0
OTU_1358	22	0	0	0	0	0	0	0	0	0	0	0	0	0	3	6	1	0	4	3	0	0	6	0	0	0	0	0	0	0	0	0	0	0	0	0	0	0	0	1	0	2	1	3	0	0	1	0	0
OTU_136	12	0	0	0	0	0	0	0	0	0	0	0	0	0	0	0	0	0	0	0	0	0	2	0	0	0	0	0	0	0	0	0	0	0	0	0	0	0	0	0	3	5	0	0	0	0	1	0	1
OTU_1362	7	0	0	0	0	0	0	0	0	0	0	0	0	0	1	0	0	0	0	0	0	0	2	1	0	0	0	0	0	0	0	0	0	0	0	0	0	0	0	0	0	0	1	3	0	0	0	0	0
OTU_1363	3	0	0	0	0	0	0	0	0	0	0	0	0	0	1	1	0	0	0	0	2	0	0	0	0	0	0	0	0	0	0	0	0	0	0	0	0	0	0	0	0	0	0	0	0	0	0	0	1
OTU_1364	3	0	0	0	0	0	0	0	0	0	0	0	0	0	0	0	0	0	0	0	0	0	0	0	0	0	0	0	0	0	0	0	0	0	0	0	0	0	0	0	0	0	3	0	0	0	0	0	0
OTU_1367	5	0	0	0	0	0	0	0	0	0	0	0	0	0	0	0	0	0	0	0	5	0	0	0	0	0	0	0	0	0	0	0	0	0	0	0	0	0	0	0	0	0	0	0	0	0	0	0	0
OTU_1368	2	0	0	0	0	0	0	0	0	0	0	0	0	0	0	0	0	0	0	0	0	0	1	0	1	0	0	0	0	0	0	0	0	0	0	0	0	0	0	0	0	0	0	0	0	0	0	0	0
OTU_1369	53	0	0	2	0	0	0	0	0	0	0	0	0	0	44	8	1	0	4	14	1	4	0	2	2	0	0	0	0	0	0	0	2	0	0	0	0	0	0	0	6	4	8	0	3	0	2	0	0
OTU_1372	9	0	0	0	0	0	0	0	0	0	0	0	0	0	0	0	0	0	0	5	0	0	0	3	0	0	0	0	0	0	0	0	0	0	0	0	0	0	0	0	0	0	0	1	0	0	0	0	0
OTU_1373	5	0	0	0	0	0	0	0	0	0	0	0	0	0	0	0	0	0	0	0	0	0	0	0	0	0	0	0	0	0	0	0	0	0	0	0	0	0	0	0	0	0	5	0	0	0	0	0	0
OTU_1376	57	0	0	0	0	0	0	0	0	0	0	0	4	0	0	0	0	0	0	54	3	0	0	0	0	0	0	0	0	0	0	0	0	0	0	0	0	0	0	0	0	0	0	0	0	0	0	0	0
OTU_1377	8	0	0	0	0	0	0	0	0	0	0	0	0	0	9	2	0	0	0	0	2	0	0	0	0	0	0	0	0	0	0	0	0	0	0	0	0	0	0	0	2	0	2	0	0	0	2	0	0
OTU_138	9	0	0	0	0	0	0	0	0	0	0	0	0	0	0	0	0	0	0	0	0	0	0	0	0	0	0	0	0	0	0	0	0	0	0	0	0	0	0	0	0	0	0	0	0	0	9	0	0
OTU_1380	13	0	0	0	0	3	0	0	0	0	0	0	0	0	0	0	0	0	0	0	1	4	1	0	0	2	2	0	0	1	0	0	0	0	0	0	0	0	0	0	0	0	1	1	0	0	0	0	0
OTU_1383	3	0	0	0	0	0	0	0	0	0	0	0	0	0	0	0	0	0	0	0	0	0	0	0	0	0	0	0	0	0	0	0	0	0	0	0	0	0	0	0	0	0	0	1	0	0	2	0	0
OTU_1384	15	0	0	0	0	0	0	0	0	0	0	0	10	0	1	0	0	0	2	1	0	4	0	0	0	0	0	0	0	0	0	0	0	0	0	0	0	0	0	0	0	1	2	2	1	0	2	0	0
OTU_1385	1	0	0	0	0	0	0	0	0	0	0	6	0	0	0	0	1	0	0	0	0	0	0	0	0	0	0	0	0	0	0	0	0	0	0	0	0	0	0	0	0	0	0	0	0	0	0	0	0
OTU_1387	11	0	0	0	0	0	0	0	0	0	0	0	1	0	0	0	1	0	0	9	0	0	0	0	0	0	0	0	0	0	0	0	0	0	0	0	0	0	0	0	0	0	0	1	0	0	0	0	0
OTU_1389	2	0	0	0	0	0	0	0	0	0	0	0	0	0	0	0	0	0	0	0	0	0	0	0	0	0	0	0	0	0	0	0	0	0	0	0	0	0	0	0	0	0	0	0	0	0	0	0	2
OTU_139	29	0	0	0	0	0	0	0	0	0	0	0	0	0	4	1	0	0	0	2	2	1	4	1	0	0	0	0	0	0	0	0	0	0	0	0	0	0	0	0	10	1	0	4	1	0	2	0	1
OTU_1394	4	0	0	0	0	0	0	0	0	0	0	0	0	0	0	0	0	0	0	0	0	0	0	0	0	3	0	1	0	0	0	0	0	0	0	0	0	0	0	0	0	0	0	0	0	0	0	0	0
OTU_1396	2	0	0	0	0	0	0	0	0	0	0	0	0	0	3	0	0	0	0	0	0	0	0	0	0	0	0	0	2	0	0	0	0	0	0	0	0	0	0	0	0	0	0	0	0	0	0	0	0
OTU_1397	4	0	0	0	0	0	0	0	0	0	0	0	0	0	0	0	0	0	0	1	0	0	0	0	0	0	0	0	0	0	0	0	0	0	0	0	0	0	0	0	1	1	0	0	0	0	0	0	1
OTU_14	53	0	0	0	0	0	0	0	0	0	0	0	0	0	0	0	0	0	0	0	0	0	11	0	0	0	0	0	0	0	0	4	0	0	0	0	0	0	0	0	1	0	0	20	1	0	6	0	10
OTU_1400	32	0	0	0	0	0	0	0	0	0	0	0	0	0	0	0	0	0	0	0	0	0	0	3	0	0	0	0	0	0	0	0	0	0	0	0	0	0	0	5	0	0	0	0	1	0	17	0	6
OTU_1401	2	0	0	0	0	0	0	0	0	0	0	0	0	0	0	0	0	0	0	0	0	0	0	0	0	0	0	0	0	0	0	0	0	0	0	0	0	0	0	0	0	0	0	0	0	0	2	0	0
OTU_1402	263	38	66	36	16	328	28	47	8	29	7	54	7	0	1	5	10	0	6	1	2	5	2	0	5	34	14	22	21	39	6	3	16	6	14	6	16	0	0	4	2	2	4	7	2	0	1	12	1
OTU_1403	2	0	0	0	0	0	0	0	0	0	0	0	0	0	0	0	0	0	0	0	0	0	0	0	0	0	0	0	0	0	0	0	0	0	0	0	0	0	0	0	0	2	0	0	0	0	0	0	0
OTU_1404	1	0	0	0	0	0	0	0	0	34	0	2	0	0	0	0	0	0	0	0	0	0	0	0	0	0	0	0	0	0	0	0	0	0	0	0	0	1	0	0	0	0	0	0	0	0	0	0	0
OTU_1405	13	0	0	0	0	0	0	2	0	0	0	0	0	0	0	0	0	0	0	0	0	0	1	0	0	0	0	4	0	6	0	0	0	0	0	0	0	0	0	0	0	0	0	2	0	0	0	0	0
OTU_1406	21	0	0	0	0	0	0	0	0	0	0	0	0	0	0	0	0	0	1	0	0	0	3	0	0	0	0	0	0	0	0	0	0	0	0	0	0	0	0	0	1	7	0	1	1	0	2	0	5
OTU_1407	174	0	0	0	0	0	0	0	0	0	0	0	0	0	21	5	0	0	9	8	11	0	11	1	0	0	0	0	0	0	0	0	0	0	0	0	0	0	5	2	2	3	45	14	52	0	8	0	3
OTU_141	3	0	0	0	0	0	0	0	0	0	0	0	0	0	0	0	0	0	0	0	0	0	0	0	0	0	0	0	0	0	0	0	0	0	0	0	0	0	0	0	0	3	0	0	0	0	0	0	0
OTU_1411	48	0	0	0	0	0	0	0	0	0	0	0	0	0	2	0	0	0	0	2	0	0	2	2	28	0	0	0	0	0	0	0	0	0	0	0	0	0	0	0	2	0	0	3	4	0	5	0	0
OTU_1413	2	0	0	0	0	0	0	0	0	0	0	0	0	0	0	0	0	0	0	0	0	0	0	0	0	0	0	0	0	0	0	0	0	0	0	0	0	0	0	0	0	0	0	0	0	0	2	0	0
OTU_1415	4	0	0	0	0	0	0	0	0	0	0	0	0	0	5	0	0	0	0	0	2	0	0	0	0	0	0	0	0	0	0	0	0	0	0	0	0	0	0	0	1	0	0	1	0	0	0	0	0
OTU_1417	5	0	0	0	0	0	0	0	0	0	0	0	0	0	0	0	0	0	0	0	0	0	0	0	0	0	1	0	0	0	0	0	0	0	3	0	0	0	0	0	0	0	0	1	0	0	0	0	0
OTU_1418	4	0	0	0	0	0	0	0	0	0	0	0	0	0	0	1	0	0	0	0	0	0	0	0	0	0	0	0	0	0	4	0	0	0	0	0	0	0	0	0	0	0	0	0	0	0	0	0	0
OTU_1421	4	0	0	0	0	0	0	0	0	0	0	0	0	0	0	0	0	0	0	0	0	0	4	0	0	0	0	0	0	0	0	0	0	0	0	0	0	0	0	0	0	0	0	0	0	0	0	0	0
OTU_1422	2	0	0	0	0	0	0	0	0	0	0	0	0	0	0	0	0	0	0	0	0	0	0	0	0	0	0	0	0	0	0	0	0	0	0	0	0	0	0	0	2	0	0	0	0	0	0	0	0
OTU_1423	9	0	0	0	0	0	0	0	0	0	0	0	0	0	0	2	0	0	0	0	0	0	1	3	0	0	0	0	0	0	0	0	0	0	0	0	0	0	0	0	0	0	0	4	0	0	1	0	0
OTU_1426	7	0	0	0	0	0	0	0	0	0	0	0	0	0	0	0	0	0	0	0	0	0	0	0	0	0	0	0	0	0	0	0	0	0	0	0	0	0	0	0	6	0	0	0	0	0	1	0	0
OTU_1427	3	0	0	0	0	0	0	0	0	0	0	0	0	0	0	0	0	0	0	0	0	0	3	0	0	0	0	0	0	0	0	0	0	0	0	0	0	0	0	0	0	0	0	0	0	0	0	0	0
OTU_1428	2	0	0	0	0	0	0	0	0	0	0	0	0	0	0	0	0	0	0	0	0	0	0	0	0	0	0	0	0	0	0	0	0	0	0	0	0	0	0	0	0	2	0	0	0	0	0	0	0
OTU_1429	10	0	0	0	0	0	0	0	0	0	0	0	0	0	0	0	0	0	0	0	0	0	0	0	0	10	0	0	0	0	0	0	0	0	0	0	0	0	0	0	0	0	0	0	0	0	0	0	0
OTU_143	12	0	0	0	0	0	0	0	0	0	0	0	0	0	0	4	0	0	2	0	0	0	0	0	0	0	0	0	0	0	0	0	0	0	0	0	0	0	0	0	10	0	0	0	0	0	0	0	0
OTU_1430	2	0	0	0	0	0	0	0	0	0	0	0	0	0	0	0	0	0	0	0	0	0	0	0	0	0	0	0	0	0	0	0	0	0	0	0	0	0	0	0	0	0	2	0	0	0	0	0	0
OTU_1431	8	0	0	0	0	0	0	0	0	0	0	0	0	0	3	0	0	0	0	0	0	0	1	0	0	0	0	0	0	0	0	0	0	0	0	0	0	0	0	0	4	1	2	0	0	0	0	0	0
OTU_1434	4	0	0	3	0	0	0	0	0	0	0	0	0	0	0	0	2	0	0	0	0	0	0	0	1	0	0	0	0	0	0	0	0	0	0	0	0	0	0	0	0	0	0	0	0	0	1	0	0
OTU_1435	5	0	0	0	0	0	1	0	0	0	0	0	0	0	0	0	0	0	0	0	0	0	0	0	0	0	1	0	0	0	0	0	0	0	0	0	0	0	0	0	2	0	0	1	1	0	0	0	0
OTU_1436	10	0	0	0	0	0	0	0	0	0	0	0	1	0	0	1	0	0	0	0	0	0	0	0	0	1	0	6	0	0	0	0	0	0	3	0	0	0	0	0	0	0	0	0	0	0	0	0	0
OTU_1437	47	0	0	0	0	2	0	0	0	1	0	0	1	0	4	0	0	0	1	11	4	0	0	0	0	7	3	4	8	0	0	0	0	0	0	0	0	0	0	0	0	1	1	1	5	0	1	0	0
OTU_1439	5	0	0	0	0	0	0	0	0	0	0	0	2	0	0	0	0	0	0	3	0	0	0	0	0	0	0	0	0	0	0	0	0	0	0	0	0	0	0	0	0	0	0	0	0	0	0	0	2
OTU_144	18	0	0	0	0	1	0	0	0	0	0	0	0	0	3	1	0	0	0	1	0	0	0	1	0	0	0	0	0	0	0	0	0	0	0	0	0	0	0	0	1	0	13	1	0	0	0	0	1
OTU_1441	3	0	0	0	0	0	0	0	0	0	0	0	0	0	0	0	0	0	0	0	0	0	0	0	0	0	0	0	0	0	0	0	0	0	3	0	0	0	0	0	0	0	0	0	0	0	0	0	0
OTU_1442	1633	0	2	0	0	1	0	0	0	0	0	0	2	0	16	1	0	0	1	32	35	0	64	306	164	4	2	0	0	0	0	0	0	0	0	0	0	0	0	37	10	6	0	16	354	0	336	0	266
OTU_1444	0	0	0	0	0	5	0	0	0	0	0	0	0	0	0	0	0	0	0	0	0	0	0	0	0	0	0	0	0	0	0	0	0	0	0	0	0	0	0	0	0	0	0	0	0	0	0	0	0
OTU_1445	5	0	0	0	0	0	0	0	0	0	0	0	0	0	0	0	0	0	0	0	5	0	0	0	0	0	0	0	0	0	0	0	0	0	0	0	0	0	0	0	0	0	0	0	0	0	0	0	0
OTU_1449	2	0	0	0	0	0	0	0	0	0	0	0	0	0	0	0	0	0	0	0	0	0	0	0	2	0	0	0	0	0	0	0	0	0	0	0	0	0	0	0	0	0	0	0	0	0	0	0	0
OTU_145	7	0	0	0	0	0	0	0	0	0	0	0	0	0	0	0	0	0	0	0	0	0	1	0	0	0	0	0	0	0	0	0	0	0	0	0	0	0	0	0	0	0	0	0	0	0	6	0	0
OTU_1450	3	0	0	0	0	0	0	0	0	0	0	0	0	0	0	0	0	0	0	0	0	0	1	0	0	0	0	0	0	0	0	0	0	0	0	0	0	0	0	0	2	0	0	0	0	0	0	0	0
OTU_1451	9	0	0	0	0	0	0	0	0	0	0	0	0	0	0	1	0	0	2	2	0	1	0	0	0	0	0	1	0	0	0	0	0	0	0	0	0	0	0	0	2	0	0	1	0	0	0	0	0
OTU_1452	4	0	0	0	0	0	0	0	0	0	0	0	0	0	0	0	0	0	0	0	0	0	0	0	0	0	0	0	0	0	0	4	0	0	0	0	0	0	0	0	0	0	0	0	0	0	0	0	0
OTU_1453	12	0	0	0	0	0	0	0	0	0	0	0	0	0	0	0	0	0	0	0	0	7	2	0	0	0	0	0	0	0	0	0	0	0	0	0	0	0	0	0	2	1	0	0	0	0	0	0	0
OTU_1456	3379	0	1	0	1	0	0	0	0	0	0	0	2	0	38	1	0	0	6	37	35	2	182	1202	194	0	0	0	0	0	0	0	1	0	0	0	0	0	0	12	9	8	1	52	446	0	704	6	482
OTU_1457	6	0	0	0	0	0	0	0	0	0	0	0	0	0	0	0	0	0	0	0	0	5	0	0	0	0	1	0	0	0	0	0	0	0	0	0	0	0	0	0	0	0	0	0	0	0	0	0	0
OTU_1463	1	0	0	0	0	0	0	0	0	0	0	0	0	0	0	5	0	0	0	0	0	0	0	0	0	0	0	0	0	0	0	0	0	0	0	0	0	0	0	0	0	0	0	0	0	0	1	0	0
OTU_1465	42	0	0	0	0	0	0	0	0	0	0	0	0	0	9	0	0	0	3	1	3	24	0	1	0	0	0	1	0	0	0	0	0	0	0	0	0	0	0	0	0	2	1	1	4	0	1	0	0
OTU_1466	5	0	0	0	0	0	0	0	0	0	0	0	0	0	0	0	0	0	0	0	0	0	2	0	0	0	0	0	0	0	0	0	0	0	0	0	0	0	0	0	0	0	2	0	0	0	1	0	0
OTU_1467	3	0	0	0	0	0	0	0	0	0	0	0	0	0	0	0	0	0	0	0	0	0	0	0	0	0	0	0	0	0	0	0	0	0	3	0	0	0	0	0	0	0	0	0	0	0	0	0	0
OTU_1468	4	0	0	0	0	0	0	0	0	0	0	0	0	0	0	0	0	0	0	2	2	0	0	0	0	0	0	0	0	0	0	0	0	0	0	0	0	0	0	0	0	0	0	0	0	0	0	0	0
OTU_1469	8	0	0	0	0	0	0	0	0	0	0	0	0	0	0	0	0	0	2	0	0	0	0	0	0	0	0	0	0	0	0	0	0	0	0	0	0	0	0	0	5	0	0	1	0	0	0	0	0
OTU_147	20	0	0	0	0	0	0	0	0	0	0	0	0	0	0	3	0	0	0	1	4	3	0	0	0	0	0	0	0	0	0	0	0	0	0	0	0	0	0	0	2	1	2	3	1	0	2	0	1
OTU_1470	10	0	0	0	0	0	0	0	0	0	0	0	0	0	1	2	0	0	0	0	3	0	0	0	0	0	0	0	0	0	0	0	0	0	0	0	0	1	0	0	4	2	0	0	0	0	0	0	0
OTU_1471	3	0	0	0	0	0	0	0	0	0	0	0	0	0	0	0	0	0	0	0	0	0	0	3	0	0	0	0	0	0	0	0	0	0	0	0	0	0	0	0	0	0	0	0	0	0	0	0	0
OTU_1472	5	0	0	0	0	0	0	0	0	0	0	0	0	0	0	0	0	0	0	0	0	0	0	1	0	0	0	0	0	0	0	0	0	0	0	0	0	0	0	0	2	0	0	0	0	0	2	0	0
OTU_1473	3	0	0	0	0	0	0	0	0	0	0	0	0	0	0	0	0	0	0	0	2	0	0	0	0	0	0	0	1	0	0	0	0	0	0	0	0	0	0	0	0	0	0	0	0	0	0	0	0
OTU_1474	0	0	0	0	0	0	0	0	0	0	0	0	0	0	2	0	0	0	0	0	0	0	0	0	0	0	0	0	0	0	0	0	0	0	0	0	0	0	0	0	0	0	0	0	0	0	0	0	0
OTU_1475	2	0	0	0	0	0	0	0	0	0	0	0	0	0	0	0	0	0	0	0	0	0	0	0	2	0	0	0	0	0	0	0	0	0	0	0	0	0	0	0	0	0	0	0	0	0	0	0	0
OTU_1476	5	0	0	0	0	0	0	0	0	0	0	0	0	0	0	0	0	0	0	0	0	0	0	0	0	0	0	0	0	0	0	0	0	0	0	0	0	0	0	0	0	0	0	0	0	0	5	0	0
OTU_1477	5	0	0	0	0	0	0	0	0	0	0	0	0	0	0	0	5	0	0	0	0	0	0	0	0	0	0	0	0	0	0	0	0	0	0	0	0	0	0	0	0	0	0	0	0	0	0	0	0
OTU_1478	3	0	0	0	0	0	0	0	0	0	0	0	0	0	1	0	0	0	0	0	0	0	0	0	0	0	0	0	0	0	0	0	0	0	0	0	0	0	0	0	0	0	0	0	1	0	0	0	2
OTU_1479	3	0	0	0	0	0	0	0	0	0	0	0	0	0	0	0	0	0	0	0	0	0	0	0	0	3	0	0	0	0	0	0	0	0	0	0	0	0	0	0	0	0	0	0	0	0	0	0	0
OTU_148	5	0	0	0	0	0	0	0	0	0	0	0	0	0	0	0	0	0	0	0	0	0	1	0	1	0	0	0	0	3	0	0	0	0	0	0	0	0	0	0	0	0	0	0	0	0	0	0	0
OTU_1483	3	0	0	0	0	0	0	0	0	0	0	0	0	0	0	0	0	0	0	0	0	0	0	0	0	0	0	2	0	0	0	0	0	0	0	0	0	0	0	0	0	0	0	0	0	0	0	1	0
OTU_1487	3	0	0	0	0	0	0	0	0	0	0	0	0	0	0	0	0	0	0	0	0	0	0	0	0	0	0	0	3	0	0	0	0	0	0	0	0	0	0	0	0	0	0	0	0	0	0	0	0
OTU_1488	2	0	0	0	0	0	0	0	0	0	0	0	0	0	4	0	0	0	0	0	0	0	1	0	0	0	0	0	0	0	0	0	0	0	0	0	0	0	0	0	0	0	0	1	0	0	0	0	0
OTU_149	0	0	0	0	0	0	0	0	0	11	0	0	0	0	0	0	0	0	0	0	0	0	0	0	0	0	0	0	0	0	0	0	0	0	0	0	0	0	0	0	0	0	0	0	0	0	0	0	0
OTU_1490	11	0	0	0	0	0	0	0	0	0	0	0	0	0	0	0	0	0	0	0	0	0	0	0	0	0	0	0	1	3	0	0	0	0	0	0	0	0	0	0	0	6	0	0	0	0	0	0	1
OTU_1491	2	0	0	0	0	0	0	0	0	0	0	0	0	0	0	0	0	0	0	0	0	0	0	2	0	0	0	0	0	0	0	0	0	0	0	0	0	0	0	0	0	0	0	0	0	0	0	0	0
OTU_1493	4	0	0	0	0	0	0	0	0	0	0	0	0	0	1	0	0	0	0	0	0	0	1	0	0	0	0	0	0	0	0	0	0	0	0	0	0	0	0	0	0	0	0	2	0	0	1	0	0
OTU_1495	4	0	0	0	0	0	0	0	0	0	0	0	0	0	1	0	0	0	0	0	0	1	0	0	0	0	0	0	0	0	0	0	0	0	0	0	0	0	0	0	0	0	0	0	0	0	3	0	0
OTU_1498	4	0	0	0	0	0	0	0	0	0	0	0	0	0	1	0	0	0	0	0	0	0	0	0	0	0	0	0	0	0	0	0	0	0	0	0	0	0	0	1	0	0	3	0	0	0	0	0	0
OTU_1499	6	0	0	0	0	0	0	0	0	0	0	0	0	0	0	0	3	0	0	0	0	0	0	0	0	0	0	0	0	0	0	0	0	0	0	0	0	0	0	0	2	1	0	0	0	0	0	0	0
OTU_15	0	0	0	0	0	0	0	0	0	0	0	0	0	0	0	16	0	0	0	0	0	0	0	0	0	0	0	0	0	0	0	0	0	0	0	0	0	0	0	0	0	0	0	0	0	0	0	0	0
OTU_150	11	0	0	0	0	0	0	0	0	0	0	0	0	0	0	2	0	0	0	0	0	0	1	0	0	0	0	0	1	0	0	0	0	0	0	0	0	0	0	0	0	0	0	6	0	0	3	0	0
OTU_1501	2782	0	0	0	0	0	0	1	0	0	1	0	4	0	98	9	0	0	8	45	18	0	156	851	281	1	0	0	0	0	0	1	1	0	0	0	1	0	0	40	10	9	1	2	387	0	575	8	387
OTU_1502	2271	5	1	0	7	0	10	0	0	0	0	0	2	0	20	0	0	0	3	47	34	0	67	1254	43	1	0	0	0	0	0	0	0	0	0	0	0	0	0	14	4	4	1	10	50	0	256	1	482
OTU_1504	1345	0	0	0	8	0	0	0	0	0	0	0	1	0	25	0	0	0	3	21	13	0	68	556	245	0	0	0	0	6	1	0	0	0	0	0	0	0	0	8	2	1	0	11	144	0	41	0	225
OTU_1505	1248	0	0	0	0	0	0	0	0	0	1	0	0	0	19	3	0	0	0	0	6	0	30	278	72	0	0	0	1	0	0	0	0	0	0	0	0	0	0	2	0	4	0	1	313	0	351	1	189
OTU_1506	5264	14	0	0	8	0	0	0	0	0	0	2	5	0	185	10	0	0	21	174	39	1	382	1592	324	0	0	2	6	0	0	2	2	0	0	0	0	0	3	77	28	38	2	47	1279	0	666	3	576
OTU_1508	2064	0	0	0	21	0	0	0	0	0	1	0	1	0	42	0	0	0	13	35	19	2	137	624	96	0	1	2	0	0	0	0	0	0	0	0	0	0	0	36	2	12	0	10	379	0	274	2	420
OTU_151	4	0	0	0	0	1	0	0	0	0	0	0	0	0	1	0	0	0	0	1	0	0	0	0	0	0	0	0	0	0	0	2	0	0	0	0	0	0	0	0	0	0	0	0	0	0	1	0	0
OTU_1510	784	0	0	0	1	0	1	0	3	0	0	0	0	0	34	0	0	0	0	8	10	0	30	251	45	0	0	0	0	0	0	0	1	0	0	0	0	0	0	5	1	1	0	0	189	0	137	0	106
OTU_1511	2194	0	4	0	4	0	0	0	0	0	1	0	1	0	100	5	0	0	10	22	14	0	118	730	62	0	0	0	1	0	0	0	0	0	0	0	0	0	0	15	3	1	1	0	432	0	517	4	264
OTU_1512	154	92	0	4	3	33	37	73	11	205	6	24	9	0	1	4	5	0	11	0	0	0	9	0	1	23	0	19	0	4	13	12	0	2	0	1	32	2	0	3	8	0	1	2	1	0	0	3	2
OTU_1513	1794	0	0	0	9	0	0	0	2	0	0	0	0	0	24	1	0	0	3	20	13	0	89	547	151	0	0	0	2	0	0	0	0	0	0	0	0	0	0	21	1	2	1	9	279	0	347	0	309
OTU_1514	1074	0	0	0	7	0	0	0	0	0	0	0	1	0	12	0	0	0	0	4	16	0	15	332	23	0	0	0	2	0	0	1	0	0	0	0	0	0	0	0	0	5	1	9	269	0	22	0	375
OTU_1515	1306	0	0	0	3	0	0	0	0	0	0	0	0	0	24	0	0	0	2	5	2	0	82	67	156	0	0	0	0	0	0	1	1	0	0	0	0	0	0	23	2	21	0	0	731	0	124	1	88
OTU_1517	885	0	0	0	5	0	0	0	0	0	0	0	1	0	26	3	0	0	2	6	7	0	6	295	8	0	0	0	0	0	0	0	0	0	0	0	0	0	0	16	0	0	0	1	99	0	53	0	392
OTU_1518	999	0	0	0	0	0	0	0	0	2	0	0	4	0	67	59	17	0	91	67	31	30	222	39	8	0	0	0	0	0	0	0	1	0	0	0	0	0	0	8	212	61	78	17	5	0	62	2	48
OTU_1519	669	0	0	0	0	0	0	0	0	0	0	0	1	0	0	0	0	0	0	11	83	0	509	0	0	0	3	0	3	0	0	1	0	0	0	0	0	0	0	0	26	0	31	1	0	0	0	1	0
OTU_152	15	0	0	0	0	0	0	0	0	0	0	0	0	0	0	2	0	0	0	2	0	0	0	0	0	0	0	0	0	0	0	0	0	0	0	0	0	0	0	0	3	0	0	0	0	0	10	0	0
OTU_1520	242	0	0	0	0	0	0	3	0	0	0	0	0	0	1	222	140	0	3	10	1	0	0	2	0	0	0	0	0	0	0	0	0	0	0	0	0	0	0	0	13	0	1	37	0	0	34	0	1
OTU_1522	331	0	0	0	0	3	0	0	0	0	0	0	1	0	100	13	0	0	20	14	5	64	4	16	0	0	0	0	2	0	0	1	0	0	0	0	0	0	0	0	37	53	5	9	1	0	63	0	37
OTU_1523	363	0	0	0	0	0	0	0	0	0	0	0	13	0	0	0	0	0	0	327	18	0	0	0	0	0	0	0	0	0	0	0	1	0	0	0	0	0	0	0	0	0	0	0	0	0	16	1	0
OTU_1526	275	0	5	0	0	0	0	0	0	0	0	0	0	0	13	1	0	0	0	5	2	0	25	57	56	1	0	0	0	0	0	0	0	0	0	0	0	0	0	3	0	2	0	0	76	0	1	0	47
OTU_1527	11	0	0	0	0	0	0	0	0	0	0	0	0	0	0	222	0	0	0	0	0	0	1	3	0	0	0	2	0	0	0	0	0	0	0	0	0	0	0	0	0	0	0	0	5	0	0	0	0
OTU_1529	493	0	0	0	0	0	0	0	0	0	0	0	0	0	41	3	0	0	8	14	0	0	133	2	12	0	0	0	0	0	0	0	0	0	0	0	0	0	0	0	9	0	1	1	279	0	29	1	4
OTU_153	9	0	0	0	0	0	0	0	0	0	0	0	0	0	0	0	0	0	0	0	8	0	0	0	0	0	0	0	0	0	0	0	0	0	0	0	0	0	0	0	0	0	0	0	0	0	0	0	1
OTU_1530	163	0	0	0	0	0	0	0	0	0	0	0	0	0	0	34	0	0	0	2	0	0	2	0	0	0	0	0	0	0	0	0	0	0	0	0	0	0	0	0	27	89	2	28	0	0	12	0	1
OTU_1531	241	0	0	0	0	1	0	0	0	0	0	0	0	0	0	0	0	0	0	1	0	0	0	4	0	0	0	0	0	0	0	0	0	0	3	0	0	0	0	0	3	0	0	220	0	0	9	0	1
OTU_1532	25	0	0	0	0	0	0	0	0	0	0	0	0	0	123	13	0	0	0	0	0	0	1	0	0	0	0	0	0	0	0	0	0	0	0	0	0	0	0	0	0	24	0	0	0	0	0	0	0
OTU_1533	226	0	0	1	0	0	0	0	0	4	0	0	0	0	0	2	0	0	0	28	7	0	0	0	6	0	0	7	0	0	0	0	0	1	0	0	0	0	0	0	135	0	1	0	0	0	3	0	38
OTU_1534	0	0	14	1	0	0	0	4	0	0	0	0	0	0	125	6	0	0	0	0	0	0	0	0	0	0	0	0	0	0	0	0	0	0	0	0	0	0	0	0	0	0	0	0	0	0	0	0	0
OTU_1536	170	0	0	0	0	0	0	0	0	0	0	0	1	0	6	142	80	0	14	11	1	0	19	19	0	0	0	0	0	0	0	0	0	0	0	0	0	0	0	1	11	1	13	0	0	0	0	0	0
OTU_1537	487	0	0	0	0	6	0	0	4	0	0	0	0	0	48	6	7	0	28	9	124	9	36	20	3	3	0	2	1	0	0	0	0	0	0	0	0	0	0	1	17	28	72	85	10	0	31	0	1
OTU_154	13	0	0	0	0	0	0	0	0	0	0	0	0	0	0	0	0	0	0	0	0	0	0	0	0	0	0	0	0	0	0	0	0	0	0	0	0	0	0	0	0	0	0	13	0	0	0	0	0
OTU_1540	199	0	0	0	0	0	0	28	0	0	0	0	0	0	240	55	0	0	4	15	9	0	7	1	10	0	0	0	0	0	0	0	1	0	0	0	0	0	0	0	4	14	131	1	1	0	1	0	0
OTU_1541	252	0	0	0	0	0	0	0	0	0	0	0	0	0	0	0	0	0	0	0	0	0	250	0	1	0	0	0	0	0	0	0	0	0	0	0	0	0	0	0	0	0	0	1	0	0	0	0	0
OTU_1542	119	0	0	0	0	0	0	0	0	0	0	0	4	0	2	0	0	0	0	101	13	0	0	5	0	0	0	0	0	0	0	0	0	0	0	0	0	0	0	0	0	0	0	0	0	0	0	0	0
OTU_1543	262	0	0	0	0	3	0	0	0	0	0	2	0	0	33	12	3	0	19	11	46	31	44	2	0	0	0	5	0	0	0	0	0	0	0	0	0	0	0	0	21	7	18	16	17	0	21	0	1
OTU_1544	4	0	0	0	0	0	0	0	0	0	0	0	0	0	101	2	0	0	0	0	0	0	4	0	0	0	0	0	0	0	0	0	0	0	0	0	0	0	0	0	0	0	0	0	0	0	0	0	0
OTU_1546	45	0	4	0	0	3	0	0	0	0	0	0	0	0	77	8	0	0	0	0	2	11	1	0	0	0	0	0	0	1	0	0	0	0	0	0	0	0	0	0	5	3	3	4	1	0	12	0	2
OTU_1547	91	0	0	0	0	0	0	0	0	0	0	0	0	0	0	0	0	0	0	0	0	88	0	3	0	0	0	0	0	0	0	0	0	0	0	0	0	0	0	0	0	0	0	0	0	0	0	0	0
OTU_1548	86	0	21	0	0	0	0	0	0	0	0	6	0	0	30	5	4	0	0	13	2	14	0	0	0	0	0	1	0	0	0	0	0	0	0	0	0	0	0	7	8	3	2	1	29	0	2	0	0
OTU_1549	230	0	0	0	0	0	0	0	0	0	0	0	0	0	1	0	0	0	4	0	0	0	9	0	26	0	0	0	0	0	0	0	0	0	0	0	0	0	0	4	0	1	0	0	15	0	170	0	1
OTU_155	6	0	0	0	0	0	0	0	0	0	0	0	0	0	0	0	0	0	0	5	0	1	0	0	0	0	0	0	0	0	0	0	0	0	0	0	0	0	0	0	0	0	0	0	0	0	0	0	0
OTU_1554	94	0	0	0	0	0	0	0	0	3	0	0	0	0	3	0	0	0	0	53	8	4	19	3	0	0	0	0	0	0	0	0	0	0	0	0	0	0	0	0	0	2	2	0	1	0	2	0	0
OTU_1556	121	0	0	0	0	0	0	0	0	0	0	0	0	0	12	26	1	0	0	0	0	0	2	0	0	0	0	0	0	0	0	0	0	0	0	0	0	0	0	4	15	45	51	0	0	0	0	0	3
OTU_1557	616	0	0	0	0	0	0	0	0	0	0	0	0	0	33	7	0	0	2	12	2	2	12	21	16	0	0	0	0	0	0	0	0	0	0	0	0	0	0	69	1	0	0	0	162	0	311	2	4
OTU_1558	45	0	0	0	0	0	0	0	0	2	0	0	0	0	0	0	0	0	0	0	0	0	4	0	0	0	0	0	0	0	0	0	0	0	0	0	0	0	0	0	0	37	2	0	0	0	2	0	0
OTU_1559	6	0	0	0	0	0	0	3	0	0	0	0	0	0	0	89	0	0	3	0	0	0	0	0	0	0	0	0	0	0	0	0	0	0	0	0	0	0	0	0	0	0	3	0	0	0	0	0	0
OTU_156	13	0	0	0	0	0	0	0	0	0	0	0	0	0	1	0	0	0	0	1	0	0	2	2	0	0	0	0	0	0	0	0	0	0	0	0	0	0	0	0	0	0	0	0	4	0	3	0	1
OTU_1560	134	0	0	0	0	0	0	0	0	0	0	0	0	0	8	1	1	0	9	4	16	8	32	6	0	0	0	0	2	0	0	0	0	0	0	0	0	0	0	0	10	9	3	1	2	0	17	1	13
OTU_1562	133	0	0	0	0	0	0	0	0	0	0	0	0	0	3	2	0	0	0	0	66	4	0	0	0	0	0	0	0	0	0	0	0	0	0	0	0	0	0	0	5	50	1	0	0	0	7	0	0
OTU_1563	0	0	3	0	0	0	0	0	0	0	0	0	0	0	71	3	0	0	0	0	0	0	0	0	0	0	0	0	0	0	0	0	0	0	0	0	0	0	0	0	0	0	0	0	0	0	0	0	0
OTU_1564	84	0	0	0	0	0	0	0	0	0	0	0	0	0	38	1	0	0	4	16	5	0	2	1	0	0	0	0	0	0	0	0	0	0	0	0	0	0	0	0	34	3	15	0	1	0	3	0	0
OTU_1565	0	0	0	0	0	0	0	0	0	0	0	0	0	0	76	3	0	0	0	0	0	0	0	0	0	0	0	0	0	0	0	0	0	0	0	0	0	0	0	0	0	0	0	0	0	0	0	0	0
OTU_1566	18	0	0	0	0	2	0	0	0	0	0	0	0	0	54	1	0	0	9	0	0	0	0	0	0	0	0	0	0	0	0	0	0	0	0	0	0	0	0	0	3	6	0	0	0	0	0	0	0
OTU_1567	5	0	0	0	0	0	0	0	0	0	0	0	0	0	46	1	0	0	0	0	0	0	0	0	0	0	0	0	0	2	0	0	0	0	0	0	0	0	0	0	0	0	0	0	0	0	0	0	3
OTU_1568	81	0	0	0	0	0	0	0	0	0	0	0	0	0	0	0	0	0	0	0	0	0	0	0	0	0	0	79	1	0	0	0	0	0	0	0	0	0	0	0	0	0	0	0	0	0	0	1	0
OTU_1569	47	0	0	0	0	0	0	3	0	6	0	0	0	0	47	2	2	0	0	0	1	0	21	0	0	0	0	2	4	0	0	0	0	0	0	0	0	0	0	0	0	6	10	0	0	0	1	0	0
OTU_1570	54	0	0	4	0	0	0	0	4	2	0	1	0	0	0	0	9	0	2	0	0	0	1	0	0	1	4	7	0	11	4	0	0	0	2	1	1	0	0	11	0	0	0	0	0	0	0	0	0
OTU_1571	11	0	0	3	8	3	0	0	0	1	0	2	0	0	0	0	0	0	0	0	0	0	0	0	0	3	0	0	0	0	0	0	0	0	0	0	5	0	0	0	0	0	0	0	1	0	0	1	1
OTU_1572	102	0	0	0	0	2	0	0	0	0	0	0	0	0	4	9	0	0	6	1	3	4	42	7	0	0	0	2	0	0	0	1	0	0	0	0	0	0	0	3	12	1	0	2	2	0	16	0	0
OTU_1573	75	0	0	0	0	0	0	0	0	1	0	0	0	0	0	0	0	0	0	0	0	0	0	0	0	0	0	0	0	0	0	0	0	0	0	0	0	0	0	0	0	0	75	0	0	0	0	0	0
OTU_1574	51	0	0	0	0	0	0	0	0	0	0	0	0	0	0	0	0	0	0	0	0	0	0	0	0	0	0	0	0	0	0	0	0	0	0	0	0	0	0	0	0	50	1	0	0	0	0	0	0
OTU_1575	80	1	0	0	0	0	0	0	0	0	0	0	0	0	10	0	0	0	1	0	2	1	28	9	0	0	0	0	0	0	0	0	0	0	0	0	0	0	0	1	25	7	1	0	0	0	4	0	1
OTU_1576	69	0	0	0	0	0	0	0	0	0	0	0	0	0	0	0	0	0	0	0	0	0	0	0	0	0	0	0	0	0	0	0	0	0	0	0	0	0	0	0	0	3	66	0	0	0	0	0	0
OTU_1577	148	0	0	0	0	0	0	0	15	0	0	0	0	0	100	32	2	0	2	10	0	0	0	4	0	0	0	0	0	0	0	0	0	0	0	0	0	0	0	2	20	68	1	0	38	0	1	0	0
OTU_1578	43	0	0	0	0	0	0	0	0	0	0	0	0	0	0	0	0	0	0	0	0	0	0	0	0	0	0	0	0	0	0	0	0	0	0	0	0	0	0	0	0	42	1	0	0	0	0	0	0
OTU_158	8	0	0	0	0	0	0	0	0	0	0	0	0	0	0	0	0	0	0	0	0	0	0	0	0	0	0	0	0	0	0	0	0	0	0	0	0	0	0	0	2	0	0	0	0	0	0	0	6
OTU_1582	2	0	12	0	0	0	0	0	0	0	0	0	0	0	11	0	0	0	0	0	0	2	0	0	0	0	0	0	0	0	0	0	0	0	0	0	0	0	0	0	0	0	0	0	0	0	0	0	0
OTU_1583	150	0	0	0	0	13	0	0	5	0	0	0	0	0	16	4	2	0	17	5	25	14	9	5	0	0	1	2	4	0	0	1	0	0	0	0	0	0	0	0	5	9	19	9	1	0	22	0	0
OTU_1585	14	0	0	0	0	0	0	0	0	0	0	0	0	0	33	2	0	0	0	0	0	8	1	0	0	0	0	1	0	0	0	0	0	0	0	0	0	0	0	0	0	2	2	0	0	0	0	0	0
OTU_1586	46	0	0	0	0	2	0	0	0	0	0	0	0	0	0	0	0	0	0	3	0	0	0	0	0	0	0	1	0	0	0	0	0	0	0	0	0	0	0	0	0	0	0	42	0	0	0	0	0
OTU_1587	58	0	0	0	0	0	0	0	0	0	0	0	1	0	7	1	0	0	2	0	9	5	31	1	0	0	0	0	0	0	0	0	0	0	0	0	0	0	0	0	0	0	2	7	1	0	0	0	0
OTU_1589	27	0	0	0	0	0	0	0	0	0	0	0	0	0	0	1	0	0	0	0	0	0	1	0	2	0	0	0	0	0	0	0	0	0	0	0	0	0	0	0	0	0	1	23	0	0	0	0	0
OTU_1590	61	0	0	0	0	0	0	0	3	0	0	0	0	0	0	0	0	0	0	1	0	9	0	2	0	0	0	0	0	0	0	0	0	0	0	0	0	0	0	0	0	0	0	49	0	0	0	0	0
OTU_1592	27	0	0	0	0	0	0	0	0	0	0	0	0	0	0	0	0	0	0	0	0	0	0	0	0	0	0	0	0	0	0	0	0	0	0	0	0	0	0	0	0	0	0	0	0	0	27	0	0
OTU_1593	40	0	0	0	0	0	0	0	0	0	0	0	0	0	0	0	0	0	2	5	7	0	1	0	1	0	0	1	0	0	0	0	2	0	0	0	0	0	0	0	0	0	2	1	1	0	15	0	2
OTU_1594	51	0	0	0	0	0	0	0	0	0	0	0	0	0	1	2	1	0	0	17	5	0	0	0	0	0	0	0	0	0	0	0	0	0	0	0	0	0	0	0	9	0	0	0	0	0	19	0	0
OTU_1595	75	0	0	0	0	0	0	0	0	0	0	0	0	0	9	0	0	0	0	0	4	0	37	1	0	0	2	0	0	0	0	1	0	0	0	0	0	0	0	0	4	2	2	2	0	0	20	0	0
OTU_1596	45	0	0	0	0	3	0	9	0	0	0	0	0	0	25	2	8	0	0	6	0	0	7	1	0	0	0	0	1	0	0	0	0	0	0	0	0	0	0	0	11	5	4	1	0	0	1	0	0
OTU_1598	37	0	0	0	0	0	0	0	0	0	0	0	0	0	0	0	37	0	0	0	0	0	0	0	0	0	0	0	0	0	0	0	0	0	0	0	0	0	0	0	0	0	0	0	0	0	0	0	0
OTU_16	18	0	0	0	0	0	0	0	0	0	0	0	0	0	5	0	0	0	0	0	0	0	0	0	0	0	0	0	0	0	0	0	0	0	0	0	0	0	0	0	0	0	18	0	0	0	0	0	0
OTU_1600	87	0	0	0	0	0	0	0	0	0	0	0	0	0	0	1	0	0	0	0	0	0	0	0	1	0	0	0	0	0	0	0	0	0	0	0	0	0	3	3	26	0	0	49	3	0	2	0	0
OTU_1601	34	0	0	0	0	0	0	0	0	0	0	0	0	0	2	0	0	0	0	0	0	0	32	0	0	0	0	0	0	1	0	0	0	0	0	0	0	0	0	0	0	0	0	1	0	0	0	0	0
OTU_1602	40	0	0	0	0	0	0	0	0	0	0	0	0	0	1	0	0	0	0	0	4	10	0	1	0	1	1	2	0	0	0	1	0	0	0	0	0	0	0	0	3	0	0	3	0	0	7	5	2
OTU_1603	6	0	4	0	0	0	0	0	0	0	0	0	0	0	7	1	0	0	0	0	0	0	1	1	0	0	0	0	0	0	0	0	0	0	0	0	0	0	0	0	0	0	2	0	0	0	2	0	0
OTU_1604	76	0	0	0	0	0	0	0	0	0	0	0	0	0	2	1	0	0	3	0	5	6	11	1	0	1	0	0	0	0	0	0	0	0	0	0	0	0	0	0	6	2	5	9	0	0	2	0	25
OTU_1605	102	0	0	0	0	0	0	0	0	0	0	0	0	0	31	3	2	0	0	0	11	6	33	3	0	0	0	0	0	0	0	0	0	0	0	0	0	0	0	0	24	4	5	1	8	0	3	0	2
OTU_1606	0	0	0	0	0	0	0	1	0	0	0	0	0	0	27	0	0	0	0	0	0	0	0	0	0	0	0	0	0	0	0	0	0	0	0	0	0	0	0	0	0	0	0	0	0	0	0	0	0
OTU_1607	20	0	0	0	0	0	0	0	0	0	0	0	1	0	17	6	0	0	0	4	3	0	2	0	0	0	0	1	0	0	0	0	0	0	0	0	0	0	0	0	1	0	0	6	0	0	2	0	1
OTU_1608	28	0	0	0	0	0	0	0	0	0	0	0	0	0	10	1	0	0	0	0	0	24	0	0	1	0	0	0	0	0	0	0	0	0	0	0	0	0	0	0	0	0	2	1	0	0	0	0	0
OTU_1609	10	0	2	0	0	3	0	0	0	0	0	0	0	0	26	7	0	0	0	0	0	0	0	1	0	0	1	0	1	6	0	0	0	0	0	0	0	0	0	0	0	0	0	1	0	0	0	0	0
OTU_161	6	0	0	0	0	0	0	0	0	0	0	0	0	0	0	0	0	0	0	0	0	0	0	0	0	0	0	2	0	0	0	0	0	0	3	0	0	0	0	0	0	0	0	1	0	0	0	0	0
OTU_1611	244	0	1	0	0	0	0	0	0	0	0	0	0	0	5	0	0	0	0	0	0	0	4	3	143	0	0	0	0	0	0	0	0	0	0	0	0	0	0	4	0	1	0	1	81	0	4	0	3
OTU_1614	21	0	0	0	0	0	0	0	0	0	0	0	0	0	0	0	0	0	0	7	0	0	0	0	9	0	0	0	0	0	0	0	0	0	0	0	0	0	0	3	1	0	0	0	0	0	1	0	0
OTU_1615	37	0	0	0	0	0	0	0	0	0	0	0	0	0	6	2	0	0	0	0	0	2	0	1	0	0	0	0	0	0	0	0	0	0	0	0	0	0	0	0	23	4	2	0	0	0	0	0	5
OTU_1617	31	0	0	0	0	2	0	0	0	0	0	0	0	0	2	3	0	0	1	0	10	6	0	0	0	0	0	0	0	0	0	0	0	0	0	0	0	0	0	0	0	0	5	9	0	0	0	0	0
OTU_1618	27	0	0	0	0	0	0	0	0	0	0	0	0	0	8	0	0	0	5	0	2	2	5	2	0	0	0	0	0	0	0	0	0	0	0	0	0	0	0	0	4	2	4	0	0	0	0	0	1
OTU_162	8	0	0	0	0	0	0	0	0	0	0	0	0	0	1	0	0	0	0	1	0	0	3	1	2	0	0	0	0	0	0	0	0	0	0	0	0	0	0	0	0	0	0	0	1	0	0	0	0
OTU_1621	7	0	0	0	0	0	0	0	0	0	0	0	0	0	27	1	0	0	0	0	0	2	0	0	0	0	0	0	0	0	0	0	0	0	0	0	0	0	0	0	0	2	3	0	0	0	0	0	0
OTU_1622	37	0	0	0	0	0	0	0	0	0	0	0	0	0	0	0	0	0	0	2	0	0	2	18	3	0	0	0	0	0	0	0	0	0	0	0	0	0	0	1	0	1	0	0	5	0	1	0	4
OTU_1623	109	0	0	0	0	17	0	0	0	0	0	0	0	0	1	17	1	0	0	0	0	0	10	0	2	0	0	0	0	0	0	0	0	0	0	0	0	0	0	2	62	15	1	0	3	0	8	2	3
OTU_1625	30	0	0	0	0	0	0	0	0	0	0	0	0	0	9	1	0	0	0	0	0	1	9	0	0	0	0	8	0	0	0	0	0	0	0	0	0	0	0	0	3	2	0	2	1	0	3	0	1
OTU_1626	34	0	0	0	0	5	0	0	0	0	0	0	0	0	1	0	5	0	6	0	0	0	12	2	0	0	0	0	0	0	0	0	0	0	0	0	0	0	0	0	2	0	0	5	2	0	0	0	0
OTU_1627	20	0	0	0	0	0	0	0	0	0	0	0	0	0	0	0	0	0	0	0	0	0	0	0	0	0	0	0	0	0	0	0	0	0	0	0	0	0	0	0	0	0	20	0	0	0	0	0	0
OTU_1628	20	0	0	0	0	0	0	0	0	0	0	0	0	0	4	0	0	0	0	2	0	0	6	0	0	0	0	0	0	0	0	0	0	0	0	0	0	0	0	0	7	2	0	0	0	0	3	0	0
OTU_1630	23	0	0	0	0	0	0	0	0	0	0	0	0	0	0	0	0	0	0	0	0	0	0	0	0	0	0	0	0	0	0	23	0	0	0	0	0	0	0	0	0	0	0	0	0	0	0	0	0
OTU_1631	99	0	0	0	0	0	0	0	0	0	0	0	0	0	41	1	0	0	0	0	0	1	1	0	0	0	0	0	0	0	0	0	0	0	0	0	0	0	0	0	0	1	0	54	0	0	42	0	0
OTU_1635	18	0	0	0	0	0	0	0	0	0	0	0	1	0	7	0	0	0	0	4	0	1	0	1	0	0	0	0	0	0	0	0	0	0	0	0	0	0	0	0	1	1	10	0	0	0	0	0	0
OTU_1636	37	0	0	0	0	0	0	0	0	0	0	0	0	0	3	4	1	0	1	7	0	0	2	0	1	0	0	0	0	0	0	0	5	0	0	0	0	0	0	0	0	8	4	0	1	0	7	0	0
OTU_1637	5	0	0	0	0	0	0	0	0	0	0	0	0	0	33	4	0	0	0	0	0	0	0	0	0	0	0	0	0	0	0	0	0	0	0	0	0	0	0	0	1	0	0	3	0	0	1	0	0
OTU_1638	29	0	0	0	0	0	0	0	0	0	0	0	0	0	27	5	0	0	0	3	11	0	7	2	0	0	0	0	2	0	0	0	0	0	0	0	0	0	0	0	4	0	0	0	0	0	0	0	0
OTU_1640	136	0	0	0	0	12	0	0	0	0	0	0	0	0	13	2	0	0	4	2	36	18	11	5	1	0	0	3	0	0	0	1	0	0	4	0	0	0	0	0	8	12	7	11	4	0	9	0	0
OTU_1641	60	0	0	0	0	0	0	0	0	0	0	0	1	0	5	3	5	0	8	5	9	0	2	0	0	0	0	1	0	0	0	0	0	0	0	0	0	0	0	0	11	0	8	11	0	0	0	0	0
OTU_1642	154	0	0	0	0	0	0	9	0	0	0	0	0	0	202	23	0	0	26	5	5	16	9	18	1	0	0	0	2	2	0	0	2	0	0	0	0	0	0	0	11	4	51	1	1	0	0	0	0
OTU_1643	15	0	0	0	0	0	0	0	0	0	0	0	0	0	6	4	0	0	4	0	0	0	1	0	0	0	0	0	0	0	0	0	0	0	0	0	0	0	0	0	0	0	6	1	0	0	3	0	0
OTU_1644	2	0	0	0	0	0	0	0	0	0	0	0	0	0	10	0	0	0	0	0	1	1	0	0	0	0	0	0	0	0	0	0	0	0	0	0	0	0	0	0	0	0	0	0	0	0	0	0	0
OTU_1645	0	0	0	0	0	0	0	0	0	0	0	0	0	0	2	15	0	0	0	0	0	0	0	0	0	0	0	0	0	0	0	0	0	0	0	0	0	0	0	0	0	0	0	0	0	0	0	0	0
OTU_1646	15	0	0	0	0	1	0	0	0	0	0	0	0	0	15	0	0	0	0	0	6	1	0	0	0	0	0	0	0	0	0	0	0	0	0	0	0	0	0	0	0	1	2	4	1	0	0	0	0
OTU_1647	11	0	0	0	0	0	0	0	0	0	0	0	0	0	15	0	0	0	0	0	2	2	0	0	0	0	0	0	0	0	0	0	0	0	0	0	0	0	0	0	0	0	6	0	1	0	0	0	0
OTU_1648	139	0	0	0	0	0	0	0	0	0	0	0	0	0	5	6	10	0	2	5	3	8	38	1	0	0	0	0	0	0	0	0	0	0	0	0	0	0	0	2	11	0	0	34	6	0	15	1	3
OTU_165	2	0	0	0	0	0	0	0	0	0	0	0	0	0	0	0	0	0	0	0	0	0	0	0	0	0	0	0	0	0	0	0	0	0	0	0	0	0	0	0	0	0	0	0	0	0	0	0	2
OTU_1650	0	0	0	0	0	0	0	0	0	0	0	0	0	0	16	0	0	0	0	0	0	0	0	0	0	0	0	0	0	0	0	0	0	0	0	0	0	0	0	0	0	0	0	0	0	0	0	0	0
OTU_1651	30	0	0	0	0	1	0	0	0	0	0	0	2	0	0	4	1	0	14	10	0	0	0	1	1	0	0	0	0	0	0	0	0	0	0	0	0	0	0	0	1	0	0	0	2	0	0	0	0
OTU_1653	32	0	0	0	0	0	0	0	0	0	0	0	0	0	1	0	0	0	0	3	2	0	0	0	0	0	0	0	0	0	0	0	0	0	0	0	0	0	0	0	3	0	0	13	0	0	11	0	0
OTU_1654	52	0	0	0	0	3	0	0	0	0	0	0	0	0	9	1	0	0	0	1	11	4	0	1	0	0	1	0	0	0	0	0	0	0	0	0	0	0	0	0	9	1	5	8	1	0	10	0	0
OTU_1655	16	0	0	0	0	0	0	0	0	0	0	0	0	0	1	0	0	0	15	0	0	0	1	0	0	0	0	0	0	0	0	0	0	0	0	0	0	0	0	0	0	0	0	0	0	0	0	0	0
OTU_1656	20	0	0	0	0	0	0	0	0	0	0	0	0	0	0	0	0	0	0	0	0	0	0	0	3	0	0	0	0	0	0	0	0	0	0	0	0	0	0	0	0	0	0	0	15	0	2	0	0
OTU_1657	41	0	0	0	0	0	0	0	0	0	0	0	0	0	8	0	0	0	0	0	0	0	0	0	0	0	0	0	0	1	0	0	0	0	0	0	0	0	0	0	27	3	0	1	0	0	9	0	0
OTU_1658	45	0	0	0	0	2	0	0	0	0	0	0	0	0	2	0	0	0	5	2	2	3	4	1	0	0	0	0	0	0	0	0	0	0	0	0	0	0	0	0	4	0	2	2	18	0	2	0	0
OTU_1659	0	0	0	0	0	0	0	0	0	0	0	0	0	0	8	1	0	0	0	0	0	0	0	0	0	0	0	0	0	0	0	0	0	0	0	0	0	0	0	0	0	0	0	0	0	0	0	0	0
OTU_166	4	0	0	0	0	0	0	0	0	0	0	0	0	0	0	0	0	0	0	4	0	0	0	0	0	0	0	0	0	0	0	0	0	0	0	0	0	0	0	0	0	0	0	0	0	0	0	0	0
OTU_1660	36	0	0	0	0	0	0	0	0	0	0	0	0	0	11	1	0	0	6	3	0	3	6	4	0	0	0	0	0	0	0	0	0	0	0	0	0	0	0	1	4	1	3	0	0	0	3	0	2
OTU_1661	12	0	0	0	0	0	0	0	0	0	0	0	0	0	8	0	0	0	0	0	1	7	0	0	0	0	0	0	0	0	0	2	0	0	0	0	0	0	0	0	0	0	0	0	0	0	2	0	0
OTU_1663	29	0	0	0	0	0	0	0	0	0	0	0	0	0	0	0	0	0	0	0	0	0	1	0	0	0	0	0	0	0	0	0	0	0	0	0	0	0	0	0	9	5	0	0	0	0	3	0	11
OTU_1666	16	0	0	0	0	0	0	0	0	0	0	0	0	0	4	0	0	0	1	1	0	0	1	2	0	0	0	0	0	0	0	0	0	0	0	0	0	0	2	0	0	0	0	3	4	0	2	0	0
OTU_1667	5	0	0	0	0	0	0	0	9	0	0	0	0	0	0	0	0	0	0	0	0	0	1	0	0	0	0	0	0	0	0	0	0	0	0	0	0	0	0	0	0	0	4	0	0	0	0	0	0
OTU_1668	51	0	0	0	0	4	0	0	0	0	0	0	0	0	0	0	0	0	0	0	1	0	1	0	0	0	39	0	1	1	0	0	0	0	0	0	0	0	0	0	1	0	0	0	2	0	5	0	0
OTU_167	0	0	0	0	0	0	0	0	0	0	0	0	0	0	2	0	0	0	0	0	0	0	0	0	0	0	0	0	0	0	0	0	0	0	0	0	0	0	0	0	0	0	0	0	0	0	0	0	0
OTU_1670	42	0	0	0	0	0	0	0	0	0	0	0	0	0	3	1	0	0	0	0	1	4	0	0	1	0	0	0	0	3	0	0	0	0	0	0	0	0	0	0	0	0	1	1	1	0	27	0	3
OTU_1672	34	0	0	0	0	2	0	0	0	0	0	0	0	0	9	2	1	0	3	5	0	0	5	1	0	0	0	3	0	0	0	0	0	0	0	0	0	0	0	0	12	0	2	1	0	0	0	0	1
OTU_1673	30	0	0	0	0	0	0	0	0	0	0	0	0	0	0	0	0	0	0	0	0	4	0	0	0	0	0	0	0	0	0	0	0	0	0	0	0	0	0	0	25	0	0	0	0	0	1	0	0
OTU_1674	42	0	0	0	0	0	0	0	0	0	0	0	0	0	13	0	0	0	1	0	1	0	0	12	0	0	0	0	0	0	0	0	0	0	0	0	0	0	0	0	20	0	4	0	0	0	3	0	1
OTU_1675	11	0	0	0	0	0	0	0	0	0	0	0	0	0	0	2	0	0	0	0	6	0	0	0	0	0	0	1	0	0	0	0	0	0	0	0	0	0	0	0	4	0	0	0	0	0	0	0	0
OTU_1676	32	0	0	0	0	7	0	0	0	0	0	0	0	0	2	11	0	0	0	1	5	0	6	3	0	0	1	0	3	0	0	0	0	0	0	1	0	0	0	1	1	0	0	4	0	0	5	0	1
OTU_1678	13	0	0	0	0	7	0	0	0	0	0	0	0	0	1	0	0	0	0	0	0	3	1	0	0	0	0	0	0	0	0	0	0	0	0	0	0	0	0	0	0	7	0	1	0	0	0	0	1
OTU_1679	30	0	0	0	0	0	0	0	0	0	0	0	0	0	0	0	0	0	1	0	0	0	0	0	0	0	0	0	0	0	0	0	0	0	0	0	0	0	0	0	0	0	0	0	29	0	0	0	0
OTU_1680	0	0	0	49	0	0	0	0	0	0	0	0	0	0	0	0	0	0	0	0	0	0	0	0	0	0	0	0	0	0	0	0	0	0	0	0	0	0	0	0	0	0	0	0	0	0	0	0	0
OTU_1681	5	0	0	0	0	0	0	0	0	0	0	0	0	0	16	1	2	0	0	0	0	0	0	0	0	0	0	0	0	0	0	0	0	0	0	0	0	0	0	0	0	0	0	0	0	0	3	0	0
OTU_1682	4	0	0	0	0	0	0	0	0	0	0	4	0	0	18	0	0	0	0	0	0	1	2	0	0	0	0	0	0	0	0	0	0	0	0	0	0	0	0	0	0	0	1	0	0	0	0	0	0
OTU_1684	11	0	13	0	0	0	0	0	0	0	0	0	0	0	1	1	0	0	0	1	4	0	0	1	0	0	0	0	0	0	0	0	0	0	0	0	0	0	0	0	0	5	0	0	0	0	0	0	0
OTU_1685	27	0	0	0	0	1	0	0	0	0	0	0	3	0	0	1	0	0	0	22	3	0	0	0	0	0	0	0	0	0	0	0	0	0	0	0	0	0	0	0	1	0	0	0	0	0	1	0	0
OTU_1686	2	0	0	0	0	0	0	0	4	0	0	0	0	0	4	0	0	0	0	0	0	0	0	0	0	0	0	0	0	0	0	0	0	0	0	0	0	0	0	0	0	0	1	0	0	0	0	0	1
OTU_1687	80	0	0	0	0	0	0	0	0	0	0	0	0	0	1	0	1	0	3	7	4	0	3	0	1	0	0	1	0	0	0	0	0	0	0	0	0	0	0	0	3	0	26	1	4	0	24	0	2
OTU_1689	19	0	0	0	0	0	0	0	0	0	0	0	0	0	0	4	0	0	19	0	0	0	0	0	0	0	0	0	0	0	0	0	0	0	0	0	0	0	0	0	0	0	0	0	0	0	0	0	0
OTU_169	9	0	0	0	0	0	0	0	1	0	0	0	0	0	0	0	0	0	0	0	0	0	0	0	0	0	0	0	0	0	0	0	0	0	0	0	0	0	0	0	5	0	3	0	0	0	0	0	1
OTU_1690	1	0	1	0	0	0	0	0	0	0	0	0	0	0	14	0	0	0	0	0	1	0	0	0	0	0	0	0	0	0	0	0	0	0	0	0	0	0	0	0	0	0	0	0	0	0	0	0	0
OTU_1691	19	0	0	0	0	0	0	0	0	0	0	0	0	0	0	0	0	0	1	0	0	1	5	0	0	0	0	0	0	0	0	0	0	0	0	0	0	0	0	0	0	1	0	2	0	0	7	0	2
OTU_1692	23	0	0	0	0	0	7	6	0	0	0	0	0	0	1	0	0	0	0	0	0	0	2	0	7	4	1	0	0	1	2	0	1	0	1	1	1	0	0	0	0	0	0	1	0	0	1	0	0
OTU_1693	32	0	0	0	0	1	0	0	0	0	0	0	0	0	3	4	0	0	4	0	4	2	12	0	0	0	0	0	0	0	0	0	0	0	0	0	0	0	0	0	3	0	0	2	2	0	2	0	1
OTU_1694	29	0	0	0	0	0	0	0	0	0	0	0	0	0	4	0	0	0	0	0	0	0	4	7	1	0	0	0	0	0	0	0	0	0	0	0	0	0	0	0	0	0	0	0	15	0	0	0	2
OTU_1696	46	0	0	0	0	0	0	0	0	0	0	0	0	0	6	11	2	0	3	5	0	2	3	0	1	0	0	0	0	0	0	0	0	0	0	0	0	0	0	0	4	5	2	4	1	0	7	0	7
OTU_1697	10	0	0	0	0	0	0	0	0	0	0	0	0	0	0	0	0	0	0	0	0	0	0	0	0	0	0	0	0	0	0	0	0	0	0	0	0	0	0	0	0	0	0	6	1	0	1	0	2
OTU_1698	30	0	0	0	0	0	0	0	0	0	0	0	0	0	0	0	2	0	0	18	0	0	2	0	1	0	0	0	0	0	0	0	0	0	0	0	0	0	0	0	3	0	0	0	0	0	2	2	0
OTU_1699	55	0	0	0	0	2	0	1	0	0	1	0	0	0	19	3	0	0	4	0	3	2	8	0	1	0	0	0	0	0	0	0	0	0	0	0	0	0	0	0	13	2	0	0	1	0	2	0	19
OTU_170	6	0	0	0	0	0	0	0	0	0	0	0	0	0	0	0	0	0	0	0	0	0	0	0	0	0	0	0	0	0	0	0	0	0	0	0	0	0	0	6	0	0	0	0	0	0	0	0	0
OTU_1701	15	0	0	0	0	0	0	0	0	0	0	0	0	0	10	0	0	0	2	1	0	0	3	4	0	0	0	0	0	0	0	0	0	0	0	0	0	0	0	0	2	1	0	0	2	0	0	0	0
OTU_1702	9	0	0	0	0	0	0	0	0	0	0	0	0	0	18	0	0	0	0	1	0	0	0	0	0	0	0	0	0	0	0	0	0	0	0	0	0	0	0	0	6	0	0	1	0	0	1	0	0
OTU_1703	34	0	0	0	0	0	0	0	0	0	0	0	0	0	16	0	0	0	0	0	0	3	1	0	0	0	0	0	0	0	0	0	0	0	0	0	0	0	0	0	12	0	5	2	0	0	9	0	2
OTU_1704	12	0	0	0	0	0	0	0	0	0	0	0	0	0	18	1	0	0	0	0	0	0	0	3	4	0	0	0	0	0	0	0	0	0	0	0	0	0	0	0	3	1	0	0	1	0	0	0	0
OTU_1705	146	0	0	0	0	1	0	1	0	0	0	0	0	0	13	5	0	0	10	0	6	0	52	0	0	0	0	3	0	0	0	0	0	0	0	0	0	0	0	0	24	11	8	6	3	0	19	0	4
OTU_1706	17	0	0	0	0	0	0	0	0	0	0	0	0	0	1	0	0	0	0	1	0	0	1	1	0	0	0	0	0	0	0	0	0	0	0	0	0	0	0	0	0	2	10	0	1	0	1	0	0
OTU_1709	12	0	0	0	0	7	0	0	0	0	0	0	1	0	7	3	0	0	0	9	0	0	0	0	0	0	0	0	0	0	0	0	0	0	0	0	0	0	0	0	0	0	3	0	0	0	0	0	0
OTU_1710	4	0	0	0	0	0	0	0	0	0	0	0	0	0	19	2	0	0	0	0	0	0	0	0	0	0	0	0	0	0	0	0	0	0	0	0	0	0	0	0	0	0	0	0	4	0	0	0	0
OTU_1711	9	0	0	0	0	0	0	0	0	0	0	0	0	0	0	0	0	0	0	0	0	0	0	0	0	0	0	0	0	0	0	0	0	0	0	0	0	0	0	0	9	0	0	0	0	0	0	0	0
OTU_1712	18	0	0	0	0	0	0	0	0	0	0	0	0	0	0	1	0	0	0	1	10	0	3	0	0	0	0	0	0	0	0	0	0	0	0	0	0	0	0	0	0	2	1	1	0	0	0	0	0
OTU_1713	7	0	0	0	0	0	0	0	0	0	0	0	0	0	2	0	0	0	0	0	0	2	0	2	0	0	0	0	0	0	0	0	0	0	0	0	0	0	0	0	1	0	0	0	0	0	0	0	2
OTU_1714	35	0	0	0	0	1	0	0	0	0	0	0	0	0	4	0	0	0	0	0	9	10	5	2	1	0	2	1	0	0	0	0	0	0	0	0	0	0	0	0	0	0	0	4	0	0	1	0	0
OTU_1715	40	0	0	0	0	0	0	0	0	0	0	0	0	0	0	0	0	0	0	1	0	0	0	0	0	0	0	0	0	0	0	0	0	0	0	0	0	0	0	0	5	9	1	15	0	0	4	0	5
OTU_1716	21	0	0	0	0	0	0	0	2	0	0	0	0	0	0	0	0	0	0	2	0	0	4	0	0	0	0	2	0	0	0	0	0	0	0	0	0	0	0	0	0	1	0	12	0	0	0	0	0
OTU_1717	9	0	0	0	0	0	0	0	0	0	0	0	0	0	0	0	0	0	0	0	0	0	3	0	0	0	0	0	0	0	0	0	0	0	2	0	0	0	0	0	0	1	0	1	0	0	0	0	2
OTU_1718	27	0	0	0	0	0	0	0	0	0	0	0	0	0	0	0	0	0	0	0	3	0	0	0	0	0	0	0	0	0	0	0	0	0	0	0	0	0	0	0	12	4	6	0	0	0	1	0	1
OTU_1719	13	0	0	0	0	0	0	0	0	0	0	0	0	0	0	0	0	0	0	0	0	0	0	1	0	0	0	0	0	0	0	0	0	0	0	0	0	0	0	0	0	0	0	0	10	0	0	0	2
OTU_172	9	0	0	0	0	0	0	0	0	0	0	0	0	0	0	0	0	0	0	4	0	0	0	0	0	0	0	0	0	0	0	0	0	0	0	0	0	0	0	0	5	0	0	0	0	0	0	0	0
OTU_1720	30	0	0	0	0	0	0	0	0	0	0	0	0	0	26	0	0	0	0	0	0	0	0	0	0	0	0	0	0	0	0	0	0	0	0	0	0	0	0	0	19	3	8	0	0	0	0	0	0
OTU_1721	17	0	0	0	0	0	0	0	0	0	0	0	0	0	4	0	0	0	0	0	1	0	1	2	1	0	0	0	0	0	0	0	0	0	0	0	0	0	0	1	2	1	6	2	0	0	0	0	0
OTU_1723	22	0	0	0	0	0	0	0	0	0	0	0	0	0	5	0	0	0	0	3	0	14	0	0	0	0	0	0	0	0	0	0	0	0	0	0	0	0	0	0	0	0	1	3	0	0	1	0	0
OTU_1725	22	0	0	0	0	0	0	0	0	0	3	0	0	0	0	0	0	0	0	0	0	0	0	0	0	0	0	0	0	0	0	22	0	0	0	0	0	0	0	0	0	0	0	0	0	0	0	0	0
OTU_1727	0	0	14	0	0	0	0	0	0	0	0	0	0	0	0	0	0	0	0	0	0	0	0	0	0	0	0	0	0	0	0	0	0	0	0	0	0	0	0	0	0	0	0	0	0	0	0	0	0
OTU_1728	14	0	1	0	0	5	2	0	0	0	0	0	0	0	0	0	4	0	0	0	0	0	0	0	0	0	0	0	0	3	1	0	0	0	0	0	0	0	0	0	0	0	0	1	0	0	0	4	1
OTU_1729	21	0	0	0	0	0	0	0	0	0	0	0	0	0	0	0	0	0	0	21	0	0	0	0	0	0	0	0	0	0	0	0	0	0	0	0	0	0	0	0	0	0	0	0	0	0	0	0	0
OTU_173	3	0	0	0	0	0	0	0	0	0	0	0	0	0	0	0	0	0	0	0	0	0	0	0	3	0	0	0	0	0	0	0	0	0	0	0	0	0	0	0	0	0	0	0	0	0	0	0	0
OTU_1731	11	0	0	0	11	0	0	0	0	0	0	0	0	0	1	1	0	0	0	0	0	0	0	0	0	9	2	0	0	0	0	0	0	0	0	0	0	0	0	0	0	0	0	0	0	0	0	0	0
OTU_1732	22	0	0	0	0	0	0	0	0	0	0	0	0	0	0	0	0	0	0	0	0	0	0	0	0	0	0	0	0	0	0	2	0	0	0	0	0	0	0	0	1	0	14	1	0	0	3	1	0
OTU_1733	4	0	0	0	0	0	0	0	0	0	0	0	0	0	2	0	0	0	0	0	0	0	0	0	0	0	0	0	0	0	0	0	0	0	0	0	0	0	0	0	0	0	0	0	0	0	4	0	0
OTU_1734	0	0	12	0	0	0	0	0	0	0	0	0	0	0	0	0	0	0	0	0	0	0	0	0	0	0	0	0	0	0	0	0	0	0	0	0	0	0	0	0	0	0	0	0	0	0	0	0	0
OTU_1735	17	0	0	0	0	0	0	0	0	0	0	0	0	0	0	0	0	0	0	0	0	0	0	0	0	0	0	0	0	0	0	0	0	0	0	0	0	0	0	0	14	1	0	1	0	0	1	0	0
OTU_1737	26	0	0	0	0	2	0	0	0	0	0	0	0	0	1	1	0	0	0	0	0	0	2	0	0	0	0	0	0	0	0	0	0	0	0	0	0	0	0	0	2	0	1	0	0	0	11	0	10
OTU_1738	0	0	0	0	0	0	0	10	0	0	0	0	0	0	0	0	0	0	0	0	0	0	0	0	0	0	0	0	0	0	0	0	0	0	0	0	0	0	0	0	0	0	0	0	0	0	0	0	0
OTU_1740	28	0	0	0	0	0	0	0	0	0	0	0	0	0	0	0	0	0	0	0	0	0	0	0	0	0	0	0	0	0	0	0	0	0	0	0	0	0	0	0	0	0	0	0	25	0	3	0	0
OTU_1741	7	0	0	0	0	0	0	0	0	0	0	0	0	0	0	2	0	0	0	0	0	0	4	0	0	0	0	0	0	0	0	0	0	0	0	0	0	0	0	0	1	0	0	0	0	0	0	0	2
OTU_1742	8	0	0	0	0	0	0	0	0	0	0	0	0	0	9	0	0	0	0	0	1	0	1	0	0	0	0	0	0	0	0	0	0	0	0	0	0	0	0	0	0	0	6	0	0	0	0	0	0
OTU_1743	21	0	0	0	0	0	0	0	0	0	0	0	0	0	27	2	0	0	1	1	3	7	2	0	0	0	0	0	0	0	0	0	1	0	0	0	0	0	0	1	3	0	1	0	0	0	0	1	0
OTU_1744	51	0	0	0	0	0	0	0	0	0	0	0	1	0	4	0	3	0	0	1	0	0	1	0	0	0	0	0	3	0	0	0	0	0	0	0	0	0	0	0	1	0	15	0	7	0	20	0	0
OTU_1745	21	0	0	0	0	0	0	0	0	0	0	0	0	0	0	0	0	0	0	0	0	1	1	0	0	0	0	0	0	0	0	0	0	0	0	0	0	0	0	0	0	0	0	0	0	0	19	0	0
OTU_1746	24	0	0	0	0	4	0	0	0	0	0	0	0	0	2	0	0	0	0	0	5	4	8	0	1	1	0	1	0	0	0	0	0	0	0	0	0	0	0	0	1	0	0	1	0	0	2	0	0
OTU_1747	20	0	0	0	0	0	0	0	0	0	0	0	0	0	1	0	0	0	0	0	8	2	0	0	2	0	0	0	0	0	0	0	0	0	0	0	0	0	0	0	2	1	0	3	0	0	2	0	0
OTU_175	4	0	0	0	0	0	0	0	0	0	0	0	0	0	0	0	0	0	0	0	0	0	0	0	0	0	0	0	0	0	0	0	0	0	0	0	0	0	0	1	0	0	0	0	1	0	2	0	0
OTU_1751	16	0	0	0	0	0	0	0	0	0	0	0	0	0	1	0	0	0	3	2	0	0	2	0	0	0	0	0	1	0	0	0	0	0	0	0	0	0	0	0	0	0	0	0	7	0	1	0	0
OTU_1754	21	0	0	0	0	0	0	0	0	0	0	0	0	0	1	0	0	0	1	0	4	1	7	0	0	0	0	0	0	0	0	0	0	0	0	0	0	0	0	0	1	0	2	1	0	0	3	0	1
OTU_1756	14	0	0	0	0	0	0	0	0	0	0	0	0	0	26	1	2	0	0	0	0	10	0	0	0	0	0	0	0	0	0	0	0	0	0	0	0	0	0	0	0	1	0	0	0	0	1	0	0
OTU_1757	118	0	0	0	0	3	0	0	0	12	0	0	0	0	37	7	0	0	8	6	5	2	1	6	1	0	1	0	0	0	0	0	0	0	0	0	0	0	0	2	8	9	53	6	5	0	4	1	0
OTU_176	0	0	0	0	0	0	0	0	0	0	0	0	0	0	12	0	0	0	0	0	0	0	0	0	0	0	0	0	0	0	0	0	0	0	0	0	0	0	0	0	0	0	0	0	0	0	0	0	0
OTU_1761	15	0	0	0	0	0	0	0	0	0	0	0	0	0	0	0	0	0	0	0	0	0	0	0	0	0	0	0	0	0	0	0	0	0	0	0	0	0	0	0	0	1	0	14	0	0	0	0	0
OTU_1762	14	0	0	0	0	0	0	0	0	0	0	0	0	0	0	0	0	0	0	0	0	0	0	0	0	0	0	0	0	0	0	0	0	0	0	0	0	0	0	0	0	0	0	0	0	0	14	0	0
OTU_1765	11	0	0	0	0	0	0	0	0	0	0	0	0	0	0	0	0	0	1	0	0	1	0	0	0	0	0	0	0	0	0	0	0	0	0	0	0	0	0	0	9	0	0	0	0	0	0	0	0
OTU_1767	24	0	4	0	0	0	0	0	1	0	0	0	0	0	4	0	4	0	0	6	10	0	1	0	0	0	0	0	1	0	0	0	0	0	0	0	0	0	0	0	1	1	0	0	0	0	0	0	0
OTU_1769	0	0	0	0	0	0	0	0	0	0	0	0	0	0	12	0	0	0	0	0	0	0	0	0	0	0	0	0	0	0	0	0	0	0	0	0	0	0	0	0	0	0	0	0	0	0	0	0	0
OTU_1770	5	0	0	0	0	0	0	0	0	0	0	0	0	0	0	0	0	0	0	0	0	0	0	0	0	0	0	0	0	0	0	0	0	0	0	0	0	0	0	0	5	0	0	0	0	0	0	0	0
OTU_1771	9	0	0	0	0	0	0	0	0	0	0	0	0	0	0	0	0	0	9	0	0	0	0	0	0	0	0	0	0	0	0	0	0	0	0	0	0	0	0	0	0	0	0	0	0	0	0	0	0
OTU_1773	4	0	0	0	0	0	0	0	0	0	0	0	0	0	0	0	0	0	0	0	4	0	0	0	0	0	0	0	0	0	0	0	0	0	0	0	0	0	0	0	0	0	0	0	0	0	0	0	0
OTU_1775	2	0	0	0	0	0	0	0	0	0	0	0	0	0	0	1	0	0	0	0	0	0	1	0	0	0	0	0	0	0	0	0	0	0	0	0	0	0	0	0	0	1	0	0	0	0	0	0	0
OTU_1776	8	0	0	0	0	0	0	0	0	0	0	0	0	0	0	0	0	0	0	0	1	0	0	6	0	0	0	0	0	0	0	0	0	0	0	0	0	0	0	0	0	0	1	0	0	0	0	0	0
OTU_1777	11	0	0	0	0	0	0	0	0	0	0	0	0	0	0	0	0	0	0	0	6	0	0	0	0	0	0	0	0	0	0	0	0	0	0	0	0	0	0	0	0	0	1	2	1	0	1	0	0
OTU_1778	16	0	0	0	0	0	0	0	0	0	0	0	0	0	0	0	0	0	0	15	1	0	0	0	0	0	0	0	0	0	0	0	0	0	0	0	0	0	0	0	0	0	0	0	0	0	0	0	0
OTU_1780	0	0	0	0	0	0	0	0	0	0	0	0	0	0	7	0	0	0	0	0	0	0	0	0	0	0	0	0	0	0	0	0	0	0	0	0	0	0	0	0	0	0	0	0	0	0	0	0	0
OTU_1781	7	0	0	0	0	0	0	0	0	0	0	0	0	0	0	0	0	0	0	0	0	0	3	0	0	0	0	4	0	0	0	0	0	0	0	0	0	0	0	0	0	0	0	0	0	0	0	0	0
OTU_1782	13	0	0	0	0	0	0	0	0	0	0	0	0	0	0	0	0	0	0	0	0	0	0	0	0	0	0	0	0	0	0	0	0	0	0	0	0	0	0	0	5	0	0	8	0	0	0	0	0
OTU_1783	9	0	0	0	0	0	0	0	0	0	0	0	0	0	0	0	0	0	0	0	0	0	0	0	0	0	1	3	0	0	0	0	0	0	0	2	0	0	0	0	0	0	0	0	0	0	3	0	0
OTU_1784	5	0	0	0	0	0	0	0	0	0	0	0	0	0	0	0	0	0	0	0	0	0	0	0	0	0	0	0	0	0	0	0	0	0	0	0	0	0	0	0	5	0	0	0	0	0	0	0	0
OTU_1785	7	0	0	0	0	0	0	0	0	0	0	0	0	0	0	1	0	0	0	0	0	0	1	0	0	0	0	0	0	0	0	0	0	0	0	0	0	0	0	0	0	6	0	0	0	0	0	0	0
OTU_1787	9	0	0	0	0	0	0	0	0	0	0	0	0	0	2	2	0	0	2	0	0	0	4	0	0	0	0	0	0	0	0	0	0	0	0	0	0	0	0	0	0	0	3	0	0	0	0	0	0
OTU_1788	21	0	0	0	0	0	0	0	0	0	0	0	0	0	0	0	0	0	0	0	0	0	2	0	0	0	0	0	0	0	0	0	0	0	0	0	0	0	0	0	0	1	1	9	0	0	8	0	0
OTU_1789	4	0	0	0	0	0	0	0	0	0	0	0	0	0	0	0	0	0	0	3	0	0	0	0	0	0	0	0	0	0	0	0	0	0	0	0	0	0	0	0	0	0	0	1	0	0	0	0	0
OTU_179	6	0	0	0	0	0	0	0	0	0	0	0	0	0	0	0	0	0	0	0	0	0	0	0	0	0	0	0	0	0	0	0	0	0	0	0	0	0	0	0	0	0	0	6	0	0	0	0	0
OTU_1790	0	0	0	0	0	0	0	0	0	0	0	0	0	0	9	0	0	0	0	0	0	0	0	0	0	0	0	0	0	0	0	0	0	0	0	0	0	0	0	0	0	0	0	0	0	0	0	0	0
OTU_1791	8	0	0	0	0	0	0	0	0	0	0	0	0	0	0	0	0	0	0	0	0	0	8	0	0	0	0	0	0	0	0	0	0	0	0	0	0	0	0	0	0	0	0	0	0	0	0	0	0
OTU_1792	10	0	0	0	0	0	0	0	0	0	0	0	0	0	0	0	0	0	10	0	0	0	0	0	0	0	0	0	0	0	0	0	0	0	0	0	0	0	0	0	0	0	0	0	0	0	0	0	0
OTU_1794	6	0	0	0	0	0	0	0	0	0	0	0	0	0	1	0	0	0	0	0	5	0	0	0	0	0	0	0	0	0	0	0	0	0	0	0	0	0	0	0	0	1	0	0	0	0	0	0	0
OTU_1795	0	0	0	0	0	0	0	0	0	0	0	0	0	0	11	0	0	0	0	0	0	0	0	0	0	0	0	0	0	0	0	0	0	0	0	0	0	0	0	0	0	0	0	0	0	0	0	0	0
OTU_1796	7	0	0	0	0	0	0	0	0	0	0	0	0	0	0	0	0	0	0	0	7	0	0	0	0	0	0	0	0	0	0	0	0	0	0	0	0	0	0	0	0	0	0	0	0	0	0	0	0
OTU_1797	8	0	0	0	0	0	0	0	0	0	0	0	0	0	0	0	0	0	0	0	0	0	7	0	1	0	0	0	0	0	0	0	0	0	0	0	0	0	0	0	0	0	0	0	0	0	0	0	0
OTU_1798	7	0	0	0	0	0	0	0	0	0	0	0	0	0	0	0	0	0	0	0	0	0	1	0	0	0	0	5	0	0	0	1	0	0	0	0	0	0	0	0	0	0	0	0	0	0	0	0	0
OTU_1799	12	0	0	0	0	0	0	0	0	0	0	0	0	0	0	3	1	0	0	1	0	1	0	0	0	0	0	0	0	0	0	0	0	0	0	0	0	0	0	0	0	0	0	2	3	0	1	0	3
OTU_180	3	0	0	0	0	0	0	0	0	0	0	0	0	0	0	0	0	0	0	0	0	0	0	0	0	0	0	0	0	0	0	0	0	0	0	0	0	0	0	0	3	0	0	0	0	0	0	0	0
OTU_1800	4	0	0	0	0	0	0	0	0	0	0	0	0	0	0	0	0	0	0	0	0	4	0	0	0	0	0	0	0	0	0	0	0	0	0	0	0	0	0	0	0	0	0	0	0	0	0	0	0
OTU_1801	7	0	0	0	0	0	0	0	0	0	0	0	1	0	1	0	2	0	0	1	0	0	0	0	0	0	0	0	0	0	0	0	0	0	0	0	0	0	0	0	0	0	4	0	0	0	0	0	0
OTU_1802	36	0	1	0	0	0	0	0	0	0	0	0	0	0	8	1	0	0	2	1	7	3	4	1	1	0	0	0	0	0	0	0	0	0	0	0	0	0	0	1	0	3	1	8	1	0	3	0	0
OTU_1803	12	0	0	0	0	0	0	0	0	0	0	0	0	0	2	0	0	0	12	0	0	0	0	0	0	0	0	0	0	0	0	0	0	0	0	0	0	0	0	0	0	0	0	0	0	0	0	0	0
OTU_1805	3	0	0	0	0	0	0	0	0	0	0	0	0	0	0	0	0	0	0	0	3	0	0	0	0	0	0	0	0	0	0	0	0	0	0	0	0	0	0	0	0	0	0	0	0	0	0	0	0
OTU_1806	3	0	0	0	0	0	0	0	0	0	0	0	0	0	2	0	0	0	0	0	0	0	0	0	0	0	0	0	0	0	0	0	0	0	0	0	0	0	0	0	3	0	0	0	0	0	0	0	0
OTU_1807	3	0	0	0	0	0	0	0	0	0	0	0	0	0	0	0	0	0	0	0	0	0	0	0	0	0	0	0	0	0	0	0	0	0	0	0	0	0	0	0	0	0	0	0	0	0	0	0	3
OTU_1808	10	0	0	0	0	0	0	0	0	0	0	0	0	0	0	0	0	0	0	4	0	0	0	0	0	0	0	0	0	0	0	0	0	0	0	0	0	0	0	0	0	0	2	0	0	0	1	0	3
OTU_181	18	0	0	0	0	0	0	0	0	0	0	0	0	0	0	4	0	0	0	1	8	0	0	3	1	0	0	3	0	0	0	0	0	0	0	0	0	0	0	0	0	0	0	2	0	0	0	0	0
OTU_1810	6	0	0	0	0	0	0	0	0	0	0	0	0	0	0	0	0	0	0	0	0	0	0	0	0	0	0	6	0	0	0	0	0	0	0	0	0	0	0	0	0	0	0	0	0	0	0	0	0
OTU_1811	2	0	0	0	0	0	0	0	0	0	0	0	0	0	2	4	0	0	0	1	0	0	1	0	0	0	0	0	0	0	0	0	0	0	0	0	0	0	0	0	0	0	0	0	0	0	0	0	0
OTU_1812	14	0	0	0	0	0	0	0	0	0	0	0	0	0	0	0	0	0	0	0	0	0	0	0	0	6	0	0	0	0	0	8	0	0	0	0	0	0	0	0	0	0	0	0	0	0	0	0	0
OTU_1813	14	0	0	0	0	4	0	0	0	0	0	0	0	0	0	3	0	0	0	2	0	0	0	0	0	2	0	1	0	0	0	0	0	0	1	0	0	0	0	0	5	1	0	0	0	0	0	0	2
OTU_1815	10	0	0	0	0	3	0	0	0	0	0	0	0	0	2	0	0	0	0	0	0	0	2	5	0	0	0	0	0	0	0	0	0	0	0	0	0	0	0	0	0	0	0	1	1	0	1	0	0
OTU_1816	12	0	0	0	0	0	0	0	0	0	0	0	0	0	1	0	0	0	0	0	6	1	1	1	0	0	0	1	0	0	0	0	0	0	0	0	0	0	0	0	1	0	0	1	0	0	0	0	0
OTU_1819	10	0	0	0	0	0	0	0	0	0	0	0	0	0	0	0	3	0	0	0	0	0	5	0	0	0	0	0	0	0	0	0	0	0	0	0	0	0	0	0	0	0	0	2	0	0	0	0	0
OTU_1820	16	0	0	0	0	0	0	0	0	0	0	0	0	0	0	0	0	0	0	0	0	0	0	0	0	0	0	0	0	0	0	0	0	0	0	0	0	0	0	0	0	5	0	11	0	0	0	0	0
OTU_1821	10	0	0	0	0	0	0	0	0	0	0	0	0	0	0	0	0	0	1	0	0	0	0	1	0	0	0	0	0	0	0	0	0	0	0	0	0	0	0	0	3	2	0	0	0	0	3	0	0
OTU_1823	14	0	0	0	0	0	0	0	0	0	0	0	0	0	0	0	0	0	0	0	0	4	0	0	0	0	0	0	0	0	0	0	0	0	0	0	0	0	0	0	3	2	0	4	1	0	0	0	0
OTU_1824	13	0	0	0	0	0	0	0	0	0	0	0	0	0	0	0	0	0	0	0	0	5	3	1	0	0	0	0	0	0	0	0	0	0	0	0	0	0	0	0	1	0	0	0	0	0	0	0	3
OTU_1826	3	0	0	0	0	0	0	0	0	0	0	0	0	0	0	0	0	0	0	0	0	0	0	0	0	0	0	0	0	0	0	0	0	0	0	0	0	0	0	0	0	0	3	0	0	0	0	0	0
OTU_1827	14	0	0	0	0	0	0	0	0	0	0	0	0	0	0	0	0	0	0	0	0	0	0	0	1	4	0	2	1	0	1	0	0	0	1	1	2	0	0	0	0	0	0	0	0	0	1	0	0
OTU_1828	6	0	0	0	0	0	0	0	0	0	0	0	0	0	0	0	0	0	0	0	0	0	0	0	0	0	0	0	1	0	0	0	0	0	0	0	0	0	0	0	0	0	0	5	0	0	0	0	0
OTU_1829	8	0	0	0	0	0	0	0	0	0	0	0	0	0	0	0	0	0	0	0	0	0	0	0	0	0	0	0	0	0	0	0	0	0	0	0	0	0	0	0	8	0	0	0	0	0	0	0	0
OTU_183	1	0	0	0	0	0	0	0	0	0	0	0	0	0	6	3	0	0	0	1	0	0	0	0	0	0	0	0	0	0	0	0	0	0	0	0	0	0	0	0	0	0	0	0	0	0	0	0	0
OTU_1830	20	0	0	0	0	0	0	1	0	2	0	0	0	0	0	0	0	0	0	0	0	0	0	0	0	0	0	0	0	0	0	0	0	8	0	0	0	0	0	0	12	0	0	0	0	0	0	0	0
OTU_1831	12	0	0	0	0	0	0	0	0	0	0	0	0	0	0	0	0	0	0	0	0	0	0	0	7	0	0	0	0	0	0	0	0	0	0	0	0	0	0	0	0	1	0	0	0	0	2	0	2
OTU_1833	21	0	0	0	0	0	0	0	0	0	0	0	0	0	1	0	0	0	2	0	0	3	3	0	0	0	0	0	0	0	0	0	0	0	0	0	0	0	0	0	0	1	8	3	1	0	0	0	0
OTU_1834	17	0	0	0	0	0	0	0	0	0	0	0	0	0	1	0	0	0	2	0	0	1	0	0	0	0	0	0	0	0	0	0	0	0	0	0	0	0	0	0	4	0	4	5	1	0	0	0	0
OTU_1836	231	30	24	10	15	18	18	24	18	40	10	15	20	0	3	4	10	0	3	1	7	3	3	0	5	15	3	9	11	20	20	4	5	5	16	5	9	2	4	20	5	6	9	4	2	0	0	23	2
OTU_1837	18	0	0	0	0	0	0	0	0	0	0	0	0	0	0	0	0	0	0	0	0	0	0	0	0	0	4	0	0	0	0	0	0	0	0	0	0	0	0	0	0	0	0	13	1	0	0	0	0
OTU_1840	2	0	0	0	0	0	0	0	0	0	0	0	0	0	0	0	0	0	0	0	0	0	0	0	0	0	0	0	0	0	0	0	0	0	0	0	0	0	0	0	0	0	0	0	0	0	0	0	2
OTU_1843	2	0	0	0	0	0	0	0	0	0	0	0	0	0	0	2	0	0	0	0	0	0	0	0	0	0	0	0	0	0	0	0	0	0	0	0	0	0	0	0	0	0	1	0	0	0	1	0	0
OTU_1844	0	0	0	0	4	0	0	0	0	0	0	0	0	0	0	0	0	0	0	0	0	0	0	0	0	0	0	0	0	0	0	0	0	0	0	0	0	0	0	0	0	0	0	0	0	0	0	0	0
OTU_1845	13	0	0	0	0	0	0	0	0	0	0	0	0	0	3	0	0	0	0	0	5	0	0	0	0	0	0	0	0	0	0	0	0	0	0	0	0	0	0	0	0	0	0	2	6	0	0	0	0
OTU_1848	11	0	0	0	0	0	0	0	0	0	0	0	0	0	0	0	0	0	0	0	0	0	5	0	0	0	0	0	0	0	0	0	0	0	0	0	0	0	0	0	6	0	0	0	0	0	0	0	0
OTU_185	2	0	0	0	0	0	0	0	0	0	0	0	0	0	2	0	0	0	0	0	0	0	0	0	0	0	0	0	0	0	0	0	0	0	0	0	0	0	0	0	0	0	0	0	0	0	2	0	0
OTU_1851	12	0	0	0	0	0	0	0	0	0	0	0	0	0	3	1	0	0	0	7	0	3	1	0	0	0	0	0	0	0	0	0	0	0	0	0	0	0	0	0	0	1	0	0	0	0	0	0	0
OTU_1852	5	1	0	0	0	0	0	0	0	0	0	0	0	0	3	3	0	0	0	0	2	0	0	0	0	0	0	0	0	0	0	0	0	0	0	0	0	0	0	0	0	2	1	0	0	0	0	0	0
OTU_1857	7	0	0	0	0	0	0	0	0	0	0	0	0	0	0	0	0	0	0	0	7	0	0	0	0	0	0	0	0	0	0	0	0	0	0	0	0	0	0	0	0	0	0	0	0	0	0	0	0
OTU_1859	5	0	0	0	0	0	0	0	0	0	0	0	0	0	0	0	0	0	0	0	0	3	0	0	0	0	0	0	0	0	0	0	0	0	0	0	0	0	0	0	0	0	2	0	0	0	0	0	0
OTU_186	5	0	0	0	0	0	0	0	0	0	0	0	0	0	0	0	0	0	0	0	0	2	0	0	0	0	0	0	0	0	0	0	0	0	3	0	0	0	0	0	0	0	0	0	0	0	0	0	0
OTU_1861	5	0	0	0	0	0	0	0	0	0	0	0	0	0	0	0	0	0	0	0	0	0	0	0	0	0	0	0	0	0	0	0	0	0	0	0	0	0	0	0	0	0	0	0	0	0	5	0	0
OTU_1862	4	0	0	0	0	0	0	0	0	3	0	0	0	0	0	0	0	0	0	0	0	4	0	0	0	0	0	0	0	0	0	0	0	0	0	0	0	0	0	0	0	0	0	0	0	0	0	0	0
OTU_1867	2	0	0	0	0	0	0	0	0	0	0	0	0	0	0	0	0	0	0	0	0	0	0	0	2	0	0	0	0	0	0	0	0	0	0	0	0	0	0	0	0	0	0	0	0	0	0	0	0
OTU_1868	11	0	0	0	0	0	0	0	0	0	0	0	0	0	0	0	0	0	0	0	0	0	11	0	0	0	0	0	0	0	0	0	0	0	0	0	0	0	0	0	0	0	0	0	0	0	0	0	0
OTU_1869	4	0	0	0	0	0	0	0	0	0	0	0	0	0	0	0	0	0	0	0	0	0	0	0	0	0	0	0	0	0	0	0	0	0	0	0	0	0	0	4	0	0	0	0	0	0	0	0	0
OTU_1872	10	0	0	0	0	0	0	0	0	0	0	0	0	0	0	0	1	0	2	0	0	0	0	3	0	0	0	0	0	0	0	0	0	0	0	0	0	0	0	0	0	1	1	0	2	0	0	0	0
OTU_1873	9	0	0	0	0	0	0	0	0	0	0	0	0	0	1	0	0	0	0	0	2	0	0	0	0	0	0	0	0	0	0	0	0	0	0	0	0	0	0	0	2	0	3	0	0	0	2	0	0
OTU_1874	9	0	0	0	0	0	0	0	0	0	0	0	0	0	0	0	0	0	0	0	0	0	0	1	0	0	0	0	0	0	0	0	0	0	0	0	0	0	0	0	0	0	0	2	0	0	6	0	0
OTU_1876	7	0	0	0	0	0	0	0	0	0	0	0	0	0	0	0	0	0	0	0	0	0	0	0	0	0	0	0	0	0	0	0	0	0	0	0	0	0	0	0	5	2	0	0	0	0	0	0	0
OTU_1877	841	0	0	0	0	0	0	0	0	0	0	0	0	0	0	0	18	0	1	0	0	0	1	0	0	0	0	0	0	0	0	0	0	0	0	0	0	0	0	0	0	792	29	0	0	0	0	0	0
OTU_1879	2	0	0	0	0	0	0	0	0	0	0	0	1	0	9	0	0	0	0	0	0	0	0	0	0	0	0	0	0	0	0	0	0	0	0	0	0	0	0	0	0	0	0	1	0	0	1	0	0
OTU_188	8	0	0	0	0	0	0	0	0	0	0	0	0	0	0	0	6	0	0	0	0	0	0	0	0	0	0	0	0	0	0	0	0	0	0	0	0	0	0	0	0	0	0	2	0	0	0	0	0
OTU_1881	11	0	0	0	0	0	0	0	0	0	0	0	0	0	0	0	0	0	0	0	0	0	0	0	0	11	0	0	0	0	0	0	0	0	0	0	0	0	0	0	0	0	0	0	0	0	0	0	0
OTU_1885	10	0	0	0	0	0	0	0	0	0	0	0	0	0	0	0	0	0	0	0	0	0	0	0	0	0	0	0	0	0	0	0	0	0	0	0	0	0	0	0	0	0	10	0	0	0	0	0	0
OTU_1886	2	0	0	0	0	0	0	0	0	0	0	0	0	0	0	0	0	0	0	0	0	0	0	0	0	0	0	0	0	0	0	0	0	0	0	0	0	0	0	0	0	0	0	0	0	0	2	0	0
OTU_1888	4	0	0	0	0	0	0	0	0	0	0	0	0	0	0	0	0	0	0	0	0	0	0	0	0	0	0	0	4	0	0	0	0	0	0	0	0	0	0	0	0	0	0	0	0	0	0	0	0
OTU_1889	9	0	0	0	0	0	0	0	0	0	0	0	0	0	0	0	0	0	0	0	0	0	8	0	0	0	0	0	0	0	0	0	0	0	0	0	0	0	0	0	0	0	0	0	0	0	1	0	0
OTU_189	11	0	0	0	0	0	0	0	0	0	0	0	0	0	0	0	0	0	0	9	0	0	0	0	2	0	0	0	0	0	0	0	0	0	0	0	0	0	0	0	0	0	0	0	0	0	0	0	0
OTU_1890	9	0	0	0	0	0	0	0	0	0	0	0	0	0	1	0	0	0	0	5	0	3	0	0	0	0	0	0	0	0	0	0	0	0	0	0	0	0	0	0	0	0	0	1	0	0	0	0	0
OTU_1892	13	0	0	0	0	0	0	0	0	0	0	0	0	0	0	0	0	0	12	0	0	0	0	0	0	0	0	0	0	0	0	0	0	0	0	0	0	0	0	1	0	0	0	0	0	0	0	0	0
OTU_1894	14	0	0	0	0	0	0	0	0	0	0	0	0	0	0	0	0	0	0	2	0	0	4	0	0	0	0	0	0	0	0	0	0	0	0	0	0	0	0	0	6	0	0	0	1	0	1	0	0
OTU_1895	2	0	0	0	0	0	0	0	0	0	0	0	0	0	4	0	0	0	2	0	0	0	0	0	0	0	0	0	0	0	0	0	0	0	0	0	0	0	0	0	0	0	0	0	0	0	0	0	0
OTU_1896	5	0	0	0	0	0	0	0	0	0	0	0	0	0	1	0	0	0	0	0	0	4	1	0	0	0	0	0	0	0	0	0	0	0	0	0	0	0	0	0	0	0	0	0	0	0	0	0	0
OTU_1897	5	0	0	0	0	0	0	0	0	0	0	0	0	0	0	0	0	0	0	0	0	0	0	0	0	0	0	0	0	0	0	0	0	0	5	0	0	0	0	0	0	0	0	0	0	0	0	0	0
OTU_1899	9	0	0	0	0	4	0	0	0	0	0	0	0	0	0	0	0	0	0	0	4	0	2	0	0	0	0	0	0	0	0	0	0	0	0	0	0	0	0	0	0	1	0	0	2	0	0	0	0
OTU_190	4	0	0	0	0	0	0	0	0	0	0	0	0	0	0	0	0	0	0	0	0	0	0	0	0	0	0	0	0	0	0	0	0	0	0	0	0	0	0	0	1	0	1	0	0	0	2	0	0
OTU_1900	17	0	0	0	0	0	0	0	0	0	0	0	0	0	0	0	0	0	0	0	0	0	0	0	0	0	0	0	0	0	0	0	0	0	0	0	0	0	0	0	14	0	0	0	0	0	0	0	3
OTU_1906	5	0	0	0	0	0	0	0	0	0	0	0	0	0	0	0	0	0	0	0	0	5	0	0	0	0	0	0	0	0	0	0	0	0	0	0	0	0	0	0	0	0	0	0	0	0	0	0	0
OTU_1907	9	0	0	0	0	0	0	0	0	0	0	0	0	0	0	0	0	0	0	0	0	0	0	0	0	0	0	0	0	0	0	0	0	0	0	0	0	0	0	0	0	0	0	8	0	0	1	0	0
OTU_1908	2	0	0	0	0	0	0	0	0	0	0	0	0	0	0	0	0	0	0	2	0	0	0	0	0	0	0	0	0	0	0	0	0	0	0	0	0	0	0	0	0	0	0	0	0	0	0	0	0
OTU_1909	2	0	0	0	0	0	0	0	0	0	0	0	0	0	0	0	0	0	0	0	0	0	0	0	0	0	0	0	0	0	0	0	0	0	0	0	0	0	0	0	0	0	0	2	0	0	0	0	0
OTU_191	4	0	0	0	0	0	0	0	0	0	0	0	0	0	0	0	0	0	0	1	0	0	0	0	0	0	0	0	0	0	0	0	0	0	0	0	0	0	0	0	0	0	0	0	1	0	2	0	0
OTU_1911	10	0	0	0	0	0	0	0	0	0	0	0	0	0	0	0	0	0	0	0	0	0	0	0	0	0	0	0	0	0	0	0	0	0	0	0	0	0	0	0	0	0	0	0	0	0	8	2	0
OTU_1912	9	0	0	0	0	0	0	0	0	0	0	0	0	0	0	0	0	0	0	9	0	0	0	0	0	0	0	0	0	0	0	0	0	0	0	0	0	0	0	0	0	0	0	0	0	0	0	0	0
OTU_1913	5	0	0	0	0	0	0	0	0	0	0	0	0	0	0	0	0	0	0	0	0	0	0	0	0	0	0	0	0	0	0	0	0	0	0	0	0	0	0	0	5	0	0	0	0	0	0	0	0
OTU_1914	6	0	0	0	0	0	0	0	0	0	0	0	0	0	0	3	0	0	0	0	2	0	0	0	0	0	0	0	0	0	0	0	0	0	0	0	0	0	0	0	4	0	0	0	0	0	0	0	0
OTU_1915	36	0	0	0	0	0	0	0	3	0	0	0	1	0	10	3	0	0	0	14	0	1	1	0	0	0	0	0	1	0	0	0	0	0	0	0	0	0	0	0	0	3	0	0	5	0	3	0	8
OTU_1917	10	0	0	0	0	0	0	0	0	0	0	0	0	0	0	0	0	0	0	0	10	0	0	0	0	0	0	0	0	0	0	0	0	0	0	0	0	0	0	0	0	0	0	0	0	0	0	0	0
OTU_1918	5	0	0	0	0	0	0	0	0	0	0	0	0	0	0	0	0	0	0	0	0	0	0	1	0	0	0	0	0	0	0	0	0	0	0	0	0	0	0	0	0	2	0	2	0	0	0	0	0
OTU_1919	9	0	0	0	0	0	0	0	0	0	0	0	0	0	4	0	0	0	0	0	0	0	1	0	0	0	0	0	0	0	0	0	0	0	0	0	0	0	0	0	4	3	0	0	0	0	1	0	0
OTU_1921	61	0	0	0	0	0	0	0	0	0	0	3	0	0	13	2	0	0	3	2	3	2	11	6	0	0	0	0	0	0	0	0	0	0	0	0	0	0	0	1	12	5	9	0	0	0	3	0	4
OTU_1922	3	0	0	0	0	0	0	0	0	0	0	0	0	0	0	0	0	0	0	0	0	0	3	0	0	0	0	0	0	0	0	0	0	0	0	0	0	0	0	0	0	0	0	0	0	0	0	0	0
OTU_1923	1	0	0	0	0	0	0	0	0	0	0	0	0	0	3	0	0	0	0	0	0	0	0	0	0	0	0	0	0	0	0	0	0	0	0	0	0	0	0	0	0	0	0	1	0	0	0	0	0
OTU_1925	2	0	0	0	0	0	0	0	0	0	0	0	0	0	0	0	0	0	2	0	0	0	0	0	0	0	0	0	0	0	0	0	0	0	0	0	0	0	0	0	0	0	0	0	0	0	0	0	0
OTU_1926	7	0	0	0	0	0	0	0	0	0	0	0	0	0	1	0	0	0	0	0	0	0	1	1	0	0	0	0	0	0	0	0	0	0	0	0	0	0	0	0	0	0	0	0	5	0	0	0	0
OTU_1927	2	0	0	0	0	0	0	0	0	0	0	0	0	0	0	0	0	0	0	0	0	0	0	0	0	0	0	0	0	0	0	0	0	0	0	0	0	0	0	0	0	0	0	0	0	0	2	0	0
OTU_1929	1	0	0	0	0	0	0	0	0	0	0	0	0	0	7	0	0	0	0	0	0	0	0	0	0	0	0	0	0	0	0	0	0	0	0	0	0	0	0	0	1	0	0	0	0	0	0	0	0
OTU_1930	3	0	0	0	0	0	0	0	0	0	0	0	0	0	5	0	0	0	0	0	0	0	0	0	0	0	0	0	0	0	0	0	0	0	0	0	0	0	0	0	0	0	0	0	3	0	0	0	0
OTU_1931	4	0	0	0	0	0	0	0	0	0	0	0	0	0	0	0	0	0	0	3	0	0	0	0	0	0	0	0	0	0	0	0	0	0	0	0	0	0	0	0	0	0	0	0	0	0	1	0	0
OTU_1933	8	0	0	0	0	0	0	0	0	0	0	0	0	0	2	0	0	0	0	0	0	0	0	0	0	0	0	0	0	0	0	0	0	0	0	0	0	0	0	2	2	0	0	0	4	0	0	0	0
OTU_1934	8	0	0	0	0	0	0	0	0	0	0	0	0	0	0	0	0	0	0	0	0	0	0	0	0	0	0	0	0	0	0	0	0	0	0	0	0	0	0	3	0	0	5	0	0	0	0	0	0
OTU_1935	4	0	0	0	0	0	0	0	0	0	0	0	0	0	0	0	0	0	0	0	0	0	0	0	0	0	0	0	0	0	0	0	0	0	0	4	0	0	0	0	0	0	0	0	0	0	0	0	0
OTU_1938	293	0	0	0	0	0	0	0	0	0	0	0	0	0	5	1	0	0	0	8	3	0	0	153	32	0	0	0	0	0	0	0	0	0	0	0	0	0	1	9	0	1	0	0	11	0	1	0	74
OTU_1939	7	0	0	0	0	0	0	0	0	0	0	0	0	0	0	0	0	0	0	2	0	0	0	0	0	0	0	0	0	0	0	0	0	0	0	0	0	0	0	0	4	1	0	0	0	0	0	0	0
OTU_1940	1	0	0	0	0	0	0	0	0	0	0	0	0	0	0	2	0	0	0	1	0	0	0	0	0	0	0	0	0	0	0	0	0	0	0	0	0	0	0	0	0	0	0	0	0	0	0	0	0
OTU_1941	2	0	0	0	0	0	0	0	0	0	0	0	0	0	0	0	0	0	0	0	0	0	0	0	0	0	0	0	0	0	0	0	0	0	0	0	0	0	0	0	0	0	0	0	0	0	2	0	0
OTU_1943	9	0	0	0	0	0	0	0	0	0	0	0	0	0	0	0	0	0	0	0	0	0	0	0	3	0	0	0	0	0	0	0	0	0	0	0	0	0	0	0	0	0	6	0	0	0	0	0	0
OTU_1944	6	0	0	0	0	0	0	0	0	0	0	0	0	0	0	0	0	0	3	0	0	0	3	0	0	0	0	0	0	0	0	0	0	0	0	0	0	0	0	0	0	0	0	0	0	0	0	0	0
OTU_1945	26	0	0	0	0	0	0	0	0	0	0	0	0	0	0	0	0	0	1	9	3	0	0	0	0	0	0	0	0	0	0	0	0	0	0	0	0	0	0	0	0	0	11	1	0	0	0	0	1
OTU_1947	4	0	0	0	0	0	0	0	0	0	0	0	0	0	0	0	0	0	0	0	0	4	0	0	0	0	0	0	0	0	0	0	0	0	0	0	0	0	0	0	0	0	0	0	0	0	0	0	0
OTU_1948	13	0	0	0	0	0	0	0	0	0	0	0	0	0	1	0	0	0	0	2	7	1	0	1	0	0	0	0	0	0	0	0	0	0	0	0	0	0	0	0	1	1	0	0	0	0	0	0	0
OTU_1949	6	0	0	0	0	0	0	0	0	0	0	0	0	0	0	0	0	0	0	0	0	0	0	1	0	0	0	0	0	0	0	0	0	0	0	0	0	0	0	0	0	0	5	0	0	0	0	0	0
OTU_1956	4	0	0	0	0	0	0	0	0	0	0	0	0	0	0	0	0	0	0	0	0	0	0	0	0	0	0	0	0	0	0	0	0	0	0	0	0	0	0	0	4	0	0	0	0	0	0	0	0
OTU_1958	7	0	0	0	0	0	0	0	0	0	0	0	0	0	2	0	0	0	0	0	0	0	0	1	0	0	0	0	0	0	0	0	0	0	0	0	0	0	0	0	0	0	0	0	6	0	0	0	0
OTU_1959	6	0	0	0	0	0	0	0	0	0	0	0	0	0	0	0	1	0	0	0	0	0	0	0	0	0	0	0	0	0	0	0	0	0	0	0	0	0	0	0	0	0	0	0	0	0	0	0	5
OTU_1960	3	0	0	0	0	0	0	0	0	0	0	0	0	0	1	0	0	0	0	0	0	0	0	3	0	0	0	0	0	0	0	0	0	0	0	0	0	0	0	0	0	0	0	0	0	0	0	0	0
OTU_1962	3	0	0	0	0	0	0	0	0	0	0	0	0	0	0	0	0	0	0	0	0	0	0	0	0	0	0	0	0	0	0	0	0	0	0	0	0	0	0	0	0	0	0	3	0	0	0	0	0
OTU_1964	2	0	0	0	0	0	0	0	0	0	0	0	0	0	3	0	0	0	0	0	1	0	0	0	0	0	0	0	0	0	0	0	0	0	0	0	0	0	0	0	0	0	0	0	0	0	1	0	0
OTU_1966	54	0	0	0	0	4	0	0	0	0	0	0	0	0	10	0	0	0	2	3	12	1	4	0	0	0	0	0	3	0	0	0	0	0	1	0	0	0	0	0	15	4	9	0	0	0	0	0	0
OTU_1969	6	0	0	0	0	0	0	0	0	0	0	0	0	0	1	0	0	0	0	6	0	0	0	0	0	0	0	0	0	0	0	0	0	0	0	0	0	0	0	0	0	0	0	0	0	0	0	0	0
OTU_197	2	0	0	0	0	0	0	0	0	0	0	0	0	0	0	0	0	0	0	0	0	0	0	0	0	0	0	0	0	0	0	0	0	0	0	0	0	0	0	0	2	0	0	0	0	0	0	0	0
OTU_1970	10	0	0	0	0	0	0	0	0	0	0	0	0	0	0	0	0	0	4	4	0	0	0	0	0	0	0	0	0	0	0	0	0	0	0	0	0	0	0	0	0	0	0	1	0	0	1	0	0
OTU_1971	25	0	0	0	0	0	0	0	0	0	0	0	0	0	0	0	0	0	0	0	0	0	0	0	0	0	0	0	0	0	0	25	0	0	0	0	0	0	0	0	0	0	0	0	0	0	0	0	0
OTU_1976	0	0	0	0	0	0	0	0	0	0	0	0	0	0	3	0	0	0	0	0	0	0	0	0	0	0	0	0	0	0	0	0	0	0	0	0	0	0	0	0	0	0	0	0	0	0	0	0	0
OTU_1977	6	0	0	0	0	0	0	0	0	0	0	0	0	0	1	0	0	0	0	0	2	2	2	0	0	0	0	0	0	0	0	0	0	0	0	0	0	0	0	0	0	0	0	0	0	0	0	0	0
OTU_1979	10	0	0	1	0	0	0	3	0	0	0	0	0	0	0	0	0	0	0	0	1	0	0	0	2	0	0	0	0	0	1	0	0	0	0	2	0	0	0	0	0	0	0	0	3	0	0	0	1
OTU_1980	4	0	0	0	0	0	0	0	0	0	0	0	0	0	0	0	0	0	0	0	0	0	0	0	0	4	0	0	0	0	0	0	0	0	0	0	0	0	0	0	0	0	0	0	0	0	0	0	0
OTU_1981	3	0	0	0	0	0	0	0	0	0	0	0	0	0	0	0	0	0	0	0	0	0	0	0	0	0	0	0	0	0	0	0	0	0	0	0	0	0	0	0	0	0	0	0	0	0	3	0	0
OTU_1982	7	0	0	0	0	0	0	0	0	0	0	0	0	0	0	0	0	0	2	0	0	0	0	0	0	0	0	0	0	0	0	0	0	0	0	0	0	0	0	0	0	0	0	0	0	0	0	0	5
OTU_1983	0	0	0	0	0	0	0	0	0	0	0	0	0	0	2	0	0	0	0	0	0	0	0	0	0	0	0	0	0	0	0	0	0	0	0	0	0	0	0	0	0	0	0	0	0	0	0	0	0
OTU_1985	5	0	0	0	0	0	0	0	0	0	0	0	0	0	0	0	0	0	0	0	0	0	0	0	0	0	0	3	0	0	0	0	0	0	0	0	0	0	0	0	0	0	1	0	0	0	1	0	0
OTU_1986	2343	0	7	0	18	0	0	0	0	0	0	0	0	0	0	0	0	0	0	0	0	1	0	0	2340	0	0	0	0	0	0	0	0	1	0	0	0	0	0	0	0	0	0	1	0	0	0	0	0
OTU_1988	3	0	0	0	0	0	0	0	0	0	0	0	0	0	0	0	0	0	0	0	3	0	0	0	0	0	0	0	0	0	0	0	0	0	0	0	0	0	0	0	0	0	0	0	0	0	0	0	0
OTU_1989	7	0	0	0	0	0	0	0	0	0	0	0	0	0	0	0	0	0	0	0	0	0	0	0	0	0	0	0	0	0	0	0	0	0	0	0	0	0	0	0	0	0	0	7	0	0	0	0	0
OTU_1991	0	0	0	0	0	0	0	0	0	0	0	0	0	0	4	0	0	0	0	0	0	0	0	0	0	0	0	0	0	0	0	0	0	0	0	0	0	0	0	0	0	0	0	0	0	0	0	0	0
OTU_1994	5	0	0	0	0	0	0	0	0	0	0	0	0	0	24	5	1	0	0	0	0	0	0	0	0	0	0	0	0	0	0	0	0	0	0	0	0	0	0	0	1	3	0	0	0	0	0	0	0
OTU_1995	4	0	0	0	0	0	0	0	0	0	0	0	0	0	1	0	0	0	0	0	0	4	0	0	0	0	0	0	0	0	0	0	0	0	0	0	0	0	0	0	0	0	0	0	0	0	0	0	0
OTU_1997	700	0	1	0	7	0	0	0	0	0	1	0	0	0	10	0	0	0	1	6	10	0	0	249	186	0	0	0	0	0	0	0	0	0	0	0	0	0	0	3	0	13	0	2	66	0	23	0	141
OTU_1998	0	0	0	0	0	0	0	0	0	0	0	0	0	0	4	0	0	0	0	0	0	0	0	0	0	0	0	0	0	0	0	0	0	0	0	0	0	0	0	0	0	0	0	0	0	0	0	0	0
OTU_20	19	0	0	0	0	0	0	0	0	0	0	0	0	0	0	0	0	0	0	2	0	0	0	0	0	0	0	0	0	0	0	0	0	0	0	0	0	0	0	0	0	16	1	0	0	0	0	0	0
OTU_2000	2	0	0	0	0	0	0	0	0	0	0	0	0	0	3	0	0	0	0	0	0	0	0	0	0	0	0	0	0	0	0	0	0	0	0	0	0	0	0	0	0	0	0	0	2	0	0	0	0
OTU_2001	8	0	0	0	0	0	0	0	0	0	0	0	0	0	0	0	0	0	0	0	0	0	8	0	0	0	0	0	0	0	0	0	0	0	0	0	0	0	0	0	0	0	0	0	0	0	0	0	0
OTU_2003	1	0	0	0	0	0	0	0	0	0	0	0	0	0	2	1	0	0	0	0	0	0	0	0	0	0	0	0	0	0	0	0	0	0	0	0	0	0	0	0	1	0	0	0	0	0	0	0	0
OTU_2007	9	0	0	0	0	0	0	0	0	0	0	0	0	0	1	0	0	0	0	4	0	0	1	0	0	0	0	0	0	0	0	0	0	0	0	0	0	0	0	0	0	0	0	4	0	0	0	0	0
OTU_2008	0	0	0	0	0	0	0	0	0	0	0	0	0	0	3	0	0	0	0	0	0	0	0	0	0	0	0	0	0	0	0	0	0	0	0	0	0	0	0	0	0	0	0	0	0	0	0	0	0
OTU_2009	8	0	0	0	0	0	0	0	0	0	0	0	0	0	1	0	0	0	0	0	5	0	0	0	0	0	0	0	0	0	0	0	0	0	0	0	0	0	0	0	0	0	0	0	0	0	3	0	0
OTU_2011	8	0	0	0	0	0	0	0	0	0	0	0	0	0	0	0	0	0	0	0	0	0	0	0	0	0	0	0	0	0	0	0	0	0	0	0	0	0	0	5	0	0	0	0	0	0	0	0	3
OTU_2012	10	0	0	0	0	0	0	0	0	0	0	0	0	0	0	0	0	0	0	0	0	0	3	0	0	0	0	0	0	0	0	0	0	0	0	0	0	0	0	0	0	0	0	6	0	0	1	0	0
OTU_2013	1	0	0	2	0	0	3	0	0	4	0	0	0	0	0	0	0	0	0	0	0	0	0	1	0	0	0	0	0	0	0	0	0	0	0	0	0	0	0	0	0	0	0	0	0	0	0	0	0
OTU_2014	3	0	0	0	0	0	0	0	0	0	0	0	0	0	0	0	0	0	0	0	0	0	0	0	0	0	0	0	0	0	0	0	0	0	0	0	0	0	0	0	0	0	0	3	0	0	0	0	0
OTU_2015	13	0	0	0	0	1	0	0	2	0	0	0	0	0	2	0	2	0	0	0	0	0	3	0	3	0	0	0	0	0	2	1	0	0	0	0	0	0	0	0	0	0	0	0	0	0	2	0	0
OTU_2017	2	0	0	0	0	1	0	0	0	0	0	0	2	0	0	0	0	0	0	0	0	0	0	0	0	0	0	0	0	0	0	0	0	0	0	0	0	0	0	1	0	0	0	0	0	0	0	1	0
OTU_2018	3	0	0	0	0	0	0	0	0	0	0	0	0	0	2	0	0	0	0	0	0	0	0	0	0	0	0	0	0	0	0	0	0	0	0	0	0	0	0	0	2	0	0	1	0	0	0	0	0
OTU_202	1	0	0	0	0	0	0	0	0	0	0	0	0	0	1	0	0	0	0	0	0	0	0	0	0	0	0	0	0	0	0	0	0	0	0	0	0	0	0	0	0	0	0	0	1	0	0	0	0
OTU_2020	8	0	0	0	0	0	0	0	0	0	0	0	0	0	3	1	0	0	0	1	0	0	0	0	0	0	0	0	0	0	0	0	0	0	0	0	0	0	0	0	0	1	0	6	0	0	0	0	0
OTU_2021	5	0	0	0	0	0	0	0	0	0	0	0	0	0	0	0	0	0	0	0	0	0	0	0	0	0	0	0	0	0	0	0	0	0	0	0	0	0	0	0	0	0	5	0	0	0	0	0	0
OTU_2024	3	0	0	0	0	0	0	0	0	0	0	0	0	0	0	0	0	0	0	0	0	0	0	0	3	0	0	0	0	0	0	0	0	0	0	0	0	0	0	0	0	0	0	0	0	0	0	0	0
OTU_2025	2	0	0	0	0	0	0	0	0	0	0	0	0	0	0	0	0	0	0	0	0	0	0	0	0	0	0	0	0	0	0	0	0	0	0	0	0	0	0	0	0	0	0	0	0	0	0	0	2
OTU_2026	9	0	0	0	0	0	0	0	0	0	0	0	0	0	0	0	0	0	0	0	9	0	0	0	0	0	0	0	0	0	0	0	0	0	0	0	0	0	0	0	0	0	0	0	0	0	0	0	0
OTU_2027	4	0	0	0	0	0	0	0	0	0	0	0	0	0	0	8	0	0	0	1	0	0	0	0	0	0	0	0	0	1	0	0	0	0	0	0	0	0	0	0	0	2	0	0	0	0	0	0	0
OTU_2029	8	0	0	0	0	0	0	0	0	0	0	0	0	0	0	0	0	0	0	0	0	0	0	0	0	0	0	0	0	0	0	0	0	0	0	0	0	0	0	0	0	0	0	8	0	0	0	0	0
OTU_203	4	0	0	0	0	0	0	0	0	0	0	0	0	0	0	0	0	0	0	0	0	0	0	0	0	0	0	0	0	0	0	0	0	0	0	0	0	0	0	0	0	0	0	0	0	0	4	0	0
OTU_2030	11	0	0	0	0	0	0	0	0	0	0	0	0	0	1	0	0	0	0	0	7	2	1	0	0	0	0	0	0	0	0	0	0	0	0	0	0	0	0	0	0	0	0	0	1	0	0	0	0
OTU_2032	5	0	0	0	0	0	0	0	0	0	0	0	0	0	0	0	0	0	0	4	0	0	0	0	0	0	0	0	0	0	0	0	0	0	0	0	0	0	0	0	0	0	0	0	0	0	1	0	0
OTU_2033	2	0	0	0	0	0	0	0	0	0	0	0	0	0	0	0	0	0	0	0	0	2	0	0	0	0	0	0	0	0	0	0	0	0	0	0	0	0	0	0	0	0	0	0	0	0	0	0	0
OTU_2038	1	0	0	0	0	0	0	0	0	0	0	0	0	0	4	0	0	0	0	0	0	0	0	0	0	0	0	0	0	0	0	0	0	0	0	0	0	0	0	0	0	0	0	0	0	0	0	0	1
OTU_2039	25	7	7	0	4	2	6	9	4	7	8	2	3	0	0	0	0	0	3	0	1	0	0	0	0	1	1	1	1	3	1	0	1	0	2	0	2	0	0	3	0	1	2	1	0	0	0	1	0
OTU_204	3	0	0	0	0	0	0	0	0	0	0	0	0	0	0	0	0	0	0	0	0	1	0	0	0	0	0	0	0	0	0	0	0	0	0	0	0	0	0	0	2	0	0	0	0	0	0	0	0
OTU_2040	16	0	0	0	0	0	0	0	0	0	0	0	0	0	1	0	0	0	0	1	0	0	0	0	0	0	0	0	0	0	0	0	0	0	0	0	0	0	0	0	0	0	0	3	12	0	0	0	0
OTU_2044	5	0	0	0	0	0	0	0	0	0	0	0	0	0	0	2	0	0	0	1	0	0	0	0	0	0	0	1	0	1	0	0	0	0	0	0	0	0	0	0	0	0	0	0	0	0	0	2	0
OTU_2045	3	0	0	0	0	0	0	0	0	0	0	0	0	0	0	0	0	0	0	0	0	0	0	0	0	0	0	0	0	0	0	0	0	0	0	0	0	0	0	0	0	0	3	0	0	0	0	0	0
OTU_2046	16	0	0	0	0	0	0	0	0	0	0	0	1	0	2	1	0	0	0	5	0	3	1	0	0	0	0	0	0	0	0	0	0	0	0	0	0	0	0	0	1	0	5	0	0	0	1	0	0
OTU_2047	2	0	0	0	0	0	0	0	0	0	0	0	0	0	0	0	0	0	0	0	0	0	0	0	0	0	0	0	0	0	0	0	0	0	0	0	0	0	0	0	0	0	0	0	0	0	0	0	2
OTU_205	3	0	0	0	0	0	0	0	0	0	0	0	0	0	0	0	0	0	0	0	0	3	0	0	0	0	0	0	0	0	0	0	0	0	0	0	0	0	0	0	0	0	0	0	0	0	0	0	0
OTU_2051	2	0	0	0	0	0	0	0	0	0	0	0	0	0	0	0	0	0	0	0	0	0	0	0	0	0	0	0	0	0	0	0	0	0	0	0	0	0	0	0	0	0	2	0	0	0	0	0	0
OTU_2052	2	0	0	0	0	0	0	0	0	0	0	0	0	0	0	0	0	0	0	0	0	0	1	0	0	0	0	0	0	0	0	0	0	0	0	0	0	0	0	0	0	0	0	1	0	0	0	0	0
OTU_2053	13	0	0	0	0	0	0	0	0	0	0	0	0	0	0	0	0	0	0	0	0	0	0	0	0	0	0	4	0	0	0	0	1	0	0	1	0	0	0	6	0	0	0	0	1	0	0	0	0
OTU_2056	3	0	0	0	0	0	0	0	0	0	0	0	0	0	0	0	0	0	0	0	0	0	0	0	0	0	0	0	0	0	0	0	0	0	0	0	0	0	0	0	0	2	0	0	0	0	0	0	1
OTU_2058	0	0	17	0	0	0	0	0	0	0	0	0	0	0	0	0	0	0	0	0	0	0	0	0	0	0	0	0	0	0	0	0	0	0	0	0	0	0	0	0	0	0	0	0	0	0	0	0	0
OTU_2059	3	0	0	0	0	0	0	0	0	0	0	0	0	0	1	0	0	0	0	1	0	0	1	0	0	0	0	0	0	0	0	0	0	0	0	0	0	0	0	0	0	0	0	1	0	0	0	0	0
OTU_2062	0	0	0	0	0	0	0	0	3	0	0	0	0	0	0	0	0	0	0	0	0	0	0	0	0	0	0	0	0	0	0	0	0	0	0	0	0	0	0	0	0	0	0	0	0	0	0	0	0
OTU_2063	2091	0	0	0	0	0	0	1	0	0	0	0	0	0	0	0	0	0	6	0	0	0	0	0	0	31	0	0	0	0	1	2036	0	0	16	0	0	0	0	0	0	0	0	0	0	0	0	1	0
OTU_2065	3	0	0	0	0	0	0	0	0	0	0	0	0	0	0	0	0	0	0	0	0	0	0	0	0	0	3	0	0	0	0	0	0	0	0	0	0	0	0	0	0	0	0	0	0	0	0	0	0
OTU_2066	3	0	0	0	0	0	0	0	0	0	0	0	0	0	0	0	0	0	0	0	0	0	0	0	0	0	0	0	0	0	0	0	0	0	0	0	0	0	0	0	0	0	0	0	3	0	0	0	0
OTU_2067	0	0	0	0	0	0	0	0	0	0	0	0	0	0	5	0	0	0	0	0	0	0	0	0	0	0	0	0	0	0	0	0	0	0	0	0	0	0	0	0	0	0	0	0	0	0	0	0	0
OTU_2068	6	0	0	0	0	0	0	0	0	0	0	0	0	0	4	2	0	0	0	0	0	3	0	0	0	0	0	0	0	0	0	0	0	0	0	0	0	0	0	0	1	0	0	2	0	0	0	0	0
OTU_2069	2	0	0	0	0	0	0	0	0	0	0	0	0	0	0	0	0	0	0	0	0	0	0	0	0	0	0	0	0	0	0	0	0	0	0	0	0	0	0	0	2	0	0	0	0	0	0	0	0
OTU_207	15	0	0	0	0	0	0	0	0	0	0	0	0	0	5	1	0	0	0	0	0	2	0	1	0	0	0	0	0	0	0	0	0	0	0	0	0	0	0	0	4	1	6	0	1	0	0	0	0
OTU_2070	2	0	0	0	0	0	0	0	0	0	0	0	0	0	0	0	0	0	0	0	0	0	0	0	0	0	0	0	0	0	0	0	0	0	0	0	0	0	0	0	0	0	2	0	0	0	0	0	0
OTU_2072	0	0	0	0	0	0	0	0	0	0	0	0	0	0	0	2	0	0	0	0	0	0	0	0	0	0	0	0	0	0	0	0	0	0	0	0	0	0	0	0	0	0	0	0	0	0	0	0	0
OTU_2074	2	0	0	0	0	0	0	0	0	0	0	0	0	0	0	0	0	0	0	0	0	0	0	0	0	0	0	0	0	0	0	0	0	0	0	0	0	0	0	0	0	0	0	0	0	0	0	0	2
OTU_2075	2	0	0	0	0	0	0	0	0	0	0	0	0	0	2	1	0	0	0	0	0	0	0	0	0	0	0	0	0	0	0	0	0	0	0	0	0	0	0	0	2	0	0	0	0	0	0	0	0
OTU_2078	2	0	0	0	0	0	0	0	0	0	0	0	0	0	0	2	2	0	0	0	0	0	0	0	0	0	0	0	0	0	0	0	0	0	0	0	0	0	0	0	0	0	0	0	0	0	0	0	0
OTU_208	7	0	0	0	0	0	0	0	0	0	0	0	0	0	0	0	0	0	0	0	0	0	7	0	0	0	0	0	0	0	0	0	0	0	0	0	0	0	0	0	0	0	0	0	0	0	0	0	0
OTU_2081	0	0	0	0	0	0	0	0	0	0	0	0	0	0	3	0	0	0	0	0	0	0	0	0	0	0	0	0	0	0	0	0	0	0	0	0	0	0	0	0	0	0	0	0	0	0	0	0	0
OTU_2084	1338	0	0	0	7	0	0	3	0	0	0	0	0	0	0	0	0	0	0	0	18	0	0	829	1	0	0	0	0	0	0	0	1	0	0	0	0	0	0	0	0	0	0	0	0	0	0	0	489
OTU_2085	3	0	0	0	0	0	0	0	0	0	0	0	0	0	0	0	0	0	0	0	0	0	0	0	0	0	0	3	0	0	0	0	0	0	0	0	0	0	0	0	0	0	0	0	0	0	0	0	0
OTU_2086	25	0	0	0	0	0	0	0	0	0	0	0	0	0	26	21	0	0	4	0	0	5	3	0	0	0	0	0	0	0	0	0	0	0	0	0	0	0	0	0	8	2	2	0	1	0	0	0	0
OTU_209	13	0	0	0	0	0	0	0	0	0	0	0	0	0	0	0	0	0	5	0	0	0	0	0	0	0	0	0	0	0	0	0	0	0	0	0	0	0	0	0	6	0	0	1	1	0	0	0	0
OTU_2092	1	0	0	0	0	0	0	0	0	0	0	0	0	0	3	0	0	0	0	0	0	0	0	0	0	0	0	0	0	0	0	0	0	0	0	0	0	0	0	0	0	0	1	0	0	0	0	0	0
OTU_2095	4	0	0	0	0	0	0	0	0	0	0	0	0	0	1	0	0	0	0	0	0	0	0	0	0	0	0	0	0	0	0	0	0	0	0	0	0	0	0	0	2	0	0	1	0	0	1	0	0
OTU_2097	27	0	0	0	0	0	0	0	0	0	0	0	0	0	3	0	1	0	0	2	0	4	0	7	0	0	0	0	0	0	0	0	0	0	0	0	0	0	0	0	0	0	6	5	0	0	1	0	1
OTU_2098	5	0	0	0	0	0	0	0	0	0	0	0	0	0	0	0	0	0	0	0	4	0	0	0	0	0	0	0	0	0	0	0	0	0	0	0	0	0	0	0	0	1	0	0	0	0	0	0	0
OTU_2099	11	0	0	0	0	0	0	0	0	0	0	0	0	0	0	1	0	0	0	3	0	0	0	0	0	0	0	0	0	0	0	0	0	0	0	0	0	0	0	0	3	3	0	0	0	0	2	0	0
OTU_21	11	0	0	0	0	0	0	0	0	0	0	0	0	0	0	0	0	0	0	0	0	0	1	0	0	0	0	0	0	0	0	0	0	0	0	0	0	0	0	0	10	0	0	0	0	0	0	0	0
OTU_2100	4	0	0	0	0	0	0	0	0	0	0	0	0	0	0	0	0	0	0	0	0	0	0	0	0	0	0	0	0	0	0	0	0	0	0	0	0	0	0	0	0	4	0	0	0	0	0	0	0
OTU_2101	0	0	0	0	0	0	0	0	0	0	0	0	0	0	7	0	0	0	0	0	0	0	0	0	0	0	0	0	0	0	0	0	0	0	0	0	0	0	0	0	0	0	0	0	0	0	0	0	0
OTU_2102	8	0	0	0	0	0	0	0	0	0	0	0	0	0	0	0	0	0	3	0	0	0	0	0	0	0	0	0	0	0	0	0	0	0	0	0	0	0	0	0	0	0	3	1	0	0	1	0	0
OTU_2104	4	0	0	0	0	0	0	0	0	0	0	0	0	0	0	0	0	0	0	0	0	0	0	0	0	0	0	0	0	0	0	0	0	0	0	0	0	0	0	0	0	0	0	4	0	0	0	0	0
OTU_2105	7	0	0	0	0	0	0	0	0	0	0	0	0	0	5	1	0	0	0	1	2	1	0	0	0	0	0	0	0	0	0	0	0	0	0	0	0	0	0	0	0	0	0	1	1	0	1	0	0
OTU_2106	5	0	0	0	0	0	0	0	0	0	0	0	0	0	0	0	0	0	0	0	0	0	0	0	0	0	0	0	0	0	0	0	0	0	0	0	0	0	0	0	5	0	0	0	0	0	0	0	0
OTU_2109	3	0	0	0	0	0	0	0	0	0	0	0	0	0	0	0	0	0	0	0	0	2	0	0	0	0	0	0	0	0	0	0	0	0	0	0	0	0	0	0	0	0	0	1	0	0	0	0	0
OTU_211	12	0	0	0	0	0	0	0	0	0	0	0	0	0	3	0	0	0	0	0	0	0	0	1	0	0	0	0	0	0	0	0	0	0	0	0	0	0	0	0	3	1	6	0	0	0	1	0	0
OTU_2112	5	0	0	0	0	0	0	0	0	0	0	0	0	0	0	0	0	0	0	0	0	2	0	0	0	0	0	0	0	0	0	0	0	0	0	0	0	0	0	0	2	1	0	0	0	0	0	0	0
OTU_2113	3	0	0	0	0	0	0	0	0	0	0	0	0	0	0	0	0	0	0	0	0	0	0	0	0	0	0	0	0	0	0	0	0	0	0	0	0	0	0	0	0	3	0	0	0	0	0	0	0
OTU_2114	2	0	0	0	0	0	0	0	0	0	0	0	0	0	0	0	0	0	0	0	0	0	0	0	0	0	0	1	0	0	0	0	0	0	0	0	0	0	0	0	0	0	0	0	0	0	0	1	0
OTU_2115	3	0	0	0	0	0	0	0	0	0	0	0	0	0	0	0	0	0	0	0	0	0	0	0	0	0	0	0	0	0	0	3	0	0	0	0	0	0	0	0	0	0	0	0	0	0	0	0	0
OTU_2118	5	0	0	0	0	0	0	0	0	0	0	0	0	0	0	0	0	0	0	0	0	0	0	0	0	0	0	0	0	0	0	0	0	0	0	0	0	0	0	0	0	0	0	0	4	0	0	0	1
OTU_2120	4	0	0	0	0	0	0	0	0	0	0	0	0	0	0	0	0	0	0	0	0	2	0	0	0	0	0	0	0	0	0	0	0	0	0	0	0	0	0	0	0	0	0	2	0	0	0	0	0
OTU_2121	11	0	0	0	0	0	0	0	0	0	0	0	0	0	0	0	0	0	0	1	2	0	0	0	0	0	0	0	0	0	0	0	0	0	0	0	0	0	0	0	2	0	1	5	0	0	0	0	0
OTU_2122	2	0	0	0	0	0	0	0	0	0	0	0	0	0	1	0	0	0	0	0	0	0	0	0	0	0	0	0	0	0	0	0	0	0	0	0	0	0	0	0	0	0	2	0	0	0	0	0	0
OTU_2126	31	0	169	0	0	6	8	1	4	0	5	0	15	0	0	2	0	0	4	0	0	0	1	0	1	7	0	4	1	1	3	2	0	1	0	2	1	0	0	1	0	0	0	1	0	0	0	1	0
OTU_2127	7	0	0	0	0	2	0	0	0	0	0	0	0	0	0	0	0	0	2	0	0	1	0	0	0	0	0	0	0	0	0	0	0	0	0	0	0	0	0	0	0	1	0	0	0	0	3	0	0
OTU_2128	3	0	0	0	0	0	0	0	0	0	0	0	0	0	0	0	0	0	0	0	0	0	0	0	0	0	0	0	0	0	0	0	0	0	0	0	0	0	0	0	0	0	0	0	3	0	0	0	0
OTU_213	5	0	0	0	0	0	0	0	0	0	0	0	0	0	0	0	0	0	0	0	0	0	0	0	0	0	0	0	0	0	0	0	0	0	0	0	0	0	0	0	1	0	0	0	0	0	0	0	4
OTU_2132	9	0	0	0	0	0	0	0	0	0	0	0	0	0	3	0	0	0	0	4	0	0	0	0	0	0	0	0	0	0	0	0	0	0	0	0	0	0	0	0	3	0	0	0	0	0	2	0	0
OTU_2133	0	1	0	0	0	1	0	0	0	0	0	0	0	0	0	0	0	0	0	0	0	0	0	0	0	0	0	0	0	0	0	0	0	0	0	0	0	0	0	0	0	0	0	0	0	0	0	0	0
OTU_2134	9220	6	0	2	51	0	2	0	0	0	0	0	0	0	0	2	0	2	0	0	0	0	0	0	0	2	2819	10	5278	132	441	0	1	0	444	3	81	2	2	0	0	0	0	2	0	0	0	0	1
OTU_2137	745	2	0	0	0	0	0	0	0	0	0	0	0	0	1	0	0	0	0	0	0	0	0	0	2	0	0	0	0	0	0	0	0	0	0	0	0	0	0	0	0	0	0	1	0	0	0	0	742
OTU_2138	1043	0	0	0	0	0	0	1	0	0	1	0	0	0	0	0	0	0	1	0	11	0	0	317	1	0	0	0	0	0	0	0	0	0	0	0	0	0	0	0	0	0	0	0	0	0	411	2	300
OTU_2139	713	0	0	0	0	0	0	0	2	0	0	0	0	0	4	0	0	0	0	0	0	0	0	0	0	0	0	0	0	0	0	0	0	0	0	0	0	0	0	708	0	0	0	0	5	0	0	0	0
OTU_214	2	0	0	0	0	0	0	0	0	0	0	0	0	0	0	0	0	0	0	0	0	0	0	0	0	0	0	0	0	0	0	0	0	0	0	0	0	0	0	0	0	0	0	0	0	0	0	0	2
OTU_2140	929	0	0	0	0	0	0	0	0	0	0	0	0	0	0	0	924	0	4	0	0	1	0	0	0	0	0	0	0	0	0	0	0	0	0	0	0	0	0	0	0	0	0	0	0	0	0	0	0
OTU_2142	638	0	0	0	0	0	0	0	0	0	0	0	0	0	0	3	0	0	0	0	0	0	0	0	0	1	0	0	0	0	0	634	1	0	0	0	2	0	0	0	0	0	0	0	0	0	0	0	0
OTU_2143	508	0	0	0	0	0	0	0	0	0	0	0	0	0	3	0	0	0	0	1	1	0	0	10	21	0	0	0	0	0	0	2	0	0	0	0	0	0	0	7	0	0	0	0	263	0	114	0	89
OTU_2144	637	0	0	0	0	0	0	0	0	0	0	0	0	0	19	2	0	0	3	15	7	0	5	263	110	0	0	0	0	0	0	0	0	0	0	0	0	0	0	7	3	5	0	11	7	0	79	0	122
OTU_2145	595	0	0	0	0	0	0	0	0	4	0	0	0	0	22	1	0	0	0	4	3	0	10	197	4	0	0	0	0	0	0	0	0	0	0	0	0	0	0	0	0	0	0	0	171	0	54	0	152
OTU_2147	777	0	0	0	3	0	1	5	0	0	0	0	1	0	19	0	0	0	2	11	9	0	29	258	8	0	0	0	0	0	0	0	0	0	0	0	0	0	0	2	0	0	0	0	243	0	0	0	215
OTU_2148	562	0	0	0	0	0	0	0	0	0	0	0	0	0	3	0	0	0	3	5	0	0	0	2	3	0	0	0	0	0	0	0	0	0	0	0	0	0	0	0	0	0	0	546	0	0	3	0	0
OTU_2149	701	0	0	0	0	0	0	0	0	0	0	0	5	0	7	31	10	0	233	165	7	0	23	5	0	0	0	0	0	0	0	0	0	0	0	0	0	0	0	0	12	125	10	60	3	0	44	0	4
OTU_2150	279	0	1	0	0	0	0	0	0	0	0	0	0	0	0	0	0	0	0	17	0	0	34	0	219	0	0	0	0	0	0	0	0	0	0	0	0	0	0	0	0	2	0	7	0	0	0	0	0
OTU_2151	200	5	44	135	10	89	36	11	6	16	9	24	22	0	0	0	10	0	8	7	8	1	2	0	7	22	11	19	19	36	5	2	8	1	6	5	3	0	0	6	2	3	0	4	1	0	0	4	0
OTU_2152	250	0	21	0	0	3	0	0	0	0	0	0	4	0	95	9	3	0	10	3	7	8	5	2	0	0	1	3	3	0	0	0	0	0	0	0	0	0	0	0	19	6	134	10	7	0	27	0	2
OTU_2153	177	3	9	2	5	0	2	9	0	0	0	1	5	0	1	0	1	0	1	0	0	0	0	0	0	5	0	0	1	0	0	166	0	0	0	0	2	0	0	0	1	0	0	0	0	0	0	0	0
OTU_2154	54	0	11	23	0	127	20	3	0	0	0	4	19	0	0	0	0	0	2	2	5	1	2	1	5	0	0	2	6	16	1	0	2	1	0	0	0	0	0	0	0	1	0	2	0	0	2	3	0
OTU_2155	138	0	0	6	0	0	0	0	2	0	0	0	0	0	23	11	0	0	4	5	34	17	40	3	1	0	1	1	0	0	0	1	0	0	0	0	0	0	0	0	6	4	8	5	3	0	5	0	0
OTU_2156	185	0	0	0	0	0	0	0	0	0	0	0	0	0	2	0	0	0	0	0	0	0	0	0	0	0	5	0	0	0	0	0	0	0	178	0	0	0	0	0	1	0	0	1	0	0	0	0	0
OTU_2157	11	1	121	0	0	0	0	6	1	42	0	0	0	0	0	0	0	0	6	0	0	5	0	0	0	0	0	0	0	0	0	0	0	0	0	0	0	0	0	0	0	0	0	0	0	0	0	0	0
OTU_2158	141	0	0	0	0	0	0	0	0	0	0	0	0	0	0	0	0	0	0	0	0	0	113	0	0	0	0	0	0	0	0	0	0	0	0	0	0	0	0	0	0	0	0	27	0	0	1	0	0
OTU_2159	217	0	0	0	0	0	0	0	0	0	0	0	0	0	6	0	0	0	0	2	0	0	11	59	17	0	0	0	0	0	0	0	0	0	0	0	0	0	0	2	0	1	0	0	29	0	30	0	66
OTU_216	2	0	0	0	0	0	0	0	0	0	0	0	0	0	0	0	0	0	0	0	0	0	0	0	0	0	0	0	0	0	0	0	0	0	0	0	0	0	0	0	0	0	0	0	0	0	2	0	0
OTU_2160	178	0	0	0	0	0	1	0	2	0	0	0	1	0	1	2	0	0	4	6	15	7	15	9	0	0	0	1	1	0	0	0	0	0	0	0	0	0	0	0	70	12	13	12	1	0	5	0	7
OTU_2161	35	0	28	5	5	1	6	1	0	86	5	0	0	0	0	0	2	0	1	0	1	1	0	0	2	5	2	1	2	9	1	1	0	0	3	0	1	1	0	0	1	0	0	1	0	0	0	0	0
OTU_2162	0	0	214	0	0	0	0	0	0	1	0	0	0	0	0	0	0	0	0	0	0	0	0	0	0	0	0	0	0	0	0	0	0	0	0	0	0	0	0	0	0	0	0	0	0	0	0	0	0
OTU_2163	18	0	1	196	1	8	3	0	0	0	0	0	0	0	0	0	3	0	0	0	0	0	0	0	0	4	0	1	0	9	0	0	1	0	0	0	0	0	0	0	0	0	0	0	0	0	0	0	0
OTU_2164	240	0	0	0	0	0	0	0	0	0	0	0	0	0	0	0	0	0	0	0	10	0	0	174	0	0	0	0	0	0	0	0	0	0	0	0	0	0	0	5	0	0	0	0	0	0	0	0	51
OTU_2165	8	0	0	0	0	0	0	0	0	0	0	0	0	0	0	95	0	0	0	0	0	0	0	0	0	0	0	0	0	0	0	0	0	0	0	0	0	0	0	0	0	6	0	0	0	0	2	0	0
OTU_2166	95	106	0	0	0	0	0	0	0	0	4	0	0	0	0	0	0	0	0	0	0	0	0	0	0	44	0	0	0	0	0	9	0	1	33	0	0	0	0	0	2	0	0	0	0	0	1	5	0
OTU_2167	263	0	0	0	0	3	0	0	3	0	0	0	0	0	65	9	5	0	5	1	22	15	22	2	0	0	1	0	0	2	0	1	0	0	0	0	0	0	0	0	2	12	162	8	2	0	1	0	0
OTU_2168	124	0	0	0	0	0	0	0	0	0	0	0	0	0	0	0	0	0	0	0	0	3	6	0	0	0	0	0	0	0	0	0	0	0	0	0	0	0	0	0	0	0	0	115	0	0	0	0	0
OTU_2169	129	0	0	0	0	2	0	0	0	1	0	0	1	0	4	10	0	0	8	5	0	0	16	1	0	0	0	2	0	0	0	0	0	0	0	0	0	0	0	1	0	7	2	5	0	0	82	0	0
OTU_2170	150	0	0	0	0	0	0	0	0	0	0	0	0	0	0	0	0	0	0	0	105	0	0	0	0	0	0	0	0	0	0	0	0	0	0	0	0	0	0	0	0	0	0	45	0	0	0	0	0
OTU_2171	129	0	3	0	0	1	0	2	0	0	0	0	0	0	85	7	10	0	3	0	0	2	0	3	0	0	0	0	0	0	0	0	0	0	0	0	0	0	0	0	2	5	97	0	5	0	0	0	2
OTU_2172	86	0	0	0	0	0	0	0	0	0	0	0	4	0	0	0	0	0	0	72	4	0	1	0	0	0	2	0	0	0	0	0	0	0	0	0	0	0	0	0	1	0	0	0	3	0	3	0	0
OTU_2173	143	0	6	0	0	1	0	0	1	0	0	0	0	0	54	7	2	0	6	14	15	5	16	4	8	0	0	1	3	0	0	0	0	0	0	0	0	0	0	0	11	19	14	17	2	0	6	0	0
OTU_2174	171	0	0	0	0	0	0	0	0	0	0	0	0	0	0	8	0	0	0	0	0	0	1	0	1	0	0	0	0	0	0	0	0	0	0	0	0	0	0	0	0	0	0	0	165	0	3	0	1
OTU_2175	131	0	0	0	0	0	0	0	0	0	0	0	1	0	14	1	0	0	0	11	10	8	8	17	6	0	0	0	0	0	0	0	0	0	0	0	0	0	0	2	18	13	6	8	2	0	12	0	10
OTU_2176	98	0	0	0	0	0	0	0	0	0	0	0	0	0	0	0	0	0	0	0	0	0	0	0	0	0	1	0	0	0	0	0	0	0	0	0	0	0	0	0	0	0	0	0	0	0	96	1	0
OTU_2177	268	0	0	0	0	0	0	0	0	0	0	0	1	0	1	1	3	0	3	18	3	0	8	0	0	0	0	0	0	0	0	0	0	0	0	0	0	0	0	0	11	4	1	179	0	0	34	1	3
OTU_2178	110	0	0	0	0	0	0	0	0	0	0	0	0	0	0	78	0	0	0	1	0	0	0	0	41	0	0	0	0	0	0	0	0	0	0	0	0	0	0	0	0	1	16	0	51	0	0	0	0
OTU_2179	126	0	0	0	0	0	0	0	0	0	0	0	0	0	0	1	0	0	0	0	0	0	2	0	0	0	0	1	0	0	0	0	0	0	0	0	0	0	0	0	63	32	2	9	0	0	3	0	14
OTU_2180	92	0	0	0	0	0	0	0	0	0	0	0	0	0	0	0	0	0	0	0	1	0	0	69	1	0	0	0	0	0	0	0	0	0	0	0	0	0	0	0	0	0	0	0	0	0	3	0	18
OTU_2181	79	0	0	0	0	0	0	0	0	0	0	0	0	0	11	6	13	0	0	4	1	6	27	11	1	0	0	0	0	0	0	0	0	0	0	0	0	0	0	0	4	2	3	3	1	0	2	0	1
OTU_2182	183	6	3	0	0	2	0	11	0	0	0	0	0	0	59	16	1	0	11	8	12	8	59	3	2	0	0	0	1	3	0	0	1	0	0	0	0	0	0	0	7	12	21	9	6	0	15	0	4
OTU_2183	70	0	0	0	0	0	0	0	0	0	0	0	1	0	7	0	0	0	0	12	0	0	0	0	10	0	0	0	0	0	0	0	0	0	0	0	0	0	0	0	0	0	0	0	48	0	0	0	0
OTU_2184	20	12	0	0	0	8	4	0	10	1	0	0	5	0	1	2	0	0	0	0	0	0	0	0	0	0	0	4	1	5	3	0	0	2	0	0	0	0	0	3	0	0	0	2	0	0	0	0	0
OTU_2185	89	0	1	0	0	0	0	0	0	0	0	0	0	0	1	0	0	0	0	0	0	0	0	0	89	0	0	0	0	0	0	0	0	0	0	0	0	0	0	0	0	0	0	0	0	0	0	0	0
OTU_2186	56	0	0	0	0	0	0	1	0	0	0	0	1	0	35	3	0	0	0	3	0	0	17	2	0	0	0	0	0	0	0	0	0	0	0	0	0	0	0	0	23	2	0	2	0	0	6	0	1
OTU_2187	91	0	0	0	0	0	0	1	0	0	0	0	0	0	49	5	0	0	5	0	4	21	7	2	0	0	0	0	1	0	0	0	0	0	5	0	0	0	0	0	2	5	17	7	5	0	10	0	0
OTU_2188	91	0	0	0	0	0	0	0	1	0	0	0	0	0	24	10	2	0	4	0	7	0	31	5	0	0	0	0	0	0	0	0	0	0	0	0	0	0	0	0	16	5	16	0	0	0	5	0	0
OTU_2189	51	0	0	0	0	6	0	0	0	2	0	0	0	0	0	4	0	0	3	4	18	10	3	1	0	0	0	0	0	2	0	0	0	0	0	0	0	0	0	0	1	1	5	0	3	0	0	0	0
OTU_219	4	0	0	0	0	0	0	0	0	0	0	0	0	0	0	0	0	0	0	0	0	0	0	0	0	0	0	0	0	0	0	0	0	0	0	0	0	0	0	0	0	0	0	0	0	0	4	0	0
OTU_2190	126	0	0	0	2	0	0	0	0	0	0	0	0	0	9	0	0	0	1	0	1	0	2	16	4	0	0	0	0	0	0	0	0	0	0	0	0	0	0	0	0	0	0	0	47	0	24	0	31
OTU_2191	80	0	0	0	0	0	0	0	0	0	0	0	0	0	0	0	0	0	0	0	0	0	0	0	0	0	0	0	0	0	0	0	0	0	0	0	0	0	0	0	0	0	80	0	0	0	0	0	0
OTU_2193	148	0	0	0	0	1	0	0	0	0	0	0	0	0	37	1	2	0	14	10	1	9	18	7	1	0	0	0	2	1	0	0	0	0	0	0	0	0	0	0	31	10	16	2	3	0	11	0	10
OTU_2194	19	0	0	0	0	0	0	4	0	0	0	0	0	0	70	2	0	0	0	0	0	0	3	1	0	0	0	2	0	0	0	0	0	0	0	0	0	0	0	2	0	0	0	7	1	0	3	0	0
OTU_2195	76	0	0	0	0	0	0	0	0	0	0	0	4	0	1	2	1	0	0	27	1	1	13	0	1	0	0	0	0	0	0	0	0	0	0	0	0	0	0	0	12	0	0	5	0	0	11	0	4
OTU_2196	126	0	0	0	0	0	0	0	0	0	0	0	0	0	1	0	0	0	0	0	0	0	0	0	0	0	0	0	0	0	0	0	0	0	0	0	0	0	0	121	0	0	0	0	4	0	0	1	0
OTU_2197	156	0	0	0	0	4	0	0	0	0	0	0	2	0	56	7	2	0	14	26	5	4	11	6	3	0	1	4	1	0	0	1	0	0	0	0	0	0	0	0	23	19	8	11	9	0	3	0	5
OTU_22	36	0	0	0	0	0	0	0	0	0	0	3	0	0	0	1	0	0	11	7	1	0	2	0	0	0	0	0	0	0	0	0	0	0	0	0	0	0	0	0	4	8	3	0	0	0	0	0	0
OTU_220	6	0	0	0	0	0	0	0	0	0	0	0	0	0	0	0	0	0	0	0	0	0	0	0	0	0	0	0	0	0	0	0	0	0	0	0	0	0	0	0	0	0	2	2	2	0	0	0	0
OTU_2200	113	0	0	0	0	0	0	0	0	0	0	0	0	0	2	3	0	0	12	15	2	0	1	0	0	0	0	0	0	0	0	0	0	0	0	0	0	0	0	3	31	8	9	16	3	0	5	0	8
OTU_2201	85	0	0	0	0	0	0	0	0	0	0	0	0	0	2	2	0	0	0	0	0	0	0	0	0	0	0	0	0	0	0	0	0	0	0	0	0	0	0	0	78	0	5	0	1	1	0	0	0
OTU_2203	64	0	0	0	0	0	0	0	0	0	0	0	1	0	14	6	0	0	2	9	13	0	16	0	0	0	0	0	0	0	0	0	5	0	0	0	0	0	0	1	0	0	3	1	4	0	9	0	1
OTU_2206	80	0	0	0	0	0	0	0	0	0	0	0	0	0	0	0	0	0	0	0	2	0	4	0	0	6	0	0	0	0	0	0	0	0	0	0	2	0	0	0	0	0	3	54	0	0	5	2	2
OTU_2207	108	0	0	0	0	1	0	8	0	0	0	1	0	0	22	2	4	0	3	1	8	0	26	2	1	2	0	1	1	0	0	0	1	0	0	0	0	0	0	0	10	13	12	5	3	0	10	0	5
OTU_2208	70	2	0	1	0	0	0	1	0	0	0	0	0	0	0	0	0	0	0	0	0	0	0	0	0	3	0	0	0	0	0	63	0	0	4	0	0	0	0	0	0	0	0	0	0	0	0	0	0
OTU_221	1	0	0	0	0	0	0	0	0	0	0	0	0	0	2	0	0	0	0	0	0	0	0	0	0	0	0	0	0	0	0	0	0	0	0	0	0	0	0	0	0	1	0	0	0	0	0	0	0
OTU_2210	62	0	0	0	0	0	0	0	0	0	0	0	0	0	0	0	0	0	0	0	0	0	0	0	0	0	0	0	0	0	0	0	0	0	0	0	0	0	0	0	0	0	62	0	0	0	0	0	0
OTU_2211	144	0	0	0	0	0	0	0	0	0	0	0	4	0	1	4	0	0	0	70	4	0	0	0	0	0	2	0	5	6	0	0	0	0	0	0	0	0	0	0	17	8	0	0	0	0	32	0	0
OTU_2212	40	0	0	0	0	0	0	0	0	0	0	0	0	0	0	0	0	0	0	0	0	0	1	0	0	0	0	0	0	0	0	0	0	0	0	0	0	0	0	0	25	5	0	8	0	0	0	0	1
OTU_2213	50	0	0	0	0	0	0	4	3	0	0	0	0	0	58	16	0	0	4	0	0	0	2	1	0	0	0	11	0	0	1	0	0	0	0	0	0	0	0	1	6	1	10	1	1	0	9	0	2
OTU_2214	96	0	0	0	2	0	0	2	0	0	0	0	0	0	35	6	0	0	12	0	1	6	5	6	0	0	0	0	0	0	0	0	0	0	0	0	0	0	0	0	30	5	17	0	13	0	1	0	0
OTU_2215	13	0	0	0	0	0	0	0	0	0	0	0	0	0	17	4	0	0	2	1	0	0	0	0	0	0	0	0	0	0	0	0	0	0	0	0	0	0	0	0	0	0	0	0	0	0	10	0	0
OTU_2216	54	0	0	0	0	0	0	0	0	0	0	0	0	0	3	0	2	0	0	0	21	0	4	4	0	0	0	0	0	0	0	0	0	0	0	0	0	0	0	0	8	2	0	4	0	0	9	0	0
OTU_2218	35	0	0	0	0	0	0	0	0	0	0	0	0	0	0	0	34	0	1	0	0	0	0	0	0	0	0	0	0	0	0	0	0	0	0	0	0	0	0	0	0	0	0	0	0	0	0	0	0
OTU_2219	61	0	0	0	0	0	0	0	3	0	0	1	0	0	13	0	0	0	0	0	21	9	1	0	0	0	0	5	0	0	0	0	0	0	0	0	0	0	0	0	0	0	7	1	7	0	8	0	2
OTU_222	12	0	0	0	0	0	0	0	0	0	0	0	0	0	0	0	0	0	0	0	0	0	0	0	0	0	0	0	0	0	0	0	0	0	0	0	0	0	0	0	0	0	0	12	0	0	0	0	0
OTU_2222	76	0	0	0	0	0	0	0	0	0	0	0	0	0	12	3	1	0	0	3	2	6	12	4	0	0	0	0	2	5	0	0	0	0	0	0	0	0	0	0	1	3	6	13	1	0	15	0	2
OTU_2223	64	0	0	0	0	0	0	0	0	0	0	0	0	0	0	0	0	0	0	0	1	0	0	57	0	0	0	0	0	0	0	0	0	0	0	0	0	0	0	0	0	0	6	0	0	0	0	0	0
OTU_2225	20	0	0	0	0	0	0	0	0	0	0	0	0	0	44	2	0	0	0	7	0	0	0	0	3	0	0	1	4	0	0	0	0	0	0	0	0	0	0	0	1	0	3	0	1	0	0	0	0
OTU_2228	66	0	0	0	0	0	0	0	0	0	0	0	0	0	0	1	0	0	0	1	0	0	0	0	0	0	0	0	0	0	0	0	0	0	0	0	0	0	0	0	0	10	1	0	0	0	54	0	0
OTU_2229	84	0	0	0	0	1	0	0	0	0	0	2	0	0	7	2	0	0	3	2	0	7	9	2	0	1	0	0	0	0	0	1	0	0	0	0	0	0	0	0	41	2	2	9	0	0	2	1	2
OTU_2230	47	0	1	1	0	0	0	0	1	5	0	0	0	0	0	0	0	0	0	0	0	0	0	0	0	3	0	0	0	0	0	2	1	0	40	0	1	0	0	0	0	0	0	0	0	0	0	0	0
OTU_2231	86	0	0	0	0	0	0	0	0	0	0	0	0	0	0	0	0	0	0	0	0	0	0	0	0	66	0	0	0	0	0	0	0	0	16	0	1	0	0	0	0	0	0	0	0	0	0	3	0
OTU_2232	40	0	0	0	0	0	0	0	0	0	0	0	0	0	0	1	0	0	0	0	0	0	0	0	0	0	0	0	0	0	0	0	0	0	0	0	0	0	0	0	40	0	0	0	0	0	0	0	0
OTU_2233	357	0	0	0	8	5	0	0	0	3	0	0	0	0	11	24	1	0	55	4	19	14	50	6	3	0	2	5	3	2	0	4	1	0	0	0	0	0	0	1	16	18	29	49	7	0	7	0	61
OTU_2236	9	0	0	0	0	0	0	0	0	0	0	0	0	0	23	4	3	0	0	0	0	0	2	0	0	0	0	0	0	0	0	0	0	0	0	0	0	0	0	0	0	0	4	0	0	0	0	0	0
OTU_2237	202	0	0	0	0	2	0	0	0	0	0	0	0	0	34	19	0	0	20	6	14	3	8	2	3	0	1	8	3	0	0	1	0	0	1	3	0	0	0	1	5	10	10	30	5	0	52	0	16
OTU_2238	100	0	0	0	0	1	0	0	0	1	0	0	0	0	34	5	0	0	4	1	9	5	10	2	4	0	0	6	1	0	0	0	0	0	0	0	0	1	0	0	10	3	8	13	2	0	12	0	9
OTU_2239	69	0	0	0	0	0	0	0	1	0	0	0	0	0	2	4	0	0	13	1	12	3	4	0	0	0	0	0	0	0	0	0	0	0	0	0	0	0	0	0	2	9	12	4	0	0	8	0	1
OTU_224	6	0	0	0	0	0	0	0	0	0	0	0	0	0	0	0	0	0	0	0	0	6	0	0	0	0	0	0	0	0	0	0	0	0	0	0	0	0	0	0	0	0	0	0	0	0	0	0	0
OTU_2240	51	0	0	0	0	0	0	0	0	0	0	0	0	0	1	0	0	0	1	0	2	0	0	32	3	0	0	0	0	0	0	0	0	0	0	0	0	0	0	1	0	1	0	0	0	0	7	0	4
OTU_2242	38	0	0	0	0	0	0	0	1	0	0	0	0	0	0	0	0	0	0	0	0	0	0	0	0	0	0	0	0	0	0	0	0	0	0	0	38	0	0	0	0	0	0	0	0	0	0	0	0
OTU_2244	37	0	0	0	0	0	0	0	0	0	0	0	0	0	0	0	0	0	0	0	0	0	0	0	37	0	0	0	0	0	0	0	0	0	0	0	0	0	0	0	0	0	0	0	0	0	0	0	0
OTU_2247	40	0	0	0	0	0	0	0	0	5	2	0	0	0	0	0	0	0	0	0	0	0	0	0	0	0	0	0	0	0	0	34	0	0	4	0	0	0	0	0	0	0	0	0	1	0	1	0	0
OTU_2248	429	1	8	5	0	7	12	0	1	0	0	2	4	0	0	0	0	0	0	0	0	0	0	0	0	34	45	82	7	25	3	29	7	9	61	15	26	0	2	0	9	3	0	16	12	0	41	3	0
OTU_2249	28	0	0	0	0	0	0	0	0	0	0	0	0	0	0	0	0	0	0	0	0	9	4	0	0	0	0	0	0	0	0	0	0	0	3	0	0	0	0	0	4	1	0	2	0	0	4	0	1
OTU_2250	44	6	2	35	8	34	11	0	0	5	0	4	0	0	0	0	3	0	2	0	0	0	0	0	0	3	0	0	7	5	1	0	6	2	3	0	0	1	0	7	1	0	0	0	0	0	0	3	0
OTU_2251	133	0	0	0	0	0	0	5	0	0	0	0	0	0	103	14	2	0	31	7	0	11	9	6	0	0	0	0	0	0	0	0	0	0	0	0	0	0	0	0	20	4	23	1	19	0	0	0	0
OTU_2255	16	0	0	0	0	0	0	0	0	0	0	0	0	0	0	3	0	0	1	0	0	1	4	0	0	0	0	0	0	0	0	0	0	0	0	0	0	0	0	0	1	9	0	0	0	0	0	0	0
OTU_2256	25	0	11	0	0	7	0	1	0	2	1	0	0	0	0	0	2	0	15	1	0	0	0	0	1	0	0	0	3	0	0	0	0	0	0	0	2	0	0	0	1	0	0	0	0	0	0	0	0
OTU_2259	30	0	0	0	0	0	0	0	0	0	0	0	0	0	0	0	0	0	0	0	0	0	29	0	0	0	0	1	0	0	0	0	0	0	0	0	0	0	0	0	0	0	0	0	0	0	0	0	0
OTU_2260	27	0	0	0	0	0	0	0	0	0	0	0	0	0	0	0	0	0	0	0	0	0	1	0	0	0	0	0	0	0	0	0	0	0	0	0	0	0	0	0	0	0	0	26	0	0	0	0	0
OTU_2261	1	0	0	0	0	0	0	0	0	0	0	0	0	0	4	21	0	0	0	0	0	1	0	0	0	0	0	0	0	0	0	0	0	0	0	0	0	0	0	0	0	0	0	0	0	0	0	0	0
OTU_2263	35	0	0	0	0	0	0	0	0	0	0	0	0	0	0	0	33	0	0	0	0	0	0	0	0	0	0	0	0	0	0	0	0	0	0	0	0	0	0	0	0	2	0	0	0	0	0	0	0
OTU_2265	15	0	0	0	0	5	0	2	0	0	0	0	0	0	20	1	0	0	1	0	3	1	0	0	0	0	0	0	1	0	0	0	0	0	0	0	0	0	0	0	1	2	4	0	0	0	1	1	0
OTU_2266	52	0	0	0	0	0	0	0	0	0	0	0	0	0	0	0	0	0	0	0	0	0	43	0	2	0	0	0	0	0	0	0	0	0	0	0	0	0	0	0	0	0	0	0	0	0	7	0	0
OTU_2267	55	0	0	0	0	0	6	3	1	0	0	0	0	0	0	0	0	0	0	0	0	0	3	3	8	0	0	0	0	0	3	0	0	0	2	0	0	0	0	13	3	2	0	1	3	0	1	0	13
OTU_2268	42	0	0	0	0	0	0	0	0	0	0	1	0	0	1	2	0	0	3	3	1	6	2	1	0	0	0	0	0	0	0	0	0	0	0	0	0	0	0	0	11	0	0	11	0	0	1	0	3
OTU_2270	28	0	0	0	0	0	0	0	0	0	0	0	0	0	0	0	1	0	0	0	0	0	13	1	0	0	0	0	0	0	0	0	0	0	0	0	0	0	0	0	0	0	0	3	0	0	5	0	5
OTU_2271	42	0	0	0	0	0	0	0	0	0	0	0	0	0	0	2	0	0	0	0	0	0	0	0	0	0	0	0	0	0	0	0	0	0	0	0	0	0	0	0	8	30	1	0	0	0	0	0	3
OTU_2274	23	0	0	0	0	3	0	0	0	0	0	0	0	0	0	0	0	0	3	0	0	0	5	0	0	0	0	1	0	0	0	0	0	0	0	0	0	0	0	0	6	3	0	1	0	0	4	0	0
OTU_2275	14	0	0	0	13	0	0	0	0	0	0	2	0	0	0	0	0	0	1	0	0	0	0	0	0	7	0	1	0	0	0	0	0	0	5	0	0	0	0	0	0	0	0	0	0	0	0	0	0
OTU_2276	33	0	0	0	0	0	0	0	0	0	0	0	1	0	0	0	0	0	0	25	2	0	0	0	0	0	0	0	0	0	0	0	0	0	0	0	0	0	0	0	1	0	0	0	0	0	5	0	0
OTU_2277	0	0	0	0	0	0	0	0	25	0	0	0	0	0	0	0	0	0	0	0	0	0	0	0	0	0	0	0	0	0	0	0	0	0	0	0	0	0	0	0	0	0	0	0	0	0	0	0	0
OTU_2278	116	0	1	0	0	1	0	1	0	0	0	0	0	0	17	3	0	0	4	7	8	4	28	4	2	0	0	0	2	0	0	0	0	0	0	0	0	0	0	0	13	3	9	5	0	0	27	0	0
OTU_2279	23	0	0	0	0	0	0	0	0	0	0	0	0	0	0	0	0	0	0	0	0	0	23	0	0	0	0	0	0	0	0	0	0	0	0	0	0	0	0	0	0	0	0	0	0	0	0	0	0
OTU_2280	42	0	0	0	0	0	0	0	0	0	0	0	0	0	1	0	1	0	8	0	5	2	7	1	0	0	0	0	0	0	0	0	0	0	0	0	0	0	0	0	9	6	2	0	1	0	0	0	0
OTU_2281	37	0	0	0	0	0	0	0	0	0	0	0	0	0	3	0	0	0	3	5	3	0	3	0	0	0	0	0	0	0	0	0	0	0	0	0	0	0	0	0	8	2	3	1	0	0	2	0	7
OTU_2282	28	0	0	0	0	0	0	0	0	0	0	0	0	0	0	0	0	0	0	0	0	0	0	0	1	0	0	0	0	0	0	0	0	0	0	0	0	0	0	0	27	0	0	0	0	0	0	0	0
OTU_2283	13	0	0	0	0	0	0	0	0	0	0	0	0	0	0	0	0	0	0	0	0	0	0	1	0	0	0	0	0	0	0	0	0	0	0	0	0	0	0	0	11	1	0	0	0	0	0	0	0
OTU_2284	14	0	0	0	0	0	0	0	0	0	0	0	0	0	0	0	0	0	0	0	0	0	0	0	0	0	0	0	0	0	0	0	0	0	0	0	0	0	0	0	0	14	0	0	0	0	0	0	0
OTU_2285	0	0	0	0	0	0	0	0	0	0	0	0	0	0	21	0	0	0	0	0	0	0	0	0	0	0	0	0	0	0	0	0	0	0	0	0	0	0	0	0	0	0	0	0	0	0	0	0	0
OTU_2286	58	0	0	0	0	1	0	0	0	0	0	0	0	0	29	4	0	0	5	0	7	3	11	0	0	0	0	3	0	0	0	0	0	0	0	0	0	0	0	0	6	4	9	2	5	0	3	0	0
OTU_2287	118	0	0	0	0	2	1	0	0	0	0	0	0	0	21	4	0	0	7	7	7	24	12	5	0	0	0	2	0	0	0	0	0	0	0	0	0	0	0	0	22	8	3	3	1	0	10	0	7
OTU_2288	2	0	0	0	0	0	0	0	0	0	40	0	0	0	0	0	0	0	0	0	0	0	0	0	0	0	0	0	0	0	0	2	0	0	0	0	0	0	0	0	0	0	0	0	0	0	0	0	0
OTU_2289	55	4	0	0	8	0	0	0	0	0	0	0	1	0	0	0	0	0	0	0	0	0	0	0	0	0	0	0	1	18	3	0	0	0	0	0	7	0	2	0	8	1	0	0	0	0	9	6	0
OTU_229	10	0	0	0	0	0	0	0	0	0	0	0	0	0	2	0	0	0	0	1	0	0	0	3	0	0	0	0	0	0	0	0	0	0	0	0	0	0	0	0	0	0	6	0	0	0	0	0	0
OTU_2290	71	0	0	0	1	0	0	0	0	0	0	0	0	0	5	5	4	0	6	3	14	2	3	0	0	0	0	9	2	0	0	0	0	0	0	0	0	0	0	0	3	5	5	3	1	0	11	0	0
OTU_2291	16	0	0	0	0	0	0	0	0	0	0	0	0	0	2	0	0	0	0	0	0	0	10	0	0	0	0	0	0	0	0	0	0	0	0	0	0	0	0	0	3	0	2	0	0	0	1	0	0
OTU_2292	17	0	0	0	0	0	0	0	0	0	0	0	0	0	3	0	0	0	3	0	0	0	0	0	0	0	0	0	0	0	0	0	0	0	0	0	0	0	0	0	0	0	14	0	0	0	0	0	0
OTU_2293	7	0	0	0	5	0	0	5	0	5	0	0	0	0	0	0	2	0	0	0	0	0	0	0	1	1	0	0	1	0	0	1	0	0	0	0	0	0	0	0	0	0	0	0	0	0	1	0	0
OTU_2294	44	0	0	0	0	0	0	0	0	0	0	0	0	0	0	0	0	0	0	0	0	0	0	0	0	0	0	0	0	0	0	44	0	0	0	0	0	0	0	0	0	0	0	0	0	0	0	0	0
OTU_2296	15	0	0	0	0	0	0	0	0	0	0	0	0	0	0	0	0	0	0	0	0	0	0	0	0	0	0	0	0	0	0	0	0	0	0	0	0	0	0	0	15	0	0	0	0	0	0	0	0
OTU_2297	10	0	0	0	0	0	0	0	0	0	0	0	0	0	3	0	0	0	0	0	1	4	0	0	0	0	0	0	0	0	0	0	0	0	0	0	0	0	0	0	1	2	0	1	0	0	1	0	0
OTU_2298	23	0	0	0	5	1	2	17	0	0	1	0	4	0	0	0	4	0	2	0	0	0	0	0	0	0	0	8	0	6	0	0	0	0	0	0	1	0	0	0	0	0	1	0	0	0	1	0	0
OTU_2299	20	0	0	0	0	0	0	0	0	0	0	0	0	0	0	0	2	0	0	0	0	0	15	0	0	0	0	0	0	0	0	0	0	0	0	0	0	0	0	0	0	0	0	2	0	0	1	0	0
OTU_23	3	0	0	0	0	0	0	0	0	0	0	0	0	0	0	10	0	0	0	0	0	0	0	0	0	0	0	0	0	0	0	0	0	0	0	0	0	0	0	0	3	0	0	0	0	0	0	0	0
OTU_2300	50	0	0	0	0	4	0	0	0	0	0	0	0	0	7	2	0	0	0	0	1	6	9	0	0	0	0	0	0	0	0	0	0	0	0	0	0	0	0	0	12	1	9	8	0	0	4	0	0
OTU_2301	32	0	0	0	0	0	0	0	0	0	0	0	0	0	0	0	0	0	0	0	0	0	25	0	0	0	0	0	0	0	0	0	0	0	0	0	0	0	0	0	0	0	0	0	0	0	7	0	0
OTU_2302	27	0	0	0	0	0	0	0	0	0	0	0	0	0	4	0	0	0	0	0	0	0	0	0	0	0	0	0	0	0	0	0	0	0	0	0	0	0	0	0	0	0	4	23	0	0	0	0	0
OTU_2303	50	0	0	0	0	0	0	0	0	0	0	0	0	0	0	0	0	0	2	0	1	1	8	35	0	0	0	0	0	0	0	0	0	0	0	0	0	0	0	0	0	1	0	2	0	0	0	0	0
OTU_2304	26	0	0	0	0	0	0	0	0	0	0	0	0	0	2	0	0	0	0	0	0	1	25	0	0	0	0	0	0	0	0	0	0	0	0	0	0	0	0	0	0	0	0	0	0	0	0	0	0
OTU_2305	46	0	0	0	0	0	0	0	0	0	0	0	0	0	28	5	0	0	6	1	7	0	9	3	0	0	0	2	0	0	0	0	0	0	0	0	0	0	0	0	3	2	5	4	2	0	1	0	1
OTU_2307	29	0	1	0	0	0	0	0	0	0	0	0	0	0	0	0	0	0	0	0	0	0	0	0	26	0	0	0	0	0	0	0	0	0	0	0	0	0	0	0	0	0	3	0	0	0	0	0	0
OTU_2308	9	0	0	0	0	0	0	0	0	0	0	0	1	0	0	0	0	0	0	9	0	0	0	0	0	0	0	0	0	0	0	0	0	0	0	0	0	0	0	0	0	0	0	0	0	0	0	0	0
OTU_2309	14	0	0	0	0	1	0	0	0	0	0	0	0	0	20	0	0	0	0	1	0	0	6	2	0	0	0	0	0	0	0	0	0	0	0	0	0	0	0	0	1	1	0	0	3	0	0	0	0
OTU_231	0	0	0	0	0	0	0	0	0	0	0	0	0	0	2	0	0	0	0	0	0	0	0	0	0	0	0	0	0	0	0	0	0	0	0	0	0	0	0	0	0	0	0	0	0	0	0	0	0
OTU_2310	30	0	0	0	0	0	0	0	0	0	0	0	1	0	0	1	0	0	0	1	1	0	0	0	0	6	2	8	0	0	0	0	0	0	0	0	0	0	0	0	0	9	1	0	0	0	2	0	0
OTU_2311	57	0	0	0	0	1	0	0	0	0	0	0	0	0	4	1	6	0	0	2	1	1	10	0	0	0	0	0	0	0	0	0	0	0	0	0	0	0	0	0	0	2	5	25	2	0	2	0	1
OTU_2312	30	0	0	0	0	0	0	0	0	0	0	0	0	0	0	0	6	0	0	0	0	0	0	0	0	0	0	0	0	0	0	0	0	0	0	0	0	0	0	0	9	15	0	0	0	0	0	0	0
OTU_2313	27	0	0	0	0	0	0	0	0	0	0	0	1	0	16	1	0	0	2	4	2	2	3	0	0	0	0	1	0	0	0	0	0	0	0	0	0	0	0	0	11	1	0	0	0	0	1	0	0
OTU_2315	48	0	0	0	0	0	0	0	0	0	0	0	0	0	0	0	0	0	15	1	0	8	5	0	0	0	0	0	0	0	0	0	0	0	0	0	0	0	0	0	0	0	3	0	0	0	12	0	4
OTU_2318	23	0	0	0	0	0	0	1	0	0	0	0	0	0	32	3	0	0	0	0	0	0	0	0	0	0	0	0	0	0	0	0	0	0	0	0	0	0	0	0	6	11	2	0	0	0	3	0	1
OTU_2321	59	0	0	0	0	0	0	4	0	0	0	0	1	0	2	0	1	0	0	1	8	4	2	0	1	0	1	1	0	0	0	1	0	0	0	0	0	0	0	0	25	2	4	2	1	0	3	0	2
OTU_2322	40	0	0	0	0	0	0	0	3	0	0	0	0	0	0	0	0	0	0	0	16	1	5	0	0	0	0	0	2	0	0	0	0	0	0	0	0	0	0	0	0	1	0	3	0	0	0	0	12
OTU_2324	26	0	0	0	0	0	0	0	0	0	0	0	0	0	15	1	0	0	3	0	2	2	1	4	0	0	0	0	0	0	0	0	0	0	0	0	0	0	0	0	3	0	4	1	4	0	1	0	1
OTU_2325	13	0	0	0	0	0	0	0	0	0	0	0	0	0	0	0	0	0	0	5	0	0	1	0	0	0	0	0	0	0	0	0	0	0	0	0	0	0	0	0	2	0	4	0	0	0	0	0	1
OTU_2327	10	0	0	0	0	0	0	0	0	0	0	0	0	0	0	0	0	0	0	0	0	0	10	0	0	0	0	0	0	0	0	0	0	0	0	0	0	0	0	0	0	0	0	0	0	0	0	0	0
OTU_2328	19	0	0	0	0	2	0	6	0	0	0	0	0	0	0	0	0	0	1	0	1	0	0	14	0	0	0	0	0	0	0	0	0	0	0	3	0	0	0	0	0	0	0	0	0	0	0	0	0
OTU_2329	12	0	0	0	0	0	0	0	0	0	0	0	0	0	9	0	0	0	0	0	0	0	0	7	0	0	0	0	0	0	0	0	0	0	0	0	0	0	0	0	0	3	0	0	0	0	0	0	2
OTU_233	6	0	0	0	0	0	0	0	0	0	0	0	0	0	0	0	0	0	2	2	1	1	0	0	0	0	0	0	0	0	0	0	0	0	0	0	0	0	0	0	0	0	0	0	0	0	0	0	0
OTU_2330	23	0	0	0	0	0	0	0	0	0	0	0	0	0	0	0	0	0	0	0	0	0	23	0	0	0	0	0	0	0	0	0	0	0	0	0	0	0	0	0	0	0	0	0	0	0	0	0	0
OTU_2331	0	0	0	0	0	0	0	0	0	0	0	0	0	0	7	0	0	0	0	0	0	0	0	0	0	0	0	0	0	0	0	0	0	0	0	0	0	0	0	0	0	0	0	0	0	0	0	0	0
OTU_2332	35	0	0	0	0	0	0	0	0	0	0	0	0	0	0	0	0	0	0	0	0	0	0	0	0	5	1	4	0	20	0	0	1	0	0	0	0	0	0	0	0	1	0	0	1	0	2	0	0
OTU_2334	19	0	0	0	0	0	0	0	0	0	0	0	0	0	0	0	0	0	0	0	0	0	0	0	0	19	0	0	0	0	0	0	0	0	0	0	0	0	0	0	0	0	0	0	0	0	0	0	0
OTU_2335	0	0	0	0	0	0	0	0	0	0	0	0	0	0	8	1	0	0	0	0	0	0	0	0	0	0	0	0	0	0	0	0	0	0	0	0	0	0	0	0	0	0	0	0	0	0	0	0	0
OTU_2336	31	0	0	0	0	0	0	0	0	0	0	0	0	0	2	0	0	0	0	0	0	0	0	0	1	0	0	0	0	0	0	0	0	0	0	0	0	0	0	1	0	0	0	0	19	0	10	0	0
OTU_2337	16	0	0	0	0	0	0	0	0	0	0	0	0	0	1	0	0	0	0	0	0	0	0	0	0	0	0	0	0	0	0	0	0	0	0	0	0	0	0	0	1	12	1	0	0	0	1	0	1
OTU_2338	8	0	0	0	0	0	0	0	0	0	0	0	0	0	14	15	0	0	0	0	0	0	0	3	0	0	1	0	0	0	0	0	0	0	0	0	0	0	0	0	1	1	2	0	0	0	0	0	0
OTU_2340	0	20	0	0	0	0	0	0	0	0	0	0	0	0	0	0	0	0	0	0	0	0	0	0	0	0	0	0	0	0	0	0	0	0	0	0	0	0	0	0	0	0	0	0	0	0	0	0	0
OTU_2341	9	0	0	0	0	0	0	0	0	0	0	0	0	0	0	1	0	0	0	0	0	0	1	0	2	0	0	0	0	0	0	0	0	0	0	0	0	0	0	0	0	2	1	1	0	0	0	2	0
OTU_2344	9	0	0	0	0	0	0	0	0	0	0	0	0	0	2	0	0	0	0	1	0	0	0	1	0	0	0	0	0	0	0	0	0	0	0	0	0	0	0	0	3	0	0	0	0	0	4	0	0
OTU_2345	15	0	1	0	0	0	0	0	0	0	0	0	0	0	15	0	0	0	0	5	0	0	0	1	0	0	0	0	0	0	0	0	0	0	0	0	0	0	0	0	1	0	7	1	0	0	0	0	0
OTU_2348	26	0	0	0	0	0	0	0	0	0	0	0	0	0	6	1	0	0	0	0	0	1	2	1	0	0	0	0	0	0	0	0	0	0	0	0	0	0	0	0	7	3	9	2	0	0	1	0	0
OTU_2349	93	0	0	0	0	0	0	0	0	0	0	0	0	0	2	1	3	0	0	0	0	0	2	1	0	0	0	1	0	0	0	0	0	0	0	0	0	0	0	0	8	2	0	75	0	0	1	0	0
OTU_2350	41	0	0	0	0	0	0	0	0	0	0	0	0	0	0	2	1	0	0	1	0	3	16	0	0	0	0	0	0	0	0	0	0	0	0	0	0	0	0	0	3	2	0	10	0	0	1	0	4
OTU_2353	20	0	0	0	0	6	0	0	0	0	0	0	0	0	0	1	0	0	0	0	0	7	0	0	0	0	0	1	0	0	0	0	0	0	4	0	0	0	0	0	0	0	0	5	1	0	2	0	0
OTU_2354	18	0	0	0	0	0	0	0	0	0	0	0	0	0	1	0	0	0	1	0	5	0	6	0	0	0	0	0	0	0	0	0	0	0	0	0	0	0	0	0	0	1	4	0	1	0	0	0	0
OTU_2357	5	0	0	0	0	0	0	0	0	0	0	0	0	0	0	0	0	0	0	0	0	0	0	0	0	0	0	0	0	0	0	0	0	0	0	0	0	0	0	0	0	0	0	5	0	0	0	0	0
OTU_2358	107	0	0	0	9	6	0	0	0	3	0	0	1	0	29	13	1	0	9	2	15	11	4	0	1	0	2	2	0	0	0	1	0	0	0	0	0	0	0	0	3	3	12	12	25	0	3	0	1
OTU_2359	7	0	0	0	0	0	0	9	0	0	0	0	0	0	0	3	0	0	0	0	0	1	3	0	0	0	1	0	0	0	0	0	0	0	0	0	0	0	0	0	0	2	0	0	0	0	0	0	0
OTU_236	4	0	0	0	0	0	0	0	0	0	0	0	0	0	0	0	1	0	0	0	0	0	0	0	0	0	1	1	0	0	0	0	0	1	0	0	0	0	0	0	0	0	0	0	0	0	0	0	0
OTU_2363	33	0	0	0	0	0	0	0	0	0	0	0	0	0	1	1	0	0	5	0	0	5	6	1	0	0	0	0	0	0	0	0	0	0	0	0	0	0	0	0	7	0	5	0	3	0	1	0	0
OTU_2367	60	0	0	0	0	0	0	0	0	0	0	0	2	0	25	3	2	0	1	22	5	3	6	0	0	0	0	0	0	0	0	0	0	0	0	0	0	0	0	0	6	2	1	2	0	0	8	0	2
OTU_2368	31	0	0	0	0	0	0	0	0	0	0	0	0	0	0	3	0	0	3	5	0	1	4	1	0	0	0	0	0	0	0	0	0	0	0	0	0	0	0	0	4	1	0	6	2	0	2	0	2
OTU_237	3	0	0	0	0	0	0	0	0	0	0	0	0	0	0	0	0	0	0	0	0	0	0	0	0	0	0	0	0	0	0	0	0	0	0	0	0	0	0	0	0	0	0	0	0	0	3	0	0
OTU_2370	6	0	0	0	0	0	0	0	0	0	0	0	0	0	0	0	0	0	0	0	0	0	0	0	0	0	0	0	0	0	0	0	0	0	0	0	0	0	0	0	6	0	0	0	0	0	0	0	0
OTU_2371	7	0	0	0	0	0	0	0	0	0	0	0	0	0	1	6	0	0	0	0	0	0	0	0	0	0	0	0	0	0	0	0	0	0	0	0	0	0	0	0	0	0	2	0	5	0	0	0	0
OTU_2373	5	0	0	0	0	0	0	0	0	0	0	0	0	0	0	0	0	0	0	0	4	0	0	1	0	0	0	0	0	0	0	0	0	0	0	0	0	0	0	0	0	0	0	0	0	0	0	0	0
OTU_2375	20	0	0	0	0	0	0	0	0	0	0	0	0	0	0	0	0	0	0	0	0	14	0	0	0	0	0	0	0	0	0	0	0	0	0	0	0	0	0	0	0	0	0	5	0	0	0	0	1
OTU_2377	6	0	0	10	0	2	0	0	0	1	0	0	0	0	0	0	0	0	0	0	0	0	0	0	1	0	0	3	0	2	0	0	0	0	0	0	0	0	0	0	0	0	0	0	0	0	0	0	0
OTU_2379	27	0	0	0	0	0	0	0	0	0	0	0	0	0	1	0	0	0	0	0	1	1	8	2	0	0	0	0	0	0	0	0	0	0	0	0	0	0	0	0	0	0	11	0	0	0	4	0	0
OTU_2380	34	0	0	0	0	0	0	0	1	0	0	0	0	0	4	0	0	0	0	0	5	3	3	2	0	0	0	1	0	0	0	0	0	0	0	0	0	0	0	0	4	3	0	12	0	0	0	0	1
OTU_2381	49	0	0	0	0	0	0	0	0	0	0	0	0	0	0	0	0	0	0	0	0	0	0	0	0	5	2	8	1	4	0	3	2	0	8	1	9	0	0	0	4	1	0	0	0	0	1	0	0
OTU_2382	13	0	0	0	0	0	0	0	0	0	0	0	0	0	0	7	0	0	0	0	3	0	0	0	0	0	1	0	0	0	0	0	0	0	0	0	0	0	0	0	0	0	9	0	0	0	0	0	0
OTU_2383	4	0	0	0	0	0	0	0	0	0	0	0	0	0	0	1	0	0	0	0	0	4	0	0	0	0	0	0	0	0	0	0	0	0	0	0	0	0	0	0	0	0	0	0	0	0	0	0	0
OTU_2384	35	0	0	0	0	0	0	1	6	0	0	0	0	0	1	1	0	0	0	1	8	1	12	1	0	0	0	0	0	0	0	0	0	0	0	0	0	0	0	0	2	2	0	0	2	0	1	0	5
OTU_2385	4	0	0	0	0	0	0	0	0	0	0	0	0	0	0	0	0	0	0	0	4	0	0	0	0	0	0	0	0	0	0	0	0	0	0	0	0	0	0	0	0	0	0	0	0	0	0	0	0
OTU_2386	23	0	0	0	0	0	0	0	0	0	0	0	0	0	1	0	0	0	0	0	0	0	0	0	0	0	1	0	0	0	0	0	0	0	0	0	0	0	0	0	0	0	17	2	0	0	3	0	0
OTU_2387	5	0	0	0	0	0	0	0	0	0	0	0	0	0	0	0	0	0	0	0	0	0	0	0	0	0	0	0	0	0	0	0	0	0	5	0	0	0	0	0	0	0	0	0	0	0	0	0	0
OTU_2389	3	0	0	0	0	0	0	0	19	0	0	0	0	0	0	0	0	0	0	0	0	0	0	0	0	0	0	0	0	0	0	0	0	0	2	0	1	0	0	0	0	0	0	0	0	0	0	0	0
OTU_2390	9	0	0	0	0	0	0	0	0	0	0	0	0	0	1	0	0	0	5	0	0	0	0	0	0	0	0	0	0	0	0	0	0	0	0	0	0	0	0	0	0	1	1	0	0	0	2	0	0
OTU_2391	13	0	0	0	0	1	0	0	0	0	0	0	0	0	0	0	0	0	0	0	0	1	2	1	0	0	0	0	0	0	0	0	0	0	0	0	0	0	0	0	6	0	1	0	0	0	2	0	0
OTU_2393	13	0	0	0	0	0	0	0	0	0	0	0	0	0	1	0	0	0	0	0	0	3	0	9	0	0	0	0	0	0	0	0	0	0	0	0	0	0	0	0	1	0	0	0	0	0	0	0	0
OTU_2395	4	0	0	0	0	0	0	0	0	0	0	0	0	0	4	0	0	0	0	0	0	3	0	0	0	0	0	0	0	0	0	0	0	0	0	0	0	0	0	0	1	0	0	0	0	0	0	0	0
OTU_2396	33	0	0	0	0	0	0	1	0	0	0	0	0	0	2	0	0	0	1	2	4	4	1	0	0	0	0	0	0	0	0	0	0	0	0	0	0	0	0	0	6	3	2	3	0	0	6	0	1
OTU_2398	27383	8	5	5	134	17	31	1367	124	5547	23371	6984	8259	1	10	8	3	2	2	1488	157	3153	4169	123	1695	14	20	13	28	104	7	2	17	1368	24	8061	17	44	95	21	1	7	17	323	764	2	526	4598	518
OTU_2399	4	6	0	0	0	0	0	0	0	0	0	0	0	0	0	0	0	0	0	0	0	0	0	0	0	0	0	0	0	0	0	0	0	4	0	0	0	0	0	0	0	0	0	0	0	0	0	0	0
OTU_24	22	0	0	0	0	0	0	0	0	0	0	0	0	0	0	0	10	0	6	1	0	0	0	0	0	0	0	0	0	0	0	0	0	0	0	0	0	0	0	0	0	2	0	0	0	0	2	0	1
OTU_240	282	0	0	0	0	0	0	0	1	0	0	0	0	0	132	10	2	0	32	19	4	41	17	6	4	0	0	0	0	0	0	0	0	0	0	0	0	0	0	0	32	3	94	15	3	0	9	0	1
OTU_2401	16	0	0	0	0	0	0	0	0	0	0	0	0	0	0	0	2	0	0	0	0	0	14	0	0	0	0	0	0	0	0	0	0	0	0	0	0	0	0	0	0	0	0	0	0	0	0	0	0
OTU_2402	5	0	0	0	0	0	0	0	0	0	0	0	0	0	0	0	0	0	0	0	0	0	0	0	0	0	0	0	0	0	0	0	0	0	0	0	0	0	0	0	0	0	0	5	0	0	0	0	0
OTU_2404	28	0	0	0	0	0	0	0	0	0	0	0	0	0	0	2	0	0	0	0	0	1	26	0	0	0	1	0	0	0	0	0	0	0	0	0	0	0	0	0	0	0	0	0	0	0	0	0	0
OTU_2405	9	0	0	0	0	0	0	0	0	0	0	0	0	0	0	0	2	0	0	0	0	0	0	0	0	2	0	0	0	0	0	0	2	0	1	0	0	0	0	0	0	0	0	0	0	0	0	2	0
OTU_2406	11	0	0	0	0	0	0	0	0	0	0	0	1	0	7	2	0	0	0	5	0	2	0	0	0	0	0	0	0	0	0	0	0	0	0	0	0	0	0	0	0	0	2	0	2	0	0	0	0
OTU_2407	0	0	0	0	0	11	0	0	0	0	0	0	0	0	0	0	0	0	0	0	0	0	0	0	0	0	0	0	0	0	0	0	0	0	0	0	0	0	0	0	0	0	0	0	0	0	0	0	0
OTU_2408	0	0	0	0	0	5	0	0	0	0	0	0	0	0	0	0	0	0	0	0	0	0	0	0	0	0	0	0	0	0	0	0	0	0	0	0	0	0	0	0	0	0	0	0	0	0	0	0	0
OTU_241	217	0	0	0	0	0	0	0	0	0	0	0	0	0	0	0	0	0	0	0	0	0	0	0	0	0	0	0	0	0	0	0	0	0	0	0	0	0	0	0	1	209	7	0	0	0	0	0	0
OTU_2410	13	0	0	0	0	0	0	0	0	0	0	0	0	0	0	0	0	0	0	0	0	0	1	0	0	0	0	0	0	0	0	0	0	0	0	0	0	0	0	0	0	1	0	11	0	0	0	0	0
OTU_2411	39	0	0	0	0	0	0	0	0	0	0	0	0	0	13	0	0	0	0	1	9	0	2	4	0	0	0	0	0	0	0	0	0	0	0	0	0	0	0	0	1	3	8	7	1	0	3	0	0
OTU_2412	15	0	0	0	0	0	0	0	0	0	0	0	0	0	4	0	0	0	0	1	0	2	3	1	0	0	0	0	0	0	0	0	0	0	0	0	0	0	0	0	3	3	0	0	1	0	1	0	0
OTU_2413	10	0	0	0	0	0	0	0	0	0	0	0	0	0	0	2	0	0	0	0	0	0	10	0	0	0	0	0	0	0	0	0	0	0	0	0	0	0	0	0	0	0	0	0	0	0	0	0	0
OTU_2415	3	0	0	0	0	0	6	0	0	0	7	0	0	0	2	0	0	0	0	0	0	2	0	0	0	0	0	0	0	0	0	0	0	0	0	0	0	0	0	0	0	0	0	0	0	0	0	0	1
OTU_2417	0	0	0	0	0	0	0	0	0	0	0	0	0	0	7	0	0	0	0	0	0	0	0	0	0	0	0	0	0	0	0	0	0	0	0	0	0	0	0	0	0	0	0	0	0	0	0	0	0
OTU_242	312	0	0	0	0	0	0	0	0	0	0	0	0	0	0	9	42	0	221	14	0	0	2	0	0	0	0	0	0	0	0	0	0	0	0	0	0	0	0	0	0	6	20	0	0	0	7	0	0
OTU_2420	12	0	0	0	0	0	0	0	0	0	0	0	0	0	0	0	0	0	0	0	0	1	9	0	0	0	0	0	0	0	0	0	0	0	0	0	0	0	0	0	1	0	0	0	0	0	1	0	0
OTU_2422	5	0	0	0	0	0	0	0	0	0	0	0	0	0	0	0	0	0	0	0	0	0	0	0	0	0	0	0	0	0	0	0	0	0	0	0	0	0	0	0	0	0	0	3	0	0	2	0	0
OTU_2423	29	0	0	0	0	0	0	0	1	0	0	0	0	0	20	0	0	0	0	0	7	2	2	1	0	0	0	0	0	0	0	0	0	0	0	0	0	0	0	0	2	2	1	4	2	0	2	0	4
OTU_2424	6	0	0	0	0	0	0	0	0	0	0	0	0	0	4	0	0	0	0	0	0	0	0	0	0	0	0	0	0	0	0	0	0	0	0	0	0	0	0	0	0	0	0	6	0	0	0	0	0
OTU_2426	4	0	0	0	0	0	6	0	0	0	0	0	0	0	0	0	0	0	0	0	0	0	0	0	0	0	0	0	0	0	0	0	0	0	0	0	0	0	0	0	0	0	0	3	0	0	1	0	0
OTU_2427	14	0	0	0	0	0	0	0	0	0	0	0	0	0	5	1	0	0	0	0	0	4	2	0	0	0	0	0	0	0	0	0	0	0	0	0	0	0	0	0	5	1	0	0	0	0	2	0	0
OTU_2428	9	0	0	0	0	0	0	0	0	0	0	0	0	0	0	0	0	0	0	0	0	0	0	0	0	0	0	0	0	0	0	0	0	0	0	0	0	0	0	0	9	0	0	0	0	0	0	0	0
OTU_243	371	0	9	0	0	6	0	0	0	0	0	0	0	0	167	39	3	0	44	8	11	30	43	6	1	0	0	0	0	0	0	0	0	0	0	0	0	0	0	2	35	22	43	8	44	0	21	0	50
OTU_2430	5	0	0	0	0	0	0	0	0	0	0	0	0	0	0	0	0	0	0	0	0	0	0	0	0	0	0	0	0	0	0	0	0	0	0	0	0	0	0	0	0	0	0	1	0	0	4	0	0
OTU_2431	4	0	0	0	0	1	0	0	0	0	0	0	0	0	0	0	0	0	0	0	0	0	0	0	0	0	0	0	0	0	4	0	0	0	0	0	0	0	0	0	0	0	0	0	0	0	0	0	0
OTU_2432	6	0	6	0	0	0	10	0	0	0	0	0	0	0	0	0	1	0	2	1	0	0	0	0	0	0	0	0	0	0	0	2	0	0	0	0	0	0	0	0	0	0	0	0	0	0	0	0	0
OTU_2433	4	0	0	0	0	0	0	0	0	0	0	0	0	0	0	5	0	0	0	4	0	0	0	0	0	0	0	0	0	0	0	0	0	0	0	0	0	0	0	0	0	0	0	0	0	0	0	0	0
OTU_2435	21	0	0	0	0	0	0	0	0	0	0	0	0	0	16	1	0	0	2	0	2	2	2	0	0	0	0	0	0	0	0	0	0	0	0	0	0	0	0	0	7	2	4	0	0	0	0	0	0
OTU_2436	5	0	0	0	0	0	0	0	0	0	0	0	0	0	0	0	0	0	0	0	0	0	0	0	0	0	0	0	0	0	0	0	0	0	0	0	0	0	0	0	0	5	0	0	0	0	0	0	0
OTU_2438	13	0	0	0	0	0	0	0	0	0	0	0	0	0	0	0	0	0	0	0	0	0	0	0	0	0	0	0	0	0	0	0	0	0	0	0	0	0	0	0	0	0	0	0	13	0	0	0	0
OTU_2439	15	0	0	0	0	1	0	0	0	0	0	0	0	0	5	2	0	0	0	6	0	0	0	0	0	0	0	0	2	0	0	0	0	0	0	0	0	0	0	0	2	0	0	2	0	0	3	0	0
OTU_244	51	0	7	21	24	29	1	0	7	19	4	8	0	0	0	0	1	0	1	0	22	0	0	1	0	3	1	6	3	3	0	1	1	0	1	0	2	0	0	3	0	1	0	0	0	0	0	1	0
OTU_2440	0	0	0	0	0	0	0	0	0	0	0	0	0	0	6	1	0	0	0	0	0	0	0	0	0	0	0	0	0	0	0	0	0	0	0	0	0	0	0	0	0	0	0	0	0	0	0	0	0
OTU_2441	9	0	0	0	0	0	0	3	0	2	0	0	0	0	0	0	0	0	0	0	0	0	0	0	0	0	0	0	1	0	0	1	0	0	7	0	0	0	0	0	0	0	0	0	0	0	0	0	0
OTU_2443	15	0	0	0	0	0	0	0	0	0	0	0	0	0	0	1	0	0	0	0	0	3	0	0	0	0	0	0	0	0	0	0	0	0	0	0	0	0	0	0	10	0	0	1	0	0	0	0	1
OTU_2445	18	0	0	0	0	0	0	0	0	0	0	0	0	0	1	0	1	0	0	0	0	0	0	1	8	0	0	0	0	0	3	0	0	0	0	1	0	0	0	0	2	1	0	0	0	0	1	0	0
OTU_2446	0	0	0	12	0	0	0	0	0	0	0	1	0	0	0	0	0	0	0	0	0	0	0	0	0	0	0	0	0	0	0	0	0	0	0	0	0	0	0	0	0	0	0	0	0	0	0	0	0
OTU_2447	10	0	0	0	0	0	0	0	0	0	0	0	0	0	22	3	0	0	0	0	1	0	2	0	0	0	0	0	0	0	0	0	0	0	0	0	0	0	0	0	5	2	0	0	0	0	0	0	0
OTU_245	247	0	0	0	0	0	0	0	0	0	0	0	7	0	3	19	0	0	139	76	10	0	0	1	0	0	0	0	0	0	0	0	1	0	0	0	0	0	0	2	3	5	0	6	0	0	4	0	0
OTU_2451	14	0	0	0	0	0	0	0	0	0	0	0	0	0	4	0	0	0	1	1	1	0	1	0	0	0	0	0	0	0	0	0	0	0	0	0	0	0	0	0	0	1	9	0	0	0	0	0	0
OTU_2452	5	0	0	0	0	0	0	0	0	0	0	0	0	0	0	0	0	0	0	1	0	2	0	0	0	0	0	0	0	0	0	0	0	0	0	0	0	0	0	0	0	0	0	1	0	0	1	0	0
OTU_2453	6	0	0	0	0	0	0	0	0	0	0	0	0	0	0	0	0	0	1	0	0	0	0	0	0	0	0	0	3	0	0	0	0	0	0	0	0	0	0	0	0	0	0	0	0	0	2	0	0
OTU_2456	143	0	0	0	0	0	0	0	0	0	0	0	0	0	52	8	1	0	6	3	20	5	16	4	0	0	0	0	0	1	0	0	0	0	0	0	0	0	0	0	6	35	18	6	2	0	13	0	7
OTU_2457	9	0	0	0	0	0	0	0	0	0	0	0	0	0	10	1	0	0	0	0	0	1	0	0	0	0	0	2	0	0	0	0	0	0	0	0	0	0	0	0	2	0	0	2	1	0	0	0	1
OTU_2459	15	0	0	0	0	0	0	0	1	0	0	0	0	0	0	0	0	0	0	0	0	0	0	0	0	0	0	0	0	0	0	0	0	0	0	0	0	0	0	0	8	3	0	0	0	0	1	0	3
OTU_246	544	0	0	0	0	0	0	0	0	0	0	0	0	0	10	0	0	0	3	14	3	0	29	83	26	0	0	0	4	0	0	0	0	0	0	0	0	0	0	3	0	0	0	0	294	0	18	2	65
OTU_2460	0	0	0	0	0	0	0	0	0	0	0	0	0	0	12	0	0	0	0	0	0	0	0	0	0	0	0	0	0	0	0	0	0	0	0	0	0	0	0	0	0	0	0	0	0	0	0	0	0
OTU_2461	18	0	0	0	0	0	0	4	0	0	0	0	0	0	10	0	0	0	0	0	0	3	0	1	0	0	0	0	0	0	0	0	0	0	0	0	0	0	0	0	0	0	3	3	0	0	8	0	0
OTU_2462	17	0	0	0	0	0	0	0	0	0	0	0	0	0	0	0	0	0	0	0	0	0	0	0	0	0	0	0	0	0	0	0	0	0	0	0	0	0	0	0	0	0	0	15	0	0	0	0	2
OTU_2464	7	0	0	0	0	0	0	0	0	0	0	0	0	0	0	0	0	0	0	0	0	0	2	0	0	0	0	0	0	0	0	0	0	0	0	0	0	0	0	0	0	0	2	2	0	0	1	0	0
OTU_2465	21	0	0	0	0	0	0	0	0	0	0	0	0	0	0	0	0	0	0	0	0	0	19	0	0	0	0	0	0	0	0	0	0	0	0	0	0	0	0	0	0	0	0	0	0	0	1	0	1
OTU_247	230	0	0	0	0	0	0	0	0	0	0	0	0	0	0	0	1	0	80	16	0	0	7	0	0	0	0	0	0	0	0	0	1	0	0	0	0	0	0	0	107	16	0	0	0	0	2	0	0
OTU_2471	41	0	0	0	0	0	0	0	0	4	0	0	0	0	3	6	5	0	3	0	0	1	1	0	0	2	0	3	1	0	0	1	0	0	0	0	0	0	0	0	7	5	5	6	0	0	1	0	0
OTU_2472	198	0	0	0	0	0	0	0	0	0	0	0	1	0	5	6	0	0	4	18	64	7	12	3	0	0	0	0	0	0	0	0	0	0	0	0	0	0	0	0	61	3	1	4	0	0	18	0	3
OTU_2473	26	0	0	0	0	0	0	0	0	0	0	0	0	0	3	0	1	0	2	0	1	0	3	0	0	0	0	0	0	0	0	0	0	0	0	0	0	0	0	0	1	0	12	3	3	0	0	0	0
OTU_2474	45	0	0	0	0	1	0	0	0	0	0	0	0	0	1	1	0	0	3	0	1	2	6	1	0	0	0	2	0	0	0	0	0	0	0	0	0	0	0	0	10	2	8	2	5	0	1	0	2
OTU_2475	0	0	0	0	0	7	0	0	0	0	0	0	0	0	0	0	0	0	0	0	0	0	0	0	0	0	0	0	0	0	0	0	0	0	0	0	0	0	0	0	0	0	0	0	0	0	0	0	0
OTU_2476	23	0	0	0	0	1	0	0	0	0	0	0	0	0	5	2	0	0	4	4	0	0	6	0	0	0	0	0	0	0	0	0	0	0	0	0	0	0	0	0	0	0	0	2	1	0	5	0	1
OTU_2479	6	0	0	0	0	0	0	0	0	0	0	0	0	0	0	0	1	0	0	0	0	0	5	0	0	0	0	0	0	0	0	0	0	0	0	0	0	0	0	0	0	0	0	0	0	0	0	0	0
OTU_2480	20	0	0	0	0	0	0	0	0	0	0	0	0	0	11	0	0	0	1	1	0	2	5	0	0	0	0	0	0	0	0	0	0	0	0	0	0	0	0	0	1	1	5	1	1	0	0	1	1
OTU_2481	14	0	0	0	0	0	0	0	0	0	0	0	0	0	0	1	0	0	0	0	0	0	0	0	0	0	0	0	1	2	0	1	3	0	0	0	5	0	0	0	0	0	0	1	1	0	0	0	0
OTU_2482	10	0	0	0	0	0	0	0	0	0	0	0	0	0	1	0	0	0	0	0	0	0	0	0	0	0	0	0	0	0	0	0	0	0	0	0	0	0	0	0	0	0	9	0	0	0	1	0	0
OTU_2488	8	0	0	0	0	0	0	0	0	0	0	0	0	0	0	1	0	0	0	0	0	0	0	0	0	0	0	0	0	0	0	0	0	0	0	0	0	0	0	0	0	1	1	5	0	0	1	0	0
OTU_2489	8	0	0	0	0	0	0	0	0	0	0	0	0	0	1	0	0	0	0	0	3	0	4	0	0	0	0	0	0	0	0	0	0	0	0	0	0	0	0	0	0	1	0	0	0	0	0	0	0
OTU_249	124	0	0	0	0	0	0	0	0	0	1	0	0	0	0	0	0	0	0	0	0	0	0	0	0	15	1	0	0	0	0	95	0	0	12	0	0	0	0	0	0	0	0	0	0	0	0	1	0
OTU_2490	9	0	0	0	0	0	0	0	0	0	0	0	0	0	0	0	0	0	0	0	0	0	9	0	0	0	0	0	0	0	0	0	0	0	0	0	0	0	0	0	0	0	0	0	0	0	0	0	0
OTU_2495	0	0	0	0	0	0	0	0	0	8	0	0	0	0	0	0	0	0	0	0	0	0	0	0	0	0	0	0	0	0	0	0	0	0	0	0	0	0	0	0	0	0	0	0	0	0	0	0	0
OTU_2497	1	0	0	0	0	4	0	0	0	0	0	0	0	0	4	0	0	0	1	0	0	0	0	0	0	0	0	0	0	0	0	0	0	0	0	0	0	0	0	0	0	0	0	0	0	0	0	0	0
OTU_2498	23	0	0	0	0	0	0	0	0	0	0	0	0	0	1	0	0	0	0	0	0	0	6	0	0	0	0	1	0	0	0	0	0	1	0	0	0	0	0	0	7	4	0	2	0	0	0	0	2
OTU_2499	7	0	0	0	0	0	0	0	0	0	0	0	0	0	0	1	0	0	2	0	0	0	0	0	0	0	0	0	0	0	0	0	0	0	0	0	0	0	0	0	1	3	0	0	1	0	0	0	0
OTU_250	65	0	0	0	0	0	0	0	0	0	0	0	0	0	0	4	0	0	0	3	0	5	0	1	0	0	0	0	0	0	0	0	0	0	0	0	0	0	0	0	0	1	0	0	54	0	1	0	0
OTU_2501	30	0	0	0	0	0	0	0	0	0	0	0	0	0	14	0	0	0	0	0	0	0	1	7	1	0	0	0	0	0	0	0	0	0	0	0	0	0	0	0	2	0	0	13	1	0	5	0	0
OTU_2502	6	0	0	0	0	0	0	0	0	0	0	0	0	0	9	3	0	0	0	1	0	0	0	0	0	0	0	0	0	0	0	0	0	0	0	0	0	0	0	0	0	4	0	0	1	0	0	0	0
OTU_2505	27	0	0	0	0	0	0	0	0	0	0	0	0	0	10	5	2	0	2	2	1	0	6	1	0	0	0	0	0	0	0	0	0	0	0	0	0	0	0	0	3	5	2	0	2	0	1	0	0
OTU_2506	10	0	0	0	0	0	0	0	0	0	0	0	0	0	0	0	0	0	0	0	0	0	0	0	0	0	0	0	0	0	0	0	0	0	0	0	0	0	0	0	0	0	0	0	10	0	0	0	0
OTU_2507	6	0	0	0	0	0	0	0	0	0	0	0	0	0	0	1	0	0	0	3	0	0	0	0	0	0	0	0	0	0	0	0	0	0	0	0	0	0	0	0	1	0	0	0	0	0	0	2	0
OTU_2510	4	0	0	0	0	0	0	0	0	0	0	0	0	0	0	0	0	0	0	0	0	0	0	0	0	0	0	0	0	0	0	0	0	0	0	0	0	0	0	4	0	0	0	0	0	0	0	0	0
OTU_2511	5	0	0	0	0	0	0	0	0	0	0	0	0	0	0	0	0	0	0	0	0	0	4	0	0	0	0	0	0	0	0	0	0	0	0	0	0	0	0	0	0	0	1	0	0	0	0	0	0
OTU_2513	0	0	0	0	0	0	0	0	0	0	0	0	0	0	4	0	0	0	0	0	0	0	0	0	0	0	0	0	0	0	0	0	0	0	0	0	0	0	0	0	0	0	0	0	0	0	0	0	0
OTU_2515	7	0	0	0	0	0	0	0	0	0	0	0	0	0	0	0	0	0	0	0	0	0	4	1	0	0	0	0	0	0	0	0	0	0	0	0	0	0	0	0	0	0	1	0	1	0	0	0	0
OTU_2516	16	0	0	0	0	0	0	0	0	0	0	0	0	0	6	2	0	0	0	0	1	0	1	0	0	0	0	0	0	0	0	0	0	0	0	0	0	0	0	0	9	1	1	1	0	0	0	0	2
OTU_2517	7	0	0	0	0	0	0	0	0	0	0	0	0	0	1	0	0	0	0	0	0	0	0	0	0	0	0	0	0	0	0	0	0	0	0	0	0	0	0	0	0	0	7	0	0	0	0	0	0
OTU_2518	2	0	0	0	0	0	0	0	0	0	0	0	0	0	0	0	0	0	0	0	0	0	2	0	0	0	0	0	0	0	0	0	0	0	0	0	0	0	0	0	0	0	0	0	0	0	0	0	0
OTU_2519	14	0	0	0	0	0	0	0	0	0	0	0	0	0	0	0	0	0	0	0	0	0	0	0	0	0	0	0	0	0	0	0	0	0	0	0	0	0	0	0	7	3	0	0	2	0	0	1	1
OTU_252	40	0	0	0	0	0	0	0	0	0	0	0	0	0	41	7	0	0	0	2	0	0	6	3	5	0	0	0	0	0	0	0	0	0	0	0	0	0	0	0	6	0	0	9	1	0	1	0	7
OTU_2520	19	0	0	0	0	0	0	0	0	0	0	0	0	0	1	0	0	0	0	0	0	1	5	0	0	0	0	0	0	0	0	0	0	0	0	0	0	0	0	0	10	1	0	1	0	0	1	0	0
OTU_2521	18	0	0	0	0	0	0	0	0	0	0	0	0	0	5	0	0	0	0	5	0	1	2	2	1	0	0	0	0	0	0	0	0	0	0	0	0	0	0	0	2	0	3	0	0	0	2	0	0
OTU_2524	5	0	0	0	0	0	0	0	0	0	0	0	0	0	0	0	0	0	3	0	0	0	0	0	0	0	0	0	0	0	0	0	0	0	0	0	0	0	0	0	0	0	2	0	0	0	0	0	0
OTU_2525	1	0	2	0	0	0	0	0	0	0	0	0	10	0	0	0	0	0	0	0	0	0	0	0	0	1	0	0	0	0	0	0	0	0	0	0	0	0	0	0	0	0	0	0	0	0	0	0	0
OTU_2526	7	0	0	0	0	0	0	0	0	0	0	0	0	0	0	0	0	0	0	0	0	0	0	0	0	0	0	0	0	0	0	0	5	0	0	0	0	0	0	0	1	0	0	0	0	0	1	0	0
OTU_2527	3	0	0	0	0	0	0	0	0	0	0	0	0	0	0	0	3	0	0	0	0	0	0	0	0	0	0	0	0	0	0	0	0	0	0	0	0	0	0	0	0	0	0	0	0	0	0	0	0
OTU_2528	6	0	0	0	0	0	0	0	0	0	0	0	0	0	0	1	1	0	3	0	0	0	0	0	0	0	0	0	0	0	0	1	0	0	0	0	0	0	0	0	0	0	0	1	0	0	0	0	0
OTU_2529	2	0	0	0	0	0	0	0	0	0	0	0	0	0	0	0	0	0	0	0	0	0	2	0	0	0	0	0	0	0	0	0	0	0	0	0	0	0	0	0	0	0	0	0	0	0	0	0	0
OTU_253	48	0	0	0	0	0	0	0	0	0	0	0	0	0	0	0	3	0	2	23	0	0	4	0	0	0	0	0	0	0	0	0	0	0	0	0	0	0	0	0	0	0	0	0	0	0	16	0	0
OTU_2532	3	0	0	0	0	0	0	0	0	0	0	0	0	0	0	0	0	0	0	0	0	0	0	0	0	0	0	0	0	0	0	0	0	0	0	0	0	0	0	0	3	0	0	0	0	0	0	0	0
OTU_2535	32	0	0	0	0	7	0	0	0	0	0	1	0	0	0	3	0	0	12	3	2	3	1	0	0	0	0	0	1	0	0	0	0	0	0	0	0	0	0	0	0	0	1	0	4	0	3	0	2
OTU_2537	2	0	0	0	0	0	0	0	0	0	0	0	0	0	0	0	0	0	0	0	0	0	0	0	0	0	0	0	0	0	0	0	0	0	0	0	0	0	0	0	0	0	0	0	0	0	0	0	2
OTU_2539	4610	0	11	20	1413	187	322	2	0	35	53	154	63	0	0	0	0	1	6	1	37	21	2	2	8	120	7	75	93	41	18	391	1652	265	595	305	494	1	4	30	28	113	259	17	1	0	5	17	1
OTU_254	35	0	0	0	0	0	0	0	0	0	0	0	0	0	0	0	0	0	1	0	0	0	1	0	0	0	0	0	0	0	0	0	0	0	0	0	0	0	0	0	0	0	33	0	0	0	0	0	0
OTU_2540	1	0	0	0	0	0	0	0	0	0	0	0	0	0	17	2	0	0	0	0	0	1	0	0	0	0	0	0	0	0	0	0	0	0	0	0	0	0	0	0	0	0	0	0	0	0	0	0	0
OTU_2541	2	0	0	2	0	0	0	0	0	0	0	7	0	0	0	0	0	0	0	0	0	0	0	0	0	0	0	0	0	0	0	0	0	1	0	0	0	0	0	0	0	0	0	0	0	0	0	1	0
OTU_2542	9	0	0	0	0	0	0	0	0	0	0	0	0	0	5	0	0	0	0	0	0	0	3	5	1	0	0	0	0	0	0	0	0	0	0	0	0	0	0	0	0	0	0	0	0	0	0	0	0
OTU_2543	6	0	0	0	0	0	0	0	0	0	0	0	0	0	0	0	0	0	0	6	0	0	0	0	0	0	0	0	0	0	0	0	0	0	0	0	0	0	0	0	0	0	0	0	0	0	0	0	0
OTU_2546	2	0	0	0	0	5	0	0	0	0	0	0	0	0	2	0	0	0	0	1	0	1	0	0	0	0	0	0	0	0	0	0	0	0	0	0	0	0	0	0	0	0	0	0	0	0	0	0	0
OTU_2547	11	0	0	0	0	1	0	0	0	0	0	0	0	0	1	1	0	0	0	0	0	0	3	2	0	0	0	0	0	0	0	0	0	0	0	0	0	0	0	0	0	0	0	5	1	0	0	0	0
OTU_2548	6	0	1	2	2	0	0	1	0	1	0	1	0	0	0	0	0	0	0	0	0	0	0	0	0	2	0	0	0	0	2	1	0	0	0	0	0	0	0	0	1	0	0	0	0	0	0	0	0
OTU_2549	3	0	0	0	0	0	1	0	0	0	3	0	0	0	0	0	0	0	0	0	0	0	3	0	0	0	0	0	0	0	0	0	0	0	0	0	0	0	0	0	0	0	0	0	0	0	0	0	0
OTU_255	57	0	0	0	0	0	0	0	0	0	0	0	0	0	32	3	0	0	0	8	0	0	0	0	32	0	0	0	0	0	0	0	0	0	0	0	0	0	0	0	1	0	15	1	0	0	0	0	0
OTU_2552	12	0	0	0	0	0	0	0	0	0	0	0	0	0	0	1	1	0	0	0	4	0	2	0	0	0	0	0	0	0	0	0	0	0	0	0	0	0	0	0	0	0	0	1	0	0	4	0	0
OTU_2553	0	0	0	0	0	0	0	0	0	0	0	0	0	0	6	0	0	0	0	0	0	0	0	0	0	0	0	0	0	0	0	0	0	0	0	0	0	0	0	0	0	0	0	0	0	0	0	0	0
OTU_2554	2	0	0	0	0	0	0	0	0	0	0	0	0	0	0	0	0	0	0	0	0	0	0	0	0	0	0	0	0	2	0	0	0	0	0	0	0	0	0	0	0	0	0	0	0	0	0	0	0
OTU_2555	6	0	0	0	0	0	0	0	0	0	0	0	0	0	0	0	0	0	0	0	0	0	0	0	0	0	1	0	0	0	0	0	0	0	0	0	0	0	0	0	4	1	0	0	0	0	0	0	0
OTU_2556	7	0	0	0	0	0	0	0	0	0	0	0	0	0	0	0	0	0	0	0	0	0	0	0	0	0	0	0	0	0	0	0	0	0	0	0	0	0	0	0	1	0	0	0	0	0	0	0	6
OTU_2557	2	0	0	0	0	0	0	0	0	0	0	0	0	0	0	0	0	0	0	0	0	0	0	0	0	0	0	0	0	0	0	0	0	0	0	0	0	0	0	0	0	0	0	0	0	0	0	2	0
OTU_2558	3	0	0	0	0	0	0	0	0	0	0	0	0	0	0	0	0	0	0	0	1	0	1	0	0	0	0	0	0	0	0	0	0	0	0	0	0	0	0	0	0	0	0	0	0	0	1	0	0
OTU_2559	6	0	0	0	0	0	0	0	0	0	0	0	0	0	1	0	0	0	1	0	0	0	1	0	0	0	0	0	0	0	0	0	0	0	0	0	0	0	0	0	0	1	0	0	3	0	0	0	0
OTU_256	28	0	0	0	0	0	0	0	0	0	0	0	1	0	0	1	0	0	4	17	0	0	0	0	0	0	0	0	0	0	0	0	0	0	0	0	0	0	0	0	0	0	0	0	0	0	7	0	0
OTU_2562	4	0	0	0	0	0	0	0	0	0	0	0	0	0	0	0	0	0	0	0	0	0	0	0	0	0	0	0	0	0	0	0	0	0	4	0	0	0	0	0	0	0	0	0	0	0	0	0	0
OTU_2563	9	0	0	0	0	0	0	0	0	0	0	0	0	0	0	0	0	0	9	0	0	0	0	0	0	0	0	0	0	0	0	0	0	0	0	0	0	0	0	0	0	0	0	0	0	0	0	0	0
OTU_2566	2	0	0	0	0	0	0	0	0	0	0	0	0	0	0	0	0	0	0	0	0	0	0	0	0	0	0	0	0	0	0	0	0	0	0	0	0	0	0	0	0	0	0	0	0	0	0	0	2
OTU_2567	19	0	0	0	0	0	0	0	0	0	0	0	0	0	0	0	0	0	1	5	0	0	0	3	0	0	0	0	0	0	0	0	0	0	0	0	0	0	0	0	0	2	1	0	0	0	7	0	0
OTU_2568	3	0	0	0	0	0	5	0	0	0	0	0	0	0	0	0	0	0	0	0	0	0	0	0	0	0	0	1	0	0	0	0	0	0	0	0	1	0	0	0	0	0	0	0	0	0	0	0	1
OTU_2569	11	0	0	0	0	0	0	0	0	0	0	0	0	0	3	0	1	0	1	0	0	0	0	2	0	0	0	0	0	0	0	0	0	0	1	0	0	0	0	0	0	2	1	0	0	0	0	0	3
OTU_257	33	0	0	0	0	0	0	0	0	0	0	0	0	0	0	4	2	0	1	1	0	0	2	0	0	0	0	0	0	0	0	0	0	0	0	0	0	0	0	0	14	5	4	0	0	0	3	0	1
OTU_2571	2	0	0	0	0	0	0	0	0	0	0	0	0	0	0	0	0	0	0	0	0	0	2	0	0	0	0	0	0	0	0	0	0	0	0	0	0	0	0	0	0	0	0	0	0	0	0	0	0
OTU_2573	8	0	0	0	0	0	0	0	0	0	0	0	0	0	8	2	0	0	0	1	0	0	0	1	0	0	0	0	0	0	0	0	0	0	0	0	0	0	0	0	0	0	0	1	0	0	4	0	1
OTU_2575	11	0	0	0	0	0	0	0	0	0	0	0	0	0	1	0	0	0	0	6	0	0	0	0	0	0	0	0	0	0	0	0	0	0	0	0	0	0	0	0	0	0	0	4	0	0	1	0	0
OTU_2576	18	0	0	0	0	4	0	0	0	0	0	0	0	0	0	0	0	0	0	0	6	4	3	0	0	0	0	0	0	0	0	0	0	0	0	0	0	0	0	0	0	0	0	1	0	0	4	0	0
OTU_2577	18	0	8	2	0	0	0	0	4	3	0	0	0	0	0	0	0	0	0	0	0	0	0	0	0	11	2	0	0	0	0	0	0	0	1	0	4	0	0	0	0	0	0	0	0	0	0	0	0
OTU_2579	3	0	0	0	0	0	0	0	0	0	0	0	0	0	7	4	0	0	1	0	0	2	0	0	0	0	0	0	0	0	0	0	0	0	0	0	0	0	0	0	0	0	0	0	0	0	0	0	0
OTU_258	35	0	0	0	0	0	0	0	0	0	0	0	0	0	0	1	0	0	15	0	3	0	0	0	0	0	0	0	0	0	0	0	0	0	0	0	0	0	0	0	0	2	0	3	0	0	11	0	1
OTU_2580	1	0	0	0	0	0	0	0	0	0	0	0	0	0	5	0	0	0	0	0	0	0	0	0	0	0	0	0	0	0	0	0	0	0	0	0	0	0	0	0	0	0	0	1	0	0	0	0	0
OTU_2582	3	0	0	0	0	0	0	0	0	0	0	0	0	0	0	0	0	0	0	0	0	2	1	0	0	0	0	0	0	0	0	0	0	0	0	0	0	0	0	0	0	0	0	0	0	0	0	0	0
OTU_2583	4	0	6	0	0	0	0	0	0	0	0	0	0	0	0	0	0	0	1	0	0	0	0	0	0	0	0	0	0	0	0	1	0	2	0	0	0	0	0	0	0	0	0	0	0	0	0	0	0
OTU_2584	24867	0	5	1	247	1	23	171	21	594	3161	896	1163	2	7	5	1	0	0	1194	85	3170	133	14	1235	22	8	5	27	203	10	1	6	171	6	1041	1	3	18	10	2	3	5	535	3132	2	1894	10784	1146
OTU_2585	5	0	0	0	0	0	0	0	0	0	0	0	0	0	0	0	0	0	0	0	0	0	0	0	0	0	0	0	1	0	0	0	0	0	4	0	0	0	0	0	0	0	0	0	0	0	0	0	0
OTU_2586	31	0	0	0	0	3	0	0	4	0	0	0	0	0	3	0	0	0	1	3	0	0	7	3	0	0	0	0	0	0	0	0	0	0	0	0	0	0	0	0	0	0	3	4	5	0	3	0	2
OTU_2587	26	0	0	0	0	0	0	0	0	0	0	0	0	0	8	1	0	0	0	0	0	0	20	2	0	0	0	0	0	1	0	0	0	0	0	0	0	0	0	0	0	0	0	1	0	0	2	0	0
OTU_2588	8	0	0	0	0	0	0	0	0	0	0	0	0	0	0	0	0	0	0	0	0	0	0	0	0	0	0	0	0	0	0	8	0	0	0	0	0	0	0	0	0	0	0	0	0	0	0	0	0
OTU_259	81	0	0	0	0	0	0	0	0	0	0	0	0	0	0	1	0	0	4	25	1	0	0	3	0	0	0	2	0	0	0	0	0	0	0	0	0	0	0	0	7	1	0	2	0	0	36	0	0
OTU_2591	38	0	2	0	0	2	0	0	0	0	0	0	0	0	3	2	1	0	3	0	3	1	8	3	0	0	0	0	0	0	0	0	0	0	0	0	0	0	0	0	10	0	2	2	0	0	4	0	1
OTU_2592	31	0	0	0	0	0	0	0	0	0	0	0	0	0	9	0	0	0	4	1	0	0	0	1	0	0	0	7	0	0	0	0	0	0	0	0	0	0	0	0	1	1	2	2	1	0	7	1	3
OTU_2593	0	7	0	0	0	0	0	0	0	0	0	0	0	0	0	0	0	0	0	0	0	0	0	0	0	0	0	0	0	0	0	0	0	0	0	0	0	0	0	0	0	0	0	0	0	0	0	0	0
OTU_2595	13138	0	0	2	0	639	823	0	3	0	38	0	0	0	5	139	13126	0	0	0	0	0	0	0	0	3	0	0	0	0	0	3	0	0	0	0	0	0	0	0	6	0	0	0	0	0	0	0	0
OTU_2596	3	0	0	0	0	0	0	0	0	0	0	0	0	0	0	0	0	0	0	0	0	3	0	0	0	0	0	0	0	0	0	0	0	0	0	0	0	0	0	0	0	0	0	0	0	0	0	0	0
OTU_2597	4	0	8	0	0	0	0	0	0	0	0	0	0	0	2	2	4	0	0	0	0	0	0	0	0	0	0	0	0	0	0	0	0	0	0	0	0	0	0	0	0	0	0	0	0	0	0	0	0
OTU_2598	7	0	0	0	0	0	0	0	0	0	0	0	0	0	0	0	0	0	1	0	0	0	0	0	1	0	0	4	0	0	0	0	0	0	0	0	0	0	0	0	0	1	0	0	0	0	0	0	0
OTU_260	66	0	0	0	0	0	0	0	2	0	0	0	0	0	1	1	0	0	0	18	3	6	5	0	1	0	0	0	0	0	0	0	0	0	0	0	0	0	0	0	1	3	6	3	16	0	3	0	1
OTU_2604	1	0	0	0	0	0	0	0	0	0	0	0	0	0	2	0	0	0	0	0	0	0	1	0	0	0	0	0	0	0	0	0	0	0	0	0	0	0	0	0	0	0	0	0	0	0	0	0	0
OTU_2605	4	0	0	0	0	0	2	0	0	0	0	0	0	0	0	0	1	0	0	0	0	0	0	1	0	0	0	0	0	0	0	0	0	0	0	1	0	0	0	0	0	0	0	0	0	0	1	0	0
OTU_2606	8	0	0	0	0	0	0	0	0	0	0	0	0	0	2	0	0	0	0	0	0	0	0	0	0	0	0	0	0	0	0	0	0	0	0	0	0	0	0	0	0	1	4	3	0	0	0	0	0
OTU_2608	4	0	0	0	0	0	0	0	0	0	0	0	0	0	0	0	0	0	0	0	0	0	0	0	0	0	0	0	0	0	0	0	0	0	0	0	0	0	0	0	0	0	4	0	0	0	0	0	0
OTU_261	19	0	0	0	0	0	0	0	0	0	0	0	0	0	0	0	0	0	0	0	0	0	0	0	0	0	0	0	0	0	0	0	0	0	0	0	0	0	0	0	7	4	1	0	0	0	0	0	7
OTU_2610	3	0	0	0	0	0	0	0	0	0	0	0	0	0	0	0	0	0	0	0	0	0	0	0	0	0	0	0	0	0	0	0	0	0	0	0	0	0	0	0	3	0	0	0	0	0	0	0	0
OTU_2611	11	0	0	0	0	0	0	0	0	0	0	0	0	0	0	2	0	0	3	0	0	0	0	0	0	0	0	0	0	0	0	0	0	0	0	0	0	0	0	0	2	0	4	0	0	0	1	0	1
OTU_2612	4	0	0	0	0	0	0	0	0	0	0	0	0	0	0	0	0	0	0	0	0	0	3	0	0	0	0	0	0	0	0	0	0	0	0	0	0	0	0	0	0	0	1	0	0	0	0	0	0
OTU_2613	3	0	0	0	0	0	0	0	0	0	0	0	0	0	0	0	0	0	0	0	0	0	0	0	0	0	0	0	0	0	0	0	0	0	0	0	0	0	0	0	0	0	0	0	3	0	0	0	0
OTU_2615	1707	10135	791	2512	26	4029	796	0	0	0	0	0	0	2	2	1	0	0	0	0	1	0	0	0	0	455	156	0	322	447	326	0	0	0	0	0	0	0	0	0	0	0	0	0	0	0	0	0	0
OTU_2618	52	0	0	0	0	6	0	0	0	0	0	0	1	0	0	4	0	0	0	16	5	0	0	0	1	0	1	0	0	0	0	0	0	0	0	0	0	0	0	0	3	2	1	3	4	0	15	0	1
OTU_2619	2	0	0	0	0	0	0	1	0	0	0	0	0	0	2	0	0	0	0	0	0	0	1	0	0	0	0	0	0	0	0	0	0	0	0	0	0	0	0	0	0	0	0	1	0	0	0	0	0
OTU_262	34	0	0	0	0	0	0	0	0	0	0	0	0	0	10	0	0	0	4	0	3	11	1	1	2	0	0	0	0	0	0	0	0	0	0	0	0	0	0	0	0	2	0	5	0	0	4	0	1
OTU_2621	36	0	0	0	0	0	0	0	0	0	0	0	0	0	2	0	5	0	0	0	3	1	6	0	1	0	0	0	0	0	0	0	2	0	0	0	0	0	0	0	12	1	3	0	0	0	2	0	0
OTU_2622	11	0	1	4	0	0	0	19	7087	3	0	7514	0	0	4	0	4	0	0	0	0	0	1	0	0	0	2	0	0	0	0	0	0	2	0	0	0	0	0	0	0	1	0	0	0	0	0	0	1
OTU_2624	5	0	0	0	0	0	0	0	0	0	0	0	0	0	0	1	0	0	0	0	0	0	0	0	0	0	0	0	0	0	0	0	0	0	0	0	0	0	0	0	0	0	0	2	0	0	3	0	0
OTU_263	48	0	0	0	0	0	0	0	0	0	2	0	0	0	0	0	0	0	11	0	0	0	0	0	0	15	0	0	0	0	0	6	0	1	13	0	0	0	0	0	0	0	0	0	1	0	0	1	0
OTU_2631	21	0	0	0	0	0	0	0	1	0	0	0	0	0	0	0	0	0	0	0	0	0	0	0	0	0	0	0	0	0	0	18	0	0	2	1	0	0	0	0	0	0	0	0	0	0	0	0	0
OTU_2632	32	0	0	0	0	0	0	0	0	0	0	0	0	0	10	1	0	0	1	1	4	0	3	3	0	0	0	1	0	0	0	0	0	0	0	0	0	0	0	1	2	1	13	1	0	0	1	0	0
OTU_2633	0	0	0	0	0	0	0	3	0	0	0	0	0	0	0	0	0	0	0	0	0	0	0	0	0	0	0	0	0	0	0	0	0	0	0	0	0	0	0	0	0	0	0	0	0	0	0	0	0
OTU_2634	32	0	0	0	0	3	0	0	0	0	0	0	1	0	7	2	0	0	0	5	0	6	3	1	1	0	0	0	0	0	0	0	0	0	0	0	0	0	0	0	8	3	1	0	0	0	3	0	1
OTU_2635	6	0	0	0	0	0	0	0	0	0	0	0	0	0	0	0	0	0	0	0	0	0	2	0	0	0	0	0	0	0	0	0	0	0	0	0	0	0	0	0	1	0	0	0	0	0	3	0	0
OTU_2636	2	0	0	0	0	0	0	0	0	2	0	0	0	0	0	0	0	0	0	0	0	0	0	0	0	0	0	0	0	0	0	0	0	0	0	0	0	0	0	0	0	0	0	1	1	0	0	0	0
OTU_2638	4	0	0	0	0	0	0	0	0	0	0	0	0	0	0	0	0	0	0	0	0	0	0	0	0	0	0	0	0	0	0	0	0	0	0	0	0	0	0	0	2	0	0	2	0	0	0	0	0
OTU_2639	3	0	0	0	0	0	0	0	0	0	0	0	0	0	7	1	0	0	0	0	1	0	0	0	0	0	0	0	0	0	0	0	0	0	0	0	0	0	0	0	0	0	0	0	1	0	0	0	1
OTU_264	26	0	0	0	0	0	0	0	0	1	0	0	0	0	1	5	0	0	5	2	0	0	1	0	0	0	0	0	0	0	0	0	0	0	0	0	0	0	0	0	9	4	0	1	2	0	2	0	0
OTU_2644	4	0	0	0	0	0	0	0	0	0	0	0	0	0	0	0	0	0	0	0	0	0	3	0	0	0	0	0	0	0	0	0	0	0	0	0	0	0	0	0	0	0	0	0	0	0	0	0	1
OTU_2645	7	0	0	0	0	0	0	0	0	0	0	0	0	0	0	1	0	0	0	0	0	0	1	2	0	0	0	0	0	0	0	0	0	0	0	0	0	0	0	0	1	0	2	0	0	0	1	0	0
OTU_2647	3	0	0	0	0	0	0	0	0	0	0	0	0	0	3	1	0	0	0	0	0	0	0	0	0	0	0	0	0	0	0	0	0	0	0	0	0	0	0	0	0	0	3	0	0	0	0	0	0
OTU_2649	8	0	0	0	0	0	0	0	0	0	0	0	0	0	0	0	0	0	0	0	0	0	0	0	0	0	0	8	0	0	0	0	0	0	0	0	0	0	0	0	0	0	0	0	0	0	0	0	0
OTU_265	32	0	0	0	0	0	0	0	0	0	0	0	1	0	1	1	1	0	2	0	0	1	0	0	2	0	0	0	0	0	0	0	0	0	0	0	0	0	0	0	2	10	0	6	0	0	2	0	6
OTU_2653	0	0	0	0	0	0	0	0	0	0	0	0	0	0	0	2	0	0	0	0	0	0	0	0	0	0	0	0	0	0	0	0	0	0	0	0	0	0	0	0	0	0	0	0	0	0	0	0	0
OTU_2654	2	0	0	0	0	0	0	0	0	0	0	0	0	0	0	0	0	0	0	2	0	0	0	0	0	0	0	0	0	0	0	0	0	0	0	0	0	0	0	0	0	0	0	0	0	0	0	0	0
OTU_2655	3	0	0	0	0	0	0	0	2	0	0	0	0	0	6	0	0	0	3	0	0	0	0	0	0	0	0	0	0	0	0	0	0	0	0	0	0	0	0	0	0	0	0	0	0	0	0	0	0
OTU_2656	19	0	0	0	0	0	0	0	0	0	0	0	0	0	5	2	0	0	2	1	0	2	6	0	0	0	0	0	0	0	0	0	0	0	0	0	0	0	0	0	1	0	1	4	0	0	1	0	1
OTU_2657	2	0	0	0	0	0	0	0	0	0	0	0	0	0	0	0	0	0	0	0	0	0	0	0	0	0	0	0	0	0	0	0	0	0	0	0	0	0	0	0	0	0	0	2	0	0	0	0	0
OTU_2658	3	0	0	0	0	0	0	0	0	0	0	0	0	0	0	0	0	0	0	0	0	0	0	0	0	0	0	0	0	0	0	0	0	0	0	0	0	0	0	0	0	0	3	0	0	0	0	0	0
OTU_2659	1	0	0	0	0	2	0	0	0	0	0	0	0	0	0	0	0	0	0	0	0	0	1	0	0	0	0	0	0	0	0	0	0	0	0	0	0	0	0	0	0	0	0	0	0	0	0	0	0
OTU_266	12	0	0	0	0	0	0	0	0	0	0	0	0	0	0	1	0	0	0	0	0	0	0	0	0	0	0	0	0	0	0	0	0	0	0	0	0	0	0	0	3	0	4	0	2	0	3	0	0
OTU_2660	0	0	0	0	0	0	0	0	0	0	0	0	0	0	2	0	0	0	0	0	0	0	0	0	0	0	0	0	0	0	0	0	0	0	0	0	0	0	0	0	0	0	0	0	0	0	0	0	0
OTU_2661	0	0	0	0	0	0	0	0	0	0	0	0	0	0	7	0	0	0	0	0	0	0	0	0	0	0	0	0	0	0	0	0	0	0	0	0	0	0	0	0	0	0	0	0	0	0	0	0	0
OTU_2663	4	0	0	0	0	0	0	0	0	0	0	0	0	0	0	0	0	0	0	0	0	0	0	0	4	0	0	0	0	0	0	0	0	0	0	0	0	0	0	0	0	0	0	0	0	0	0	0	0
OTU_2665	4	0	0	0	0	0	0	0	0	0	0	0	0	0	0	0	0	0	0	0	0	0	2	0	2	0	0	0	0	0	0	0	0	0	0	0	0	0	0	0	0	0	0	0	0	0	0	0	0
OTU_2667	11	0	0	0	0	0	0	0	0	0	0	0	0	0	0	0	2	0	0	0	0	0	0	0	0	0	0	1	0	0	0	0	0	0	0	1	0	0	0	0	2	0	0	1	0	0	2	0	2
OTU_267	17	0	0	0	0	0	0	0	0	0	0	0	0	0	0	0	0	0	0	0	0	0	1	0	0	0	0	0	0	0	0	0	0	0	0	0	0	0	0	0	0	0	0	16	0	0	0	0	0
OTU_2670	10	0	0	0	0	0	0	0	0	0	0	0	0	0	0	0	2	0	0	0	0	0	2	0	0	0	0	0	0	0	0	0	0	0	0	0	0	0	0	0	0	2	1	1	0	0	2	0	0
OTU_2671	8	0	0	0	0	0	0	0	0	0	0	0	0	0	1	1	0	0	1	1	0	0	3	0	0	0	0	0	0	0	0	0	0	0	0	0	0	0	0	0	3	0	0	0	0	0	0	0	0
OTU_2673	28	0	0	0	0	0	0	0	0	0	0	0	0	0	0	0	0	0	0	0	0	0	23	0	0	0	0	0	0	0	0	0	0	0	0	0	0	0	0	0	0	0	0	5	0	0	0	0	0
OTU_2679	4	0	0	0	0	0	0	0	0	0	0	0	0	0	0	0	2	0	0	0	0	0	0	0	0	0	0	0	0	0	0	0	0	0	0	0	0	0	0	0	2	0	0	0	0	0	0	0	0
OTU_268	14	0	0	0	0	0	0	0	0	0	0	0	0	0	2	0	0	0	0	0	0	0	0	0	0	0	0	0	0	0	0	0	0	0	0	0	0	0	0	0	9	0	1	0	4	0	0	0	0
OTU_2680	31	0	0	0	0	0	0	0	0	0	0	0	0	0	0	0	0	0	0	0	0	0	0	0	0	0	0	0	0	0	0	0	0	0	0	0	0	0	0	0	0	0	0	0	0	0	30	1	0
OTU_2682	3	0	0	0	0	0	0	0	0	0	0	0	0	0	0	0	0	0	0	0	0	0	3	0	0	0	0	0	0	0	0	0	0	0	0	0	0	0	0	0	0	0	0	0	0	0	0	0	0
OTU_2683	0	0	0	0	0	0	0	0	5	0	0	0	0	0	0	0	0	0	0	0	0	0	0	0	0	0	0	0	0	0	0	0	0	0	0	0	0	0	0	0	0	0	0	0	0	0	0	0	0
OTU_2684	12	0	0	0	0	0	0	0	0	0	0	0	0	0	0	3	0	0	0	0	0	9	0	0	0	0	0	0	0	0	0	0	0	0	0	0	0	0	0	0	0	0	2	0	1	0	0	0	0
OTU_269	15	0	0	0	0	0	0	0	0	0	0	0	0	0	0	2	0	0	0	1	0	0	0	0	0	0	0	0	0	0	0	0	0	0	0	0	0	0	0	0	0	11	0	0	0	0	3	0	0
OTU_2690	6	0	0	0	0	0	0	0	0	0	0	0	0	0	0	0	0	0	0	0	0	0	0	0	0	0	0	0	0	0	0	0	0	0	0	0	0	0	0	0	0	0	0	0	6	0	0	0	0
OTU_2691	3	0	0	0	0	0	0	0	0	0	0	0	0	0	0	0	0	0	0	0	0	0	0	0	0	0	0	3	0	0	0	0	0	0	0	0	0	0	0	0	0	0	0	0	0	0	0	0	0
OTU_2693	9	0	0	0	0	0	0	0	0	0	0	0	0	0	0	0	0	0	0	0	0	0	0	0	0	0	0	0	0	0	0	0	0	0	0	0	0	0	0	0	0	0	0	9	0	0	0	0	0
OTU_2696	14	0	0	0	0	0	0	0	0	0	0	0	0	0	10	0	0	0	2	0	2	0	0	1	0	0	0	1	0	0	0	0	0	0	0	0	0	0	0	0	7	1	0	0	0	0	0	0	0
OTU_2698	22	0	0	0	0	0	0	0	0	0	0	0	0	0	6	3	0	0	3	0	0	0	1	1	0	0	0	0	0	0	0	0	0	0	0	0	0	0	0	0	1	0	7	5	0	0	3	0	1
OTU_27	24	0	0	0	0	0	0	0	0	0	0	0	0	0	0	0	0	0	0	23	1	0	0	0	0	0	0	0	0	0	0	0	0	0	0	0	0	0	0	0	0	0	0	0	0	0	0	0	0
OTU_2702	11	0	0	0	0	0	0	0	0	0	0	0	0	0	0	0	0	0	0	0	0	5	0	0	0	0	0	0	0	0	0	0	0	0	0	0	0	0	0	0	0	0	0	3	0	0	3	0	0
OTU_2703	2	0	0	0	0	3	0	0	0	0	0	0	0	0	0	0	0	0	2	0	0	0	0	0	0	0	0	0	0	0	0	0	0	0	0	0	0	0	0	0	0	0	0	0	0	0	0	0	0
OTU_2705	4	0	0	0	0	0	0	0	0	0	0	0	0	0	1	0	0	0	0	0	0	2	1	0	0	0	0	0	0	0	0	0	0	0	0	0	0	0	0	0	0	1	0	0	0	0	0	0	0
OTU_2706	25	0	0	0	0	2	0	0	0	0	0	0	0	0	10	5	0	0	4	3	0	0	2	1	0	0	0	3	0	0	0	0	0	0	0	0	0	0	0	2	0	2	4	1	2	0	1	0	0
OTU_2707	5	0	0	0	0	0	0	0	0	0	0	0	0	0	0	0	0	0	0	0	0	0	0	0	0	0	0	0	0	0	0	0	0	0	0	0	0	0	0	0	0	0	0	5	0	0	0	0	0
OTU_271	9	0	0	0	0	0	0	0	0	0	0	0	0	0	0	0	0	0	0	0	0	0	0	9	0	0	0	0	0	0	0	0	0	0	0	0	0	0	0	0	0	0	0	0	0	0	0	0	0
OTU_2711	3	0	0	0	0	0	0	0	0	0	0	0	0	0	0	0	0	0	0	0	0	0	3	0	0	0	0	0	0	0	0	0	0	0	0	0	0	0	0	0	0	0	0	0	0	0	0	0	0
OTU_2713	3	0	0	0	0	0	0	0	0	0	0	0	0	0	6	0	0	0	0	0	0	0	0	2	0	0	0	0	0	0	0	0	0	0	0	0	0	0	0	0	0	0	0	0	0	0	1	0	0
OTU_2714	1	0	1	0	0	0	0	0	0	0	0	0	0	0	0	0	0	0	0	0	0	0	0	0	0	0	0	0	0	0	0	1	0	0	0	0	0	0	0	0	0	0	0	0	0	0	0	0	0
OTU_2715	6	0	0	0	0	0	0	0	0	0	0	0	0	0	0	0	0	0	0	0	0	0	0	0	0	0	0	0	5	0	0	0	0	0	0	1	0	0	0	0	0	0	0	0	0	0	0	0	0
OTU_2717	11	0	0	0	0	0	0	0	0	0	0	0	0	0	0	0	0	0	0	0	0	0	0	0	0	0	0	0	0	0	0	0	0	0	0	0	0	0	0	0	0	0	0	11	0	0	0	0	0
OTU_2718	62	0	0	0	0	0	0	0	0	0	0	0	0	0	12	0	0	0	2	1	0	0	11	5	0	0	0	0	0	0	0	0	0	0	0	0	0	0	0	0	10	1	7	6	6	0	11	0	2
OTU_2721	0	0	0	0	0	0	0	0	0	0	0	0	0	0	2	0	0	0	0	0	0	0	0	0	0	0	0	0	0	0	0	0	0	0	0	0	0	0	0	0	0	0	0	0	0	0	0	0	0
OTU_2723	15	0	0	0	0	0	0	0	0	0	0	0	0	0	1	0	0	0	10	0	0	0	1	0	0	0	0	0	0	0	0	0	0	0	0	0	0	0	0	0	0	1	0	3	0	0	0	0	0
OTU_2726	4	0	0	0	0	0	0	0	0	0	0	0	0	0	1	0	0	0	0	1	0	0	0	0	0	0	0	0	0	0	0	0	0	0	0	0	0	0	0	0	0	0	0	0	2	0	0	0	1
OTU_2729	2	0	0	0	0	0	0	0	0	0	0	0	0	0	0	0	0	0	0	0	0	0	0	0	0	0	0	0	0	0	0	0	0	0	0	0	0	0	0	0	0	0	0	0	0	0	0	2	0
OTU_2730	7	0	0	0	0	0	0	0	0	0	0	0	0	0	0	0	7	0	0	0	0	0	0	0	0	0	0	0	0	0	0	0	0	0	0	0	0	0	0	0	0	0	0	0	0	0	0	0	0
OTU_2734	0	0	0	0	0	0	0	0	0	0	0	0	0	0	0	2	0	0	0	0	0	0	0	0	0	0	0	0	0	0	0	0	0	0	0	0	0	0	0	0	0	0	0	0	0	0	0	0	0
OTU_2735	11	0	0	0	0	0	0	0	3	0	0	0	0	0	5	1	0	0	0	0	0	0	1	1	0	0	0	0	0	0	0	0	0	0	0	0	0	0	0	0	5	2	1	0	0	0	1	0	0
OTU_2737	5	0	0	0	0	0	0	0	0	0	0	0	0	0	0	0	0	0	0	0	0	0	0	0	0	0	0	0	0	0	0	0	0	0	0	0	0	0	0	0	4	0	0	0	0	0	1	0	0
OTU_2738	3	0	0	0	0	0	0	0	0	0	0	0	0	0	0	0	0	0	0	0	0	0	0	0	0	0	0	3	0	0	0	0	0	0	0	0	0	0	0	0	0	0	0	0	0	0	0	0	0
OTU_2746	4	0	0	0	0	0	0	0	0	0	0	0	0	0	0	0	0	0	0	0	0	0	1	0	0	0	0	0	0	0	0	0	0	0	0	0	0	0	0	0	0	2	0	0	0	0	0	0	1
OTU_2747	2	0	0	0	0	0	0	0	0	0	0	0	0	0	0	0	0	0	0	0	2	0	0	0	0	0	0	0	0	0	0	0	0	0	0	0	0	0	0	0	0	0	0	0	0	0	0	0	0
OTU_2748	5	0	0	0	0	0	0	0	0	0	0	0	0	0	0	0	0	0	0	0	5	0	0	0	0	0	0	0	0	0	0	0	0	0	0	0	0	0	0	0	0	0	0	0	0	0	0	0	0
OTU_275	34	0	0	0	0	0	0	0	0	0	0	0	0	0	0	0	0	0	0	1	0	0	4	0	0	0	0	0	0	0	0	0	0	0	0	0	0	0	0	0	0	0	5	1	0	0	21	1	1
OTU_2750	1	0	0	0	0	1	0	0	0	6	0	0	0	0	1	1	0	0	0	0	0	0	0	0	0	0	0	0	0	0	0	0	0	0	0	0	0	0	0	0	0	0	0	0	0	0	1	0	0
OTU_2752	1	0	0	0	0	0	0	0	0	0	2	0	0	0	0	0	0	0	0	0	0	0	0	0	0	0	0	0	1	0	0	0	0	0	0	0	0	0	0	0	0	0	0	0	0	0	0	0	0
OTU_2753	114	0	0	0	0	0	0	0	0	0	0	0	0	0	22	4	0	0	3	0	0	15	0	0	0	0	0	0	0	0	0	0	0	0	0	0	0	0	0	0	1	1	94	0	0	0	0	0	0
OTU_2758	11	0	0	0	0	0	0	0	0	0	0	0	0	0	0	0	0	0	0	0	0	0	3	0	1	0	0	0	0	0	0	0	0	0	0	0	0	0	0	0	3	0	0	3	0	0	1	0	0
OTU_2759	16	0	0	0	0	0	0	0	0	0	0	0	0	0	0	0	0	0	1	0	3	1	3	0	0	0	0	0	0	0	0	0	0	0	0	0	0	0	0	0	2	5	0	0	0	0	0	0	1
OTU_276	65	0	0	0	0	0	0	0	0	0	0	0	0	0	13	2	0	0	2	0	0	1	6	8	0	0	0	0	0	0	0	0	0	0	0	0	0	0	0	0	15	4	17	1	3	0	8	0	0
OTU_2761	4	0	0	0	0	0	0	0	0	0	0	0	0	0	1	1	0	0	0	0	0	0	0	0	0	0	0	2	0	0	0	0	0	0	0	0	0	0	0	0	1	0	0	0	0	0	1	0	0
OTU_2762	25	0	0	0	0	0	0	0	0	0	0	0	0	0	0	0	1	0	0	0	3	0	2	0	0	0	0	0	0	0	0	0	0	0	0	0	0	0	0	0	12	1	0	0	0	0	2	0	4
OTU_2763	45	0	0	0	0	0	0	0	0	0	0	0	0	0	1	0	0	0	0	2	4	4	0	3	0	0	0	0	0	0	0	0	0	0	0	0	0	0	0	0	10	3	0	1	0	0	17	0	1
OTU_2764	10	0	0	0	0	0	0	0	0	0	0	0	0	0	1	3	0	0	0	0	8	0	0	0	0	0	0	0	0	0	0	0	0	0	0	0	0	0	0	0	0	0	1	0	1	0	0	0	0
OTU_2765	3	4	0	0	0	0	0	0	0	0	0	0	0	0	0	0	0	0	0	0	0	0	0	0	0	0	0	0	1	0	0	0	0	0	0	0	2	0	0	0	0	0	0	0	0	0	0	0	0
OTU_2769	19	0	0	0	0	0	0	0	0	0	0	0	0	0	5	0	2	0	0	0	0	11	2	0	0	0	0	0	0	0	0	0	1	0	0	0	0	0	0	0	0	1	0	0	0	0	2	0	0
OTU_2770	8	0	0	0	0	0	0	0	0	0	0	0	0	0	1	0	0	0	0	1	0	1	2	0	0	0	0	0	2	0	0	0	0	0	0	0	0	0	0	0	0	2	0	0	0	0	0	0	0
OTU_2771	7	0	0	0	0	0	0	0	0	0	0	0	0	0	1	1	0	0	0	2	0	0	0	0	0	0	0	0	0	0	0	0	0	0	0	0	0	0	0	0	0	0	2	3	0	0	0	0	0
OTU_2772	3	0	0	0	0	0	0	0	0	0	0	0	0	0	0	0	0	0	0	0	0	0	1	0	0	0	0	0	0	0	0	0	0	0	0	0	0	0	0	0	2	0	0	0	0	0	0	0	0
OTU_2774	5	0	0	0	0	0	0	0	0	0	0	0	0	0	0	2	0	0	0	0	1	1	0	0	0	0	0	0	0	0	0	0	0	0	0	0	0	0	0	0	0	2	0	1	0	0	0	0	0
OTU_2779	2	0	0	0	0	0	0	0	0	0	0	0	0	0	0	0	0	0	0	0	0	0	0	0	0	0	0	0	0	0	0	0	0	0	0	0	2	0	0	0	0	0	0	0	0	0	0	0	0
OTU_278	7	0	0	0	0	0	0	0	0	0	0	0	0	0	3	0	0	0	0	0	0	0	0	0	0	0	0	0	0	0	0	0	0	0	0	0	0	0	0	0	0	0	7	0	0	0	0	0	0
OTU_2783	4	0	0	0	0	0	0	0	0	0	0	0	0	0	1	0	0	0	0	0	0	0	2	0	0	0	0	0	0	0	0	0	0	0	0	0	0	0	0	0	1	0	1	0	0	0	0	0	0
OTU_2786	2	0	0	0	0	0	0	0	0	0	0	0	0	0	0	0	0	0	0	0	0	0	0	0	0	0	0	0	0	0	0	2	0	0	0	0	0	0	0	0	0	0	0	0	0	0	0	0	0
OTU_2787	4	0	0	0	0	0	0	0	0	0	0	0	0	0	0	0	0	0	0	0	0	0	0	0	0	0	0	0	0	0	0	0	0	0	0	0	4	0	0	0	0	0	0	0	0	0	0	0	0
OTU_2788	35	0	0	0	0	0	0	0	0	0	0	0	0	0	0	0	0	0	0	0	0	0	0	0	0	0	0	2	2	0	0	0	0	0	0	0	0	0	0	0	7	0	0	24	0	0	0	0	0
OTU_2789	1404	0	0	0	13	2	0	0	0	0	0	0	0	0	0	0	0	0	0	0	25	0	15	901	8	0	0	0	3	0	0	0	0	0	0	0	0	0	0	0	0	0	0	0	0	0	1	0	451
OTU_2791	5	0	0	0	0	0	0	0	0	0	0	0	0	0	0	0	1	0	0	0	0	0	0	0	0	0	0	0	0	0	0	0	0	0	4	0	0	0	0	0	0	0	0	0	0	0	0	0	0
OTU_2792	3	0	0	0	0	0	0	0	0	0	0	0	0	0	2	0	0	0	0	0	0	3	0	0	0	0	0	0	0	0	0	0	0	0	0	0	0	0	0	0	0	0	0	0	0	0	0	0	0
OTU_2793	0	0	0	0	0	0	0	0	0	0	0	0	0	0	4	1	0	0	0	0	0	0	0	0	0	0	0	0	0	0	0	0	0	0	0	0	0	0	0	0	0	0	0	0	0	0	0	0	0
OTU_2797	5	0	0	0	0	0	0	0	0	0	0	0	0	0	0	0	0	0	0	0	0	0	0	0	0	0	0	0	0	5	0	0	0	0	0	0	0	0	0	0	0	0	0	0	0	0	0	0	0
OTU_2799	51	0	0	0	0	0	0	0	0	0	0	0	1	0	43	2	0	0	0	3	1	0	10	5	1	0	0	0	0	0	0	0	0	0	0	0	0	0	0	0	14	3	5	3	0	0	3	0	3
OTU_28	4	0	0	0	0	0	0	6	0	0	0	0	0	0	0	0	0	0	0	2	1	0	0	0	0	0	0	0	0	0	0	0	0	0	0	0	0	0	0	0	0	0	0	0	1	0	0	0	0
OTU_280	3	0	0	0	0	0	0	0	0	0	0	0	0	0	0	0	0	0	0	0	0	0	0	0	0	0	0	0	0	0	0	3	0	0	0	0	0	0	0	0	0	0	0	0	0	0	0	0	0
OTU_2804	62	0	4	0	0	0	0	0	0	0	0	0	0	0	9	1	0	0	0	0	0	2	38	2	0	0	0	0	2	0	0	0	0	0	0	0	0	0	0	0	1	2	5	2	1	0	7	0	0
OTU_2805	4	0	0	0	0	0	0	0	0	0	0	0	0	0	0	0	0	0	0	0	0	0	0	0	0	0	0	0	0	0	0	0	0	0	0	0	0	0	0	0	0	0	4	0	0	0	0	0	0
OTU_2806	82	0	0	0	0	0	0	0	0	0	0	0	0	0	0	0	0	0	0	1	6	0	0	50	0	0	0	0	0	0	0	0	0	0	0	0	0	0	0	1	0	0	0	0	3	0	0	0	21
OTU_2807	11	0	0	0	0	0	0	0	0	0	0	0	0	0	0	0	0	0	0	1	0	0	8	0	0	1	0	0	0	0	0	0	0	0	0	0	0	0	0	0	0	1	0	0	0	0	0	0	0
OTU_2808	6	0	0	0	0	0	0	0	0	0	0	0	0	0	0	0	0	0	0	0	0	0	0	0	0	0	0	0	0	0	0	0	0	0	0	0	0	0	0	0	4	1	0	0	0	0	1	0	0
OTU_2809	3	0	0	0	0	0	0	0	0	0	0	0	0	0	0	0	0	0	0	0	0	3	0	0	0	0	0	0	0	0	0	0	0	0	0	0	0	0	0	0	0	0	0	0	0	0	0	0	0
OTU_2814	2	0	0	0	0	0	0	0	0	0	0	0	0	0	0	0	0	0	0	0	0	2	0	0	0	0	0	0	0	0	0	0	0	0	0	0	0	0	0	0	0	0	0	0	0	0	0	0	0
OTU_2815	2	0	0	0	0	0	0	0	0	0	0	0	0	0	2	0	0	0	0	0	0	0	0	0	0	0	0	0	0	0	0	0	0	0	0	0	0	0	0	0	0	1	0	0	0	0	0	0	1
OTU_2816	9	0	0	0	0	0	0	0	0	0	0	0	0	0	0	0	0	0	0	0	0	0	1	0	0	0	0	0	0	0	0	0	0	0	0	0	0	0	0	0	3	3	0	0	0	0	0	0	2
OTU_2818	19	0	0	0	0	0	0	0	0	0	0	0	0	0	0	0	0	0	0	0	6	0	1	8	0	0	0	0	0	0	0	0	0	0	0	0	0	0	0	0	1	0	0	0	0	0	2	0	1
OTU_282	11	0	0	0	0	0	0	0	0	0	0	0	0	0	1	0	0	0	0	0	0	0	0	0	0	0	0	0	0	0	0	0	0	0	0	0	0	0	0	0	0	0	0	0	11	0	0	0	0
OTU_2825	13	0	0	0	0	0	0	0	0	0	0	0	0	0	0	0	0	0	2	0	0	0	0	0	0	0	0	0	0	0	0	0	0	0	0	0	0	0	0	0	2	0	4	4	0	0	1	0	0
OTU_2828	5	0	0	0	0	0	0	0	0	0	0	0	0	0	0	0	0	0	0	0	4	0	0	0	0	0	0	0	0	0	0	0	0	0	0	0	0	0	0	0	0	0	0	1	0	0	0	0	0
OTU_2829	5	0	0	0	0	0	0	0	0	0	0	0	0	0	0	0	0	0	0	0	0	0	0	0	0	0	0	0	0	0	0	0	0	0	0	0	0	0	0	0	0	0	0	0	5	0	0	0	0
OTU_283	0	0	0	0	0	0	0	16	0	0	0	0	0	0	0	0	0	0	0	0	0	0	0	0	0	0	0	0	0	0	0	0	0	0	0	0	0	0	0	0	0	0	0	0	0	0	0	0	0
OTU_2830	6	0	0	0	0	0	0	0	0	0	0	0	0	0	3	0	0	0	0	1	0	2	0	0	0	0	0	0	0	0	0	0	0	0	0	0	0	0	0	0	2	0	0	0	0	0	1	0	0
OTU_2833	5	0	0	0	0	0	0	0	0	0	0	0	0	0	0	0	0	0	0	0	0	1	0	0	0	0	0	0	0	0	0	0	0	0	0	0	0	0	0	3	0	0	0	0	1	0	0	0	0
OTU_2835	2039	0	0	0	0	0	0	0	0	0	0	0	0	0	0	0	0	0	0	0	0	0	0	0	0	0	0	0	0	0	0	0	0	0	0	0	0	0	0	0	0	0	0	0	0	0	2032	5	2
OTU_2836	1619	0	0	0	1	0	0	0	0	0	0	0	0	0	0	0	0	0	0	0	0	0	0	0	0	168	153	380	39	101	15	145	25	38	200	45	85	1	0	0	36	5	0	70	33	0	67	12	1
OTU_2837	333	2	0	0	4	199	418	42	0	11	39	32	1	0	11	106	191	0	1	0	11	5	0	0	6	20	0	4	14	40	1	5	3	3	1	2	1	0	0	1	16	1	1	1	0	0	4	1	0
OTU_2838	1578	0	0	0	0	2	0	0	0	0	0	0	2	0	44	4	0	0	5	55	23	0	173	571	150	0	2	0	3	0	0	0	0	0	0	0	0	0	0	42	5	4	0	8	131	0	158	0	248
OTU_2839	1493	0	25	13	5	52	0	14	141	4	1	11	3	1	55	23	6	0	16	55	19	8	63	81	18	178	47	195	6	8	6	19	9	3	19	12	19	0	16	5	17	7	4	43	378	0	214	11	11
OTU_2840	4117	5	1	0	1	0	0	0	0	6	4	0	4	0	172	7	0	0	2	98	30	0	239	963	197	3	1	0	0	1	0	0	0	0	0	0	0	0	0	77	16	12	0	5	1162	0	7	0	1304
OTU_2842	1266	0	0	0	0	0	0	2	0	0	0	0	2	0	32	4	0	0	0	22	13	0	46	263	78	0	0	0	0	0	0	0	0	0	0	0	0	0	2	21	5	1	0	12	358	0	246	1	198
OTU_2843	896	0	0	0	0	7	0	0	0	0	0	0	0	0	16	6	0	0	3	1	14	0	3	0	0	0	1	1	0	0	0	0	0	0	0	0	0	0	0	6	7	809	34	10	4	0	3	0	0
OTU_2844	1373	0	0	0	6	0	2	0	0	0	0	0	0	0	20	2	0	0	4	7	2	0	17	159	101	0	4	0	0	0	0	0	0	0	0	0	0	0	1	8	5	1	0	8	260	0	635	2	159
OTU_2845	1283	0	0	0	9	5	1	1	0	0	1	0	1	0	27	0	1	0	13	5	15	0	174	422	71	2	3	1	1	0	0	0	0	0	0	0	0	0	0	16	3	7	0	3	84	0	94	3	365
OTU_2846	621	0	0	0	5	0	0	0	0	0	1	0	0	0	25	4	0	0	1	12	4	0	32	176	26	0	0	0	0	0	0	0	1	0	0	0	0	0	0	11	1	0	0	0	214	0	35	0	108
OTU_2847	1073	0	0	0	0	0	0	0	0	0	0	0	0	0	3	0	0	0	0	0	0	0	0	0	0	0	0	0	0	0	0	0	0	0	0	0	0	0	0	1043	0	0	0	0	30	0	0	0	0
OTU_2848	439	0	0	0	0	0	0	0	0	0	0	0	4	0	0	4	2	0	1	58	5	0	6	0	0	0	0	0	0	0	0	0	0	0	0	0	0	0	0	0	0	219	130	0	1	0	13	0	4
OTU_2849	559	0	0	0	0	0	0	0	0	0	0	0	0	0	0	0	1	0	0	0	0	0	8	0	2	0	0	0	0	0	0	0	0	0	0	0	0	0	0	0	9	0	0	531	0	0	8	0	0
OTU_2850	424	0	0	0	0	0	0	0	0	0	0	0	0	0	0	0	0	0	0	0	0	0	0	0	0	0	0	0	0	0	0	0	0	0	0	0	0	0	0	0	0	0	0	0	0	0	424	0	0
OTU_2852	915	0	0	0	0	0	0	0	0	0	0	0	0	0	32	2	0	0	1	14	4	0	80	227	102	0	0	0	0	0	0	0	0	0	0	0	0	0	0	31	7	12	2	8	104	0	90	1	232
OTU_2853	449	0	8	0	0	2	0	0	2	0	0	0	5	0	49	17	21	0	42	74	38	13	25	10	1	0	1	11	2	0	0	3	0	0	0	0	0	0	0	6	42	50	25	49	7	0	20	0	9
OTU_2854	697	6	5	0	28	5	68	22	4	0	50	3	34	0	0	4	0	0	0	0	0	2	7	0	4	373	0	0	70	5	160	9	12	2	6	7	10	0	0	3	0	0	0	0	7	0	13	0	7
OTU_2855	397	0	0	0	0	0	0	0	0	0	0	0	0	0	0	0	0	0	0	0	0	0	0	0	0	0	0	0	4	0	0	0	53	0	0	0	340	0	0	0	0	0	0	0	0	0	0	0	0
OTU_2856	215	4	38	3	11	32	107	16	6	29	17	14	0	0	3	5	93	0	5	2	9	9	1	0	1	13	1	6	4	7	0	14	4	4	10	5	0	0	0	7	5	2	0	9	0	0	1	3	0
OTU_2857	285	0	10	2	24	26	25	0	0	13	26	8	16	0	0	0	0	0	0	0	4	7	0	0	4	16	0	12	17	25	8	22	73	7	25	12	13	0	0	13	6	5	6	0	0	0	1	7	2
OTU_2858	474	0	0	0	0	0	0	0	5	0	0	0	0	0	12	6	0	0	33	4	16	3	1	1	0	0	0	0	0	0	0	0	0	0	0	0	0	0	0	0	0	2	391	0	20	0	0	0	3
OTU_2859	218	0	0	0	0	0	0	0	230	0	0	0	0	0	0	11	0	0	0	0	0	5	4	0	0	0	0	1	0	0	0	0	0	0	0	1	0	0	0	174	4	1	2	22	0	0	3	0	1
OTU_2860	344	0	0	0	0	0	0	0	0	0	0	0	0	0	0	0	0	0	0	4	0	0	0	0	0	0	0	0	1	0	0	0	0	0	0	0	0	0	0	0	4	2	0	0	0	0	330	3	0
OTU_2861	73	0	12	0	0	0	0	8	6	0	0	0	0	0	104	180	0	0	0	1	25	0	6	1	0	2	4	0	0	0	0	0	0	0	0	0	0	0	0	1	2	0	1	22	4	0	4	0	0
OTU_2863	596	0	0	0	0	0	0	0	0	0	0	0	2	0	109	8	50	0	8	49	1	46	16	63	3	0	5	0	0	0	0	0	0	0	0	0	0	0	0	1	207	22	26	64	12	0	20	0	3
OTU_2864	886	0	1	0	1	0	0	1	0	0	0	0	1	0	23	0	0	0	4	19	2	0	26	139	103	0	0	0	0	4	0	0	0	0	0	0	0	0	0	22	0	14	0	1	317	0	59	0	176
OTU_2865	693	0	0	0	0	25	0	0	0	18	0	0	1	0	172	40	12	0	23	64	31	18	17	21	2	4	5	7	4	2	0	5	0	0	0	0	0	1	4	2	21	164	75	52	58	1	78	0	22
OTU_2866	110	2	3	34	11	29	34	19	10	45	13	8	0	0	0	0	14	0	16	1	6	7	0	0	5	10	1	3	4	9	2	4	3	3	3	1	0	0	0	7	3	2	2	2	0	0	0	2	0
OTU_2867	329	0	0	0	0	0	0	0	0	0	0	0	0	0	12	1	0	0	1	4	3	0	26	155	32	0	0	0	0	0	0	0	0	0	0	0	0	0	0	0	5	2	0	17	0	0	34	0	50
OTU_2868	1583	0	1	0	1	14	0	11	10	4	0	0	1	0	154	112	110	0	144	64	63	14	72	30	8	0	3	1	2	0	0	2	0	0	0	0	0	0	8	0	26	91	118	16	626	0	180	1	4
OTU_2869	350	0	0	4	0	2	4	1	3	3	0	0	0	0	14	16	14	0	16	2	13	7	7	3	1	1	2	5	0	0	1	0	0	0	0	0	0	0	0	1	18	167	29	23	7	0	15	0	18
OTU_287	8	0	0	0	0	0	0	3	0	0	0	0	0	0	5	1	0	0	0	2	0	3	0	1	1	0	0	0	0	0	0	0	0	0	0	0	0	0	0	0	0	0	0	0	0	0	1	0	0
OTU_2870	672	0	7	0	0	13	0	10	9	4	0	1	1	0	351	42	15	0	53	53	82	44	42	16	7	0	2	4	6	3	0	3	0	0	0	0	0	0	2	1	42	114	87	18	22	0	50	0	6
OTU_2871	75	0	0	0	16	157	0	0	0	0	0	13	6	0	0	0	10	0	0	0	7	0	0	0	0	0	0	0	5	0	0	2	5	0	1	8	0	0	0	20	11	0	0	2	1	0	0	3	0
OTU_2872	1	0	0	0	0	0	0	0	275	0	0	0	0	0	0	0	0	0	0	0	0	0	0	0	0	0	0	0	0	0	0	0	0	0	0	0	0	0	0	0	0	0	0	0	0	0	0	1	0
OTU_2873	426	0	4	0	0	11	0	1	0	0	0	0	0	0	234	15	0	0	47	9	58	35	52	14	4	1	1	3	1	0	0	1	0	0	0	0	0	0	0	0	15	25	65	29	5	0	54	0	7
OTU_2874	176	0	0	0	0	0	0	5	0	0	0	0	0	0	69	7	1	0	0	6	4	14	15	4	1	0	0	0	0	0	0	0	0	0	0	0	0	0	0	0	5	2	60	39	0	0	23	0	2
OTU_2875	46	1	0	185	2	25	4	13	0	3	0	0	3	0	0	0	3	0	0	0	12	2	3	0	0	2	0	0	3	1	0	2	1	0	2	0	0	0	0	15	0	0	0	0	0	0	0	0	0
OTU_2876	657	0	0	1	2	0	0	4	1	7	0	1	1	0	91	33	8	0	42	52	2	4	62	3	2	68	31	117	9	3	1	13	13	4	8	5	4	0	0	0	3	3	7	26	84	0	73	0	10
OTU_2877	184	0	0	0	0	0	0	0	0	0	0	0	0	0	0	0	0	0	0	0	4	1	3	0	0	4	0	5	0	1	0	0	0	0	0	0	3	0	0	0	2	11	1	144	1	0	0	0	4
OTU_2878	548	0	2	0	4	6	1	1	0	0	0	0	0	0	2	0	1	0	1	3	0	0	0	1	1	111	43	127	2	49	10	38	4	13	54	10	22	0	0	0	3	2	0	22	9	0	20	1	1
OTU_2879	218	0	0	0	0	0	0	0	0	0	0	0	0	0	0	0	0	0	0	0	0	0	0	0	0	0	0	0	0	0	0	0	0	0	0	0	0	0	0	217	0	0	0	0	1	0	0	0	0
OTU_2881	271	0	2	0	0	0	0	0	0	0	0	0	0	0	0	0	0	0	0	0	0	0	259	0	8	0	1	3	0	0	0	0	0	0	0	0	0	0	0	0	0	0	0	0	0	0	0	0	0
OTU_2882	384	0	0	0	0	0	0	0	0	1	0	0	2	0	0	1	0	0	15	54	4	0	1	3	0	0	0	0	0	0	0	0	0	0	0	0	0	0	0	0	151	148	4	0	0	0	0	0	4
OTU_2883	361	0	0	0	0	0	0	0	0	0	0	0	0	0	0	0	0	0	4	0	4	0	0	163	0	0	0	0	0	0	0	0	0	0	0	0	0	0	0	0	2	0	0	0	0	0	141	0	47
OTU_2885	160	0	0	0	0	0	0	0	0	0	0	0	0	0	23	11	0	0	47	2	4	1	5	0	0	0	0	0	0	0	0	0	0	0	0	0	0	0	0	0	84	5	4	0	1	0	4	0	3
OTU_2886	173	0	7	0	0	2	1	0	0	0	0	0	1	0	32	4	1	0	10	31	1	2	8	4	0	9	1	1	0	4	0	0	1	0	0	0	4	0	0	0	6	14	12	50	0	0	11	0	3
OTU_2887	195	0	0	0	0	1	0	0	0	0	0	0	0	0	8	20	14	0	26	8	27	3	10	1	0	0	0	1	0	0	0	0	0	0	0	0	0	0	0	0	22	30	29	0	8	0	7	0	9
OTU_2888	230	0	1	0	0	5	0	2	3	0	0	0	0	0	12	6	0	0	1	1	37	5	11	1	146	0	0	0	1	1	0	0	0	0	0	0	0	0	0	0	2	0	6	7	4	0	7	0	0
OTU_289	13	0	0	0	0	0	0	0	0	0	0	0	0	0	0	1	0	0	0	0	0	0	2	1	0	0	0	0	0	0	0	0	0	0	0	0	0	0	0	0	0	1	2	0	0	0	2	5	0
OTU_2890	68	0	0	0	7	0	2	0	41	0	0	0	0	0	0	1	0	0	1	0	0	0	1	0	2	3	1	4	0	0	0	2	0	0	1	4	1	0	6	0	0	1	0	6	0	0	27	0	8
OTU_2891	362	0	0	0	0	0	0	0	51	0	0	0	2	0	48	1	0	0	0	14	1	6	170	1	1	0	0	0	0	0	0	0	0	0	0	0	0	0	14	13	1	9	70	36	21	0	5	0	0
OTU_2892	233	0	1	0	0	0	0	0	0	0	0	0	0	0	26	0	0	0	6	6	0	0	16	35	52	0	0	0	0	0	0	0	0	0	0	0	0	0	0	9	0	1	0	0	63	0	15	1	29
OTU_2893	251	0	0	0	0	14	0	5	0	0	0	8	3	0	14	10	12	0	0	96	12	6	1	0	5	1	1	10	4	2	0	2	0	0	0	0	0	0	0	1	19	11	0	20	5	0	42	0	1
OTU_2894	220	0	0	0	0	7	0	2	0	0	1	0	0	0	35	8	0	0	40	10	14	4	19	2	0	0	0	2	0	0	0	0	0	0	0	1	0	0	0	0	21	12	54	6	12	0	16	0	7
OTU_2895	148	0	0	0	0	0	0	0	0	0	0	0	0	0	7	0	0	0	0	0	2	3	2	123	2	0	0	0	0	0	0	0	0	0	0	0	0	0	0	2	0	0	0	0	0	0	0	0	14
OTU_2896	317	0	0	0	0	15	0	0	1	0	0	0	0	0	62	8	5	0	21	11	25	5	31	6	2	0	0	2	0	0	0	1	1	0	2	0	0	0	2	0	9	12	14	50	56	0	59	0	3
OTU_2897	176	0	0	0	0	0	0	0	0	0	0	0	1	0	1	0	0	0	0	0	0	0	0	0	0	40	5	36	10	10	0	8	1	0	14	10	33	0	0	0	3	0	0	2	2	0	2	0	0
OTU_2898	456	1	8	4	3	93	139	2	0	4	35	29	8	0	10	17	408	0	1	0	0	0	0	0	0	1	1	3	14	1	0	2	1	1	4	0	10	0	0	2	5	1	0	1	0	0	0	0	0
OTU_2899	136	0	0	0	0	0	0	0	0	0	0	0	0	0	0	0	0	0	1	0	0	0	0	0	0	0	0	0	0	0	0	0	0	0	0	0	0	0	0	0	0	0	135	0	0	0	0	0	0
OTU_290	8	0	0	0	0	0	0	0	0	0	0	0	0	0	0	0	0	0	0	0	0	0	0	0	0	0	0	0	0	0	0	0	0	0	0	0	0	0	0	0	0	0	5	0	0	0	3	0	0
OTU_2900	166	0	0	0	0	0	0	0	0	0	0	0	0	0	6	1	0	0	1	4	1	0	12	34	13	0	0	0	0	0	0	0	0	0	0	0	0	0	0	1	2	1	0	0	59	0	11	0	27
OTU_2901	146	0	0	0	0	0	0	0	0	0	0	0	0	0	13	4	1	0	0	0	3	0	1	0	0	0	0	1	0	0	0	1	0	0	0	0	0	0	0	0	1	15	1	117	2	0	2	0	1
OTU_2905	307	0	0	0	0	0	0	0	0	0	0	0	0	0	4	0	0	0	0	9	3	0	24	26	7	0	0	0	0	0	0	0	0	0	0	0	0	0	0	19	1	0	0	0	20	0	198	0	0
OTU_2906	142	0	0	0	0	0	0	0	0	0	0	0	0	0	0	0	0	0	0	0	2	0	0	52	0	0	0	0	0	0	0	0	0	0	0	0	0	0	0	0	0	0	0	0	0	0	0	0	88
OTU_2907	235	0	0	0	0	9	0	0	12	0	0	0	3	0	3	1	0	0	0	22	2	0	1	1	1	13	19	52	3	14	1	10	1	0	30	0	10	0	0	2	0	0	0	7	5	0	27	0	14
OTU_2908	103	0	0	0	0	0	0	0	0	0	0	0	0	0	0	0	0	0	0	0	0	0	0	0	0	0	0	0	0	0	0	0	0	0	0	0	0	0	0	0	101	2	0	0	0	0	0	0	0
OTU_291	18	0	0	0	0	0	0	0	0	0	0	0	0	0	0	2	7	0	0	9	0	0	0	0	0	0	0	0	0	0	0	0	0	0	0	0	0	0	0	0	2	0	0	0	0	0	0	0	0
OTU_2910	117	0	0	0	0	1	1	0	2	1	0	66	1	0	15	2	5	0	5	0	0	4	0	2	3	4	19	22	0	0	1	3	0	1	8	0	3	0	0	1	3	2	0	8	2	0	20	1	0
OTU_2912	71	0	0	0	0	1	0	0	0	0	0	0	0	0	97	11	0	0	3	0	13	23	9	1	0	0	1	0	0	0	0	0	0	0	0	0	0	0	0	0	2	1	13	1	1	0	3	0	0
OTU_2913	267	0	0	0	0	0	0	0	0	0	0	0	0	0	3	2	0	0	0	3	3	6	55	1	0	5	9	42	4	18	7	9	6	6	23	8	15	0	0	0	5	7	4	27	1	0	2	1	0
OTU_2914	98	4	0	0	0	0	0	0	0	0	0	0	0	0	0	0	0	0	0	0	0	0	0	0	0	94	0	0	0	0	0	0	0	0	3	0	0	0	0	0	0	0	0	0	0	0	0	1	0
OTU_2915	107	0	0	0	0	0	0	0	0	0	0	0	1	0	50	8	0	0	0	14	4	3	12	3	0	0	0	0	0	0	0	0	0	0	0	0	0	0	0	0	18	33	1	0	0	0	8	0	11
OTU_2916	114	0	0	0	5	0	0	0	0	0	0	0	0	0	21	3	0	0	8	5	10	1	29	1	1	0	0	0	0	0	0	0	0	0	0	0	0	0	0	0	7	9	32	4	0	0	7	0	0
OTU_2917	101	0	11	0	0	0	0	0	0	0	0	0	2	0	3	3	0	0	8	26	6	1	3	0	0	0	0	0	1	0	0	0	0	0	0	0	0	0	0	0	3	37	6	5	1	0	2	0	2
OTU_2918	70	0	0	0	0	0	0	0	0	0	0	0	0	0	10	3	5	0	0	0	2	2	21	0	1	0	0	0	0	0	0	0	0	0	0	0	0	0	0	0	10	18	5	0	0	0	5	0	1
OTU_2919	6360	39	0	0	0	0	33	0	0	0	0	0	0	0	1	0	0	0	1	0	0	0	0	0	0	38	0	1	0	60	87	0	3	0	0	515	7	0	2	1	5622	23	0	0	0	0	0	0	0
OTU_292	11	0	0	0	0	0	0	0	0	0	0	0	0	0	0	1	0	0	1	0	0	0	0	0	0	0	0	0	0	0	0	0	0	0	0	0	0	0	0	0	0	0	0	0	0	0	10	0	0
OTU_2920	20	0	6	0	0	0	0	0	0	0	0	0	0	0	37	2	0	0	3	2	0	0	0	2	0	0	0	0	0	0	0	0	0	0	0	0	0	0	0	0	0	1	11	1	0	0	0	0	0
OTU_2921	604	0	0	0	0	10	0	0	0	0	0	0	1	0	67	15	6	0	41	6	28	15	121	21	1	0	1	10	0	10	0	2	1	0	0	0	0	0	0	0	106	30	48	29	39	0	67	2	20
OTU_2922	81	0	0	0	0	0	0	0	0	0	0	0	0	0	3	0	0	0	0	0	0	2	75	2	0	0	0	0	0	0	0	0	0	0	0	0	0	0	0	0	0	0	1	1	0	0	0	0	0
OTU_2924	98	0	0	0	0	0	0	0	0	0	0	0	0	0	1	1	0	0	0	0	0	2	0	0	0	0	3	16	0	8	0	9	1	0	15	3	11	0	1	0	1	2	0	3	8	0	11	1	3
OTU_2926	97	0	0	0	0	0	0	0	0	0	0	0	0	0	4	0	0	0	9	2	6	0	1	0	0	0	0	0	0	0	0	0	0	0	0	0	0	0	0	0	5	2	27	0	0	0	0	0	45
OTU_2927	44	0	0	0	0	3	0	0	0	0	0	0	0	0	14	5	0	0	4	1	1	0	1	2	0	0	3	0	0	0	0	1	0	0	0	0	0	0	0	0	1	7	4	10	0	0	9	0	0
OTU_2928	117	0	0	0	0	0	0	0	0	0	0	0	0	0	0	0	41	0	49	4	0	0	0	0	0	0	0	0	0	0	0	0	0	0	0	0	0	0	0	1	16	2	3	0	0	0	0	0	1
OTU_2929	71	0	0	0	0	0	0	0	0	0	0	0	0	0	6	0	0	0	9	0	5	2	13	0	0	0	2	12	0	2	0	0	0	0	0	0	0	0	0	0	11	6	7	0	0	0	2	0	0
OTU_2931	52	0	0	0	0	0	0	0	0	0	0	0	0	0	0	1	0	0	0	0	0	1	34	0	0	0	0	0	0	0	0	0	0	0	0	0	0	0	0	0	12	3	0	1	0	0	0	0	1
OTU_2932	115	0	0	0	0	0	0	0	0	0	0	0	0	0	0	0	0	0	0	0	0	0	6	36	15	0	0	0	0	0	0	0	0	0	0	0	0	0	0	0	0	0	0	0	36	0	5	0	17
OTU_2935	128	0	0	0	0	1	0	0	0	0	0	0	0	0	0	0	0	0	0	0	0	0	0	1	0	19	24	19	1	8	1	5	6	3	12	0	9	0	0	0	1	3	1	0	1	0	7	0	7
OTU_294	7	0	0	0	0	0	0	0	0	0	0	0	0	0	0	0	0	0	0	1	1	0	1	0	0	0	0	0	0	1	0	0	0	0	0	0	0	0	0	0	1	0	1	0	0	0	1	0	0
OTU_2942	72	0	0	0	0	0	0	0	0	0	0	0	0	0	0	0	0	0	0	1	2	11	0	0	0	0	0	0	0	0	0	0	0	0	0	0	0	0	0	0	0	0	0	56	1	0	0	0	1
OTU_2943	212	0	0	0	0	9	0	0	2	2	0	0	1	0	61	24	0	0	16	13	34	18	19	8	4	0	3	5	2	1	0	1	0	0	0	0	0	0	0	1	10	18	13	24	5	0	16	0	1
OTU_2944	82	0	0	1	0	0	0	0	0	0	0	0	0	0	0	1	5	0	0	0	0	0	2	0	2	0	0	10	0	6	2	10	4	0	13	3	7	0	0	9	0	0	0	3	0	0	0	2	4
OTU_2945	74	0	0	0	0	0	0	0	0	0	0	0	0	0	0	0	0	0	0	0	0	0	0	1	0	30	13	15	1	0	0	0	0	0	0	6	2	0	0	0	2	0	0	0	1	0	2	0	1
OTU_2946	96	0	0	0	0	0	0	0	0	0	0	0	0	0	1	20	0	0	76	1	0	0	0	0	0	0	0	2	0	0	0	0	0	0	0	1	0	0	0	0	9	1	2	0	4	0	0	0	0
OTU_2949	77	0	0	0	0	0	0	0	0	0	0	0	0	0	0	0	0	0	0	0	0	0	72	0	0	0	0	0	0	0	0	0	0	0	0	0	0	0	0	4	0	0	0	0	1	0	0	0	0
OTU_295	12	0	0	0	0	0	0	0	0	0	0	0	0	0	0	0	0	0	0	1	0	0	1	0	0	0	0	0	0	0	0	0	0	0	0	0	0	0	0	0	0	0	0	0	8	0	2	0	0
OTU_2950	60	0	0	0	0	17	0	0	0	0	0	0	0	0	31	4	1	0	2	2	4	1	9	1	1	0	0	3	0	5	0	0	0	0	2	0	0	0	0	0	6	2	14	2	2	0	1	2	0
OTU_2951	14	0	0	0	0	0	0	0	0	0	0	0	0	0	29	1	0	0	0	0	0	0	1	0	0	1	0	0	0	0	0	0	0	0	0	0	0	0	0	0	10	2	0	0	0	0	0	0	0
OTU_2953	45	0	0	0	0	0	0	0	0	0	0	0	0	0	14	4	0	0	5	1	1	4	4	3	0	0	0	1	0	0	0	1	0	0	0	0	0	0	0	0	9	4	3	2	0	0	7	0	0
OTU_2954	8	0	0	0	0	0	0	0	38	0	0	0	0	0	0	5	0	0	0	0	0	0	0	3	0	0	0	0	0	0	0	0	0	0	0	0	0	0	0	0	0	0	0	0	0	0	4	0	1
OTU_2955	53	4	26	9	5	6	5	11	0	18	5	1	10	0	0	0	2	0	1	0	0	0	0	1	0	0	0	2	0	1	0	2	0	2	5	0	8	0	0	0	21	0	0	2	0	0	1	5	0
OTU_2956	34	0	0	0	0	0	0	0	0	0	0	0	0	0	34	0	0	0	0	0	0	0	0	0	0	0	0	0	0	0	0	0	0	0	0	0	0	0	0	34	0	0	0	0	0	0	0	0	0
OTU_2958	6818	1	5	0	9	0	0	0	0	0	0	0	0	0	0	0	0	1	0	0	0	0	0	0	0	0	1075	2552	5	6	2	2	129	0	2550	10	486	0	0	0	0	0	0	0	0	0	0	0	0
OTU_2959	38	0	0	0	0	0	0	0	0	0	0	0	0	0	52	8	5	0	1	6	0	3	3	1	0	0	0	0	0	0	0	0	0	0	0	0	0	0	0	0	4	2	9	0	0	0	2	0	2
OTU_2960	53	0	0	0	0	0	0	0	0	0	0	0	1	0	25	3	1	0	0	1	0	7	4	0	0	0	0	0	0	0	0	0	0	0	0	0	0	0	0	0	7	0	8	21	0	0	4	0	0
OTU_2962	0	0	0	0	0	0	0	0	0	0	0	0	0	0	69	1	0	0	0	0	0	0	0	0	0	0	0	0	0	0	0	0	0	0	0	0	0	0	0	0	0	0	0	0	0	0	0	0	0
OTU_2964	497	0	0	0	0	8	0	0	0	0	0	0	0	0	70	11	20	0	31	16	47	22	60	43	0	0	0	4	4	2	0	0	0	0	0	0	0	0	0	3	37	36	17	16	10	0	29	0	100
OTU_2965	50	0	0	0	0	0	0	0	0	0	0	0	0	0	0	0	0	0	0	0	0	0	0	0	0	0	13	0	0	0	37	0	0	0	0	0	0	0	0	0	0	0	0	0	0	0	0	0	0
OTU_2969	26	0	0	0	0	0	0	0	0	0	0	0	0	0	13	3	4	0	2	0	0	0	2	3	0	0	0	0	0	0	0	0	0	0	0	0	0	0	0	0	3	7	0	0	4	0	0	0	1
OTU_297	0	0	0	0	0	0	0	0	0	0	0	0	0	0	4	1	0	0	0	0	0	0	0	0	0	0	0	0	0	0	0	0	0	0	0	0	0	0	0	0	0	0	0	0	0	0	0	0	0
OTU_2970	278	0	0	0	0	0	0	0	0	0	0	0	0	0	0	0	0	0	0	0	0	0	0	0	0	84	16	44	3	26	7	23	3	2	27	7	17	0	0	0	9	1	0	1	2	0	4	1	1
OTU_2973	123	0	0	0	2	3	0	0	1	0	0	0	0	0	0	2	0	0	0	2	0	0	2	4	1	19	11	24	0	2	0	2	1	0	3	1	0	0	0	0	1	0	0	1	1	0	48	0	0
OTU_2974	50	0	0	0	0	0	0	0	0	0	0	0	0	0	0	0	0	0	0	0	0	0	0	0	0	0	0	0	0	0	0	0	0	0	0	0	0	0	0	0	33	13	4	0	0	0	0	0	0
OTU_2975	114	0	0	0	0	2	0	0	0	0	0	0	0	0	13	9	5	0	7	7	8	3	14	1	1	0	0	6	5	0	0	0	0	0	0	0	0	0	0	1	8	6	18	8	4	0	8	0	4
OTU_2978	8	16	1	0	0	1	0	0	0	0	0	0	0	0	0	0	1	0	0	0	0	0	0	0	0	0	0	0	0	0	0	0	0	0	1	4	0	0	0	0	0	1	0	0	0	0	0	1	0
OTU_2979	29	0	0	0	0	0	0	0	0	0	0	0	0	0	0	2	0	0	0	2	0	0	9	2	0	0	0	0	0	0	0	0	0	0	0	0	0	0	0	0	2	3	1	2	0	0	8	0	0
OTU_2980	24	0	0	0	0	0	0	0	104	0	0	0	0	0	0	0	0	0	0	0	0	0	0	0	0	1	0	11	0	5	0	1	0	0	0	0	0	0	0	0	0	4	0	1	0	0	1	0	0
OTU_2981	108	0	0	0	0	0	0	1	4	0	6	11	4	1	5	79	0	0	5	1	0	3	41	2	20	0	0	1	2	4	7	0	0	2	0	13	1	0	0	0	0	0	0	2	1	0	1	1	1
OTU_2982	99	0	0	0	0	0	0	0	0	0	0	0	0	0	3	0	0	0	0	4	0	0	6	13	8	0	0	0	0	0	0	0	0	0	0	0	0	0	0	1	0	0	0	0	53	0	4	0	10
OTU_2983	45	0	0	0	0	0	0	0	0	0	0	5	0	0	2	5	0	0	3	1	1	10	2	2	3	0	0	0	0	0	0	0	0	0	0	0	0	0	0	0	8	0	5	6	0	0	2	1	1
OTU_2985	18	0	0	0	0	0	0	0	0	0	0	0	0	0	15	0	0	0	0	0	0	0	9	1	0	0	0	0	0	0	0	0	0	0	0	0	0	0	0	0	1	0	4	0	0	0	3	0	0
OTU_2986	101	1531	15	394	0	400	124	0	0	0	0	0	0	0	0	0	1	0	0	1	0	0	1	0	1	24	23	0	18	26	1	0	0	0	0	0	4	0	0	1	0	0	0	0	0	0	0	0	0
OTU_299	14	0	0	0	0	0	0	0	0	0	0	0	0	0	3	0	0	0	2	2	0	0	0	0	0	0	0	0	0	0	0	0	0	0	0	0	0	0	0	0	8	0	2	0	0	0	0	0	0
OTU_2990	47	0	0	0	0	0	0	0	0	0	0	0	0	0	0	0	0	0	0	0	0	0	0	0	0	47	0	0	0	0	0	0	0	0	0	0	0	0	0	0	0	0	0	0	0	0	0	0	0
OTU_2991	41	0	0	0	0	0	0	0	0	0	0	0	0	0	6	0	0	0	0	0	0	0	28	0	1	0	1	0	0	0	0	0	0	0	0	0	0	0	0	0	0	0	0	1	0	0	10	0	0
OTU_2992	1	0	34	0	0	0	0	2	0	0	0	0	0	0	0	0	0	0	0	0	0	0	0	0	0	0	0	0	0	0	0	0	0	0	0	0	0	0	0	0	0	0	0	0	0	0	0	1	0
OTU_2993	34	0	0	0	0	0	0	0	0	0	0	0	0	0	2	1	0	0	13	0	1	0	1	3	0	0	0	0	0	0	0	0	0	0	0	0	0	0	0	8	0	3	4	0	0	0	1	0	0
OTU_2994	61	0	0	0	0	4	0	0	0	1	0	0	1	0	39	8	1	0	7	9	2	0	3	0	0	0	0	3	0	0	0	0	1	0	0	0	0	0	0	0	8	5	9	3	2	0	6	0	2
OTU_2995	45	6	0	0	0	6	3	0	0	0	0	0	0	0	2	0	1	0	0	0	0	0	0	0	2	7	2	1	0	11	1	4	0	0	2	0	8	0	0	0	2	0	0	4	0	0	0	0	0
OTU_2997	15	0	0	3	0	9	27	0	0	27	0	1	0	0	0	1	1	0	1	0	0	0	0	0	0	0	0	1	2	3	2	2	2	0	1	0	0	0	0	0	0	0	0	0	0	0	0	0	0
OTU_2998	140	0	1	0	0	5	0	2	0	0	0	0	0	0	50	14	4	0	1	20	9	3	16	0	0	0	0	2	0	3	0	0	0	0	0	0	0	0	0	0	8	10	48	5	5	0	4	1	1
OTU_2999	36	0	17	0	0	1	0	0	0	0	0	0	0	0	2	0	0	0	0	0	0	1	1	0	23	0	0	0	0	0	0	0	0	0	0	0	0	0	0	0	0	5	0	2	2	0	2	0	0
OTU_30	6	0	0	0	0	0	0	0	0	0	0	0	0	0	1	0	0	0	0	0	2	0	0	0	0	0	0	0	0	0	0	0	0	0	0	0	0	0	0	0	2	0	0	2	0	0	0	0	0
OTU_300	13	0	0	0	0	0	0	0	0	0	0	0	0	0	3	0	0	0	1	4	0	0	0	0	0	0	0	0	0	0	0	0	0	0	0	0	0	0	0	0	1	1	6	0	0	0	0	0	0
OTU_3001	57	0	0	0	0	0	0	0	0	2	0	0	0	0	8	4	0	0	0	0	3	3	0	2	0	0	0	5	0	0	0	1	0	0	0	0	0	0	0	0	17	5	0	17	1	0	3	0	0
OTU_3002	101	0	0	0	0	0	0	0	0	0	0	0	0	0	11	23	0	0	16	7	24	0	9	3	0	0	0	0	1	0	0	0	0	0	0	0	0	0	0	0	2	2	17	0	3	0	16	0	1
OTU_3005	9	0	2	4	0	0	2	7	0	22	0	0	0	0	0	0	2	0	0	0	0	0	0	0	0	0	0	3	0	2	0	0	0	1	0	0	0	0	0	0	0	0	0	1	0	0	0	0	0
OTU_3006	5	0	0	0	0	0	0	0	0	0	0	0	0	0	21	0	0	0	0	0	0	0	0	4	0	0	0	0	0	0	0	0	0	0	0	0	0	0	0	0	0	0	1	0	0	0	0	0	0
OTU_3007	17	0	0	0	0	0	0	13	0	0	0	0	0	0	0	17	0	0	0	0	0	0	0	0	0	0	0	0	0	0	0	0	0	0	0	0	0	0	0	0	0	0	0	0	17	0	0	0	0
OTU_301	8	0	0	0	0	0	0	0	0	0	0	0	0	0	10	2	0	0	0	0	4	0	0	0	0	0	0	0	0	0	0	0	0	0	0	0	0	0	0	0	1	0	2	1	0	0	0	0	0
OTU_3011	7	0	0	0	0	4	0	0	0	18	0	0	0	0	0	0	0	0	0	0	0	0	0	0	0	6	0	0	0	0	0	0	0	0	0	0	0	1	0	0	0	0	0	0	0	0	0	0	0
OTU_3012	73	0	0	0	0	0	0	0	0	0	0	0	0	0	0	0	0	0	0	0	0	0	0	0	0	0	0	0	0	0	0	0	0	0	0	0	0	0	0	0	23	0	0	0	50	0	0	0	0
OTU_3014	32	0	0	0	0	0	0	0	0	0	0	0	0	0	2	0	0	0	1	2	0	2	5	0	1	0	0	0	0	0	0	0	0	0	0	0	0	0	0	0	3	0	0	17	0	0	1	0	0
OTU_3015	35	0	0	0	0	0	0	0	0	0	0	0	0	0	21	8	0	0	3	11	0	10	0	1	0	0	0	0	0	0	0	0	0	0	0	0	0	0	0	2	3	3	1	1	0	0	0	0	0
OTU_3016	32	0	0	0	0	4	2	0	3	0	0	0	0	0	19	1	0	0	0	0	0	6	0	0	0	0	0	1	0	0	0	0	2	0	0	0	0	0	0	0	11	3	3	4	2	0	0	0	0
OTU_3018	25	0	0	0	0	1	0	0	0	0	0	0	0	0	0	0	0	0	0	0	1	0	0	0	0	0	0	0	0	0	0	0	0	0	0	0	0	0	0	0	0	0	23	1	0	0	0	0	0
OTU_3019	21	0	0	0	0	0	0	0	0	0	0	0	0	0	16	1	0	0	1	0	9	0	1	0	1	0	0	0	0	0	0	0	0	0	0	0	0	0	0	0	3	0	1	0	0	0	5	0	0
OTU_302	2590	0	4	0	0	1	0	0	1	0	0	0	3	0	86	67	60	0	175	58	15	3	378	18	12	0	0	0	3	5	0	0	0	0	0	0	0	0	0	7	127	837	476	237	1	0	144	0	34
OTU_3021	47	0	0	0	0	0	0	0	0	0	0	0	0	0	0	0	0	0	0	0	0	0	0	1	4	0	0	0	0	0	0	0	0	0	0	0	0	0	0	0	0	0	0	0	42	0	0	0	0
OTU_3023	26	0	0	0	0	0	0	0	0	0	0	0	0	0	17	1	0	0	2	4	0	0	0	2	0	0	0	0	0	0	0	1	0	0	0	0	0	0	0	6	1	7	2	0	0	0	1	0	0
OTU_3024	24	0	0	0	0	0	0	0	0	0	0	0	1	0	3	1	0	0	0	7	0	0	2	2	1	0	0	1	0	0	0	0	0	0	0	0	0	0	0	0	0	3	0	0	1	0	7	0	0
OTU_3027	0	0	0	0	0	0	0	0	0	0	0	0	0	0	24	0	0	0	0	0	0	0	0	0	0	0	0	0	0	0	0	0	0	0	0	0	0	0	0	0	0	0	0	0	0	0	0	0	0
OTU_3028	26	10	0	1	0	0	0	0	0	0	0	0	0	0	0	0	0	0	0	0	0	0	0	0	0	6	0	0	0	0	0	1	0	0	15	0	0	0	0	0	0	0	0	0	0	0	0	4	0
OTU_303	8	0	0	0	0	0	0	0	0	0	0	0	0	0	0	0	0	0	0	0	0	0	0	0	0	0	0	0	0	0	0	0	0	0	0	0	0	0	0	0	0	0	8	0	0	0	0	0	0
OTU_3030	3	0	3	0	0	7	0	0	0	31	0	0	0	0	0	0	0	0	0	0	0	0	0	0	1	2	0	0	0	0	0	0	0	0	0	0	0	0	0	0	0	0	0	0	0	0	0	0	0
OTU_3031	34	4	1	1	0	0	0	0	0	2	0	0	4	0	0	0	0	0	4	0	17	0	0	0	0	0	0	0	0	0	1	3	2	4	2	0	1	0	0	0	0	0	0	0	0	0	0	0	0
OTU_3033	88	0	0	0	0	0	0	0	0	0	0	1	0	0	12	5	1	0	4	0	3	7	21	3	0	0	0	0	0	0	0	0	0	0	0	0	0	0	0	0	6	3	28	1	8	0	3	0	0
OTU_3034	48	0	0	0	0	0	0	0	0	0	0	0	0	0	2	0	0	0	0	4	1	0	0	4	0	0	4	3	0	6	0	3	0	0	4	1	8	0	0	0	0	0	0	7	1	0	0	0	2
OTU_3035	0	0	0	5	0	0	0	3	0	4	0	0	0	0	0	0	0	0	0	0	0	0	0	0	0	0	0	0	0	0	0	0	0	0	0	0	0	0	0	0	0	0	0	0	0	0	0	0	0
OTU_3036	21	0	0	0	0	0	0	0	0	0	0	0	0	0	5	4	11	0	0	0	1	0	0	0	0	0	0	0	0	0	0	0	0	0	0	0	0	0	0	0	1	7	0	0	0	0	1	0	0
OTU_3037	84	0	0	0	0	2	0	0	0	10	0	5	0	0	16	6	0	0	5	6	13	2	4	1	0	0	0	2	3	6	0	3	0	0	0	0	0	0	0	0	10	6	7	5	2	0	7	0	2
OTU_3039	46	0	0	0	0	0	0	0	0	0	0	9	0	0	2	2	0	0	1	1	7	9	8	2	3	0	0	1	1	0	0	1	0	0	0	2	0	0	0	0	0	3	1	3	0	0	3	0	0
OTU_304	3	0	0	0	0	0	0	0	0	0	0	0	0	0	0	0	0	0	0	0	0	0	3	0	0	0	0	0	0	0	0	0	0	0	0	0	0	0	0	0	0	0	0	0	0	0	0	0	0
OTU_3040	47	0	0	0	0	0	0	0	0	0	0	0	0	0	5	2	0	0	0	2	4	0	18	1	0	0	0	0	0	0	0	0	0	0	0	0	2	0	0	0	6	10	0	1	0	0	3	0	0
OTU_3041	71	0	0	0	0	0	0	0	0	0	0	0	0	0	0	0	0	0	0	0	0	0	16	1	0	16	1	11	1	1	2	3	0	1	1	2	7	0	0	0	1	1	0	4	1	0	0	1	0
OTU_3042	0	0	0	0	0	0	0	22	0	0	0	0	0	0	0	0	0	0	0	0	0	0	0	0	0	0	0	0	0	0	0	0	0	0	0	0	0	0	0	0	0	0	0	0	0	0	0	0	0
OTU_3044	95	0	0	0	0	11	0	0	1	0	0	0	0	0	106	7	2	0	19	1	19	0	7	2	0	0	0	3	0	0	0	0	0	0	0	0	0	0	0	0	3	2	12	4	8	0	10	0	3
OTU_3045	16	0	0	0	0	0	0	0	0	0	0	0	0	0	0	0	0	0	0	0	0	0	1	0	0	0	0	0	0	0	0	0	0	0	0	0	0	0	0	0	13	1	0	1	0	0	0	0	0
OTU_3046	111	0	0	0	12	0	0	0	0	0	0	0	0	0	22	5	0	0	1	5	17	5	24	1	0	0	2	2	0	0	0	4	0	0	0	0	0	0	0	0	3	9	10	3	10	0	7	0	8
OTU_3047	59	0	0	0	0	8	0	0	0	0	0	1	0	0	4	4	0	0	25	0	3	2	0	0	0	0	0	0	0	0	0	0	0	0	0	0	0	0	0	1	0	4	7	0	0	0	12	0	5
OTU_3048	22	0	0	0	0	0	0	0	0	0	0	0	0	0	17	2	0	0	0	0	0	2	1	3	0	0	0	0	0	0	0	0	0	0	0	0	0	0	0	0	11	2	2	0	1	0	0	0	0
OTU_3050	36	1	0	1	0	5	0	0	1	0	0	1	0	0	12	4	0	0	0	1	0	2	5	3	0	0	0	0	0	0	1	0	0	0	0	0	0	0	0	0	0	4	2	12	1	0	2	0	3
OTU_3053	33	0	0	0	0	0	0	0	3	0	0	0	0	0	10	0	0	0	0	0	0	6	4	2	0	0	0	0	0	0	0	0	0	0	0	0	0	0	0	0	3	1	2	10	0	0	4	0	1
OTU_3054	31	0	0	0	0	0	0	0	0	0	0	0	0	0	0	0	0	0	0	0	0	0	0	0	0	0	0	0	0	0	0	0	0	0	0	0	0	0	0	0	0	0	0	0	31	0	0	0	0
OTU_3056	27	0	0	0	0	0	0	0	0	0	0	0	0	0	6	0	0	0	0	10	0	0	0	2	0	0	0	0	0	0	0	0	0	0	0	0	0	0	0	0	8	2	0	2	1	0	2	0	0
OTU_3057	179	0	0	0	0	1	0	0	0	0	0	2	0	0	15	20	0	0	20	11	5	10	13	3	0	0	0	3	1	0	0	0	0	0	0	0	0	0	0	2	34	16	13	15	11	0	16	0	6
OTU_3058	29	0	0	0	0	0	0	0	0	0	0	0	0	0	2	0	0	0	1	0	1	5	10	4	0	0	0	0	0	0	0	0	0	0	0	0	0	0	0	0	4	0	4	0	0	0	0	0	0
OTU_3059	27	0	0	0	0	0	0	0	0	0	0	0	0	0	0	0	0	0	0	0	0	0	0	0	0	0	0	0	0	0	0	0	0	0	0	0	0	0	0	0	0	0	6	0	21	0	0	0	0
OTU_306	9	0	0	0	0	0	0	0	0	0	0	0	0	0	0	0	0	0	0	0	0	9	0	0	0	0	0	0	0	0	0	0	0	0	0	0	0	0	0	0	0	0	0	0	0	0	0	0	0
OTU_3060	121	0	0	0	0	0	0	0	1	1	0	1	0	0	17	4	2	0	5	3	0	5	17	3	0	1	0	1	1	0	0	2	0	0	0	0	0	0	0	2	11	2	12	41	2	0	11	0	0
OTU_3061	43	0	0	0	0	1	0	0	0	0	0	0	0	0	15	11	0	0	5	3	1	0	9	0	2	0	0	2	0	0	0	0	0	0	0	0	0	0	0	0	3	1	1	13	0	0	2	0	1
OTU_3062	19	0	0	0	0	0	6	1	0	0	0	1	0	0	0	1	10	0	0	0	0	0	0	0	0	0	0	0	1	0	6	0	0	0	0	0	0	0	0	0	2	0	0	0	0	0	0	0	0
OTU_3063	0	0	0	0	0	0	0	0	30	0	0	0	0	0	0	0	0	0	0	0	0	0	0	0	0	0	0	0	0	0	0	0	0	0	0	0	0	0	0	0	0	0	0	0	0	0	0	0	0
OTU_3064	26	0	0	0	0	0	0	0	0	1	0	0	0	0	0	0	0	0	0	1	0	3	15	0	0	0	0	0	0	0	0	0	0	0	0	0	0	0	0	2	1	0	0	4	0	0	0	0	0
OTU_3066	5	0	0	0	0	0	0	0	43	0	0	0	0	0	0	0	0	0	0	0	0	0	0	0	0	0	0	0	0	5	0	0	0	0	0	0	0	0	0	0	0	0	0	0	0	0	0	0	0
OTU_3067	58	0	0	0	0	0	0	0	0	0	0	0	0	0	6	8	0	0	2	0	4	0	0	16	0	0	1	1	0	0	0	1	0	0	0	1	0	0	0	6	7	8	1	0	4	0	1	0	5
OTU_3070	35	0	0	0	0	0	0	0	0	0	0	0	0	0	0	0	0	0	9	0	8	0	0	0	1	1	3	3	1	0	1	0	0	0	1	0	1	0	0	0	0	0	0	4	0	0	2	0	0
OTU_3071	15	0	0	0	0	0	0	0	0	0	0	0	0	0	0	0	0	0	0	0	0	0	0	1	0	0	0	0	0	0	0	0	0	0	0	0	0	0	0	14	0	0	0	0	0	0	0	0	0
OTU_3073	34	0	0	0	0	0	0	0	0	0	0	0	0	0	0	1	0	0	4	0	0	0	0	0	0	1	0	0	0	0	0	0	0	0	0	0	0	0	0	0	3	20	6	0	0	0	0	0	0
OTU_3074	34	0	0	0	0	0	0	0	0	0	0	0	0	0	0	0	0	0	0	0	0	0	10	13	0	0	0	0	0	0	0	0	0	0	0	0	0	0	0	0	0	0	0	0	4	0	2	0	5
OTU_3075	32	0	0	0	0	0	0	0	0	0	0	0	0	0	5	1	0	0	0	0	0	23	0	0	1	0	0	0	0	0	0	0	0	0	0	0	0	0	0	0	0	1	1	6	0	0	0	0	0
OTU_3076	37	0	0	0	0	0	0	0	0	0	0	0	0	0	0	0	0	0	0	0	0	0	5	0	0	0	0	0	0	0	0	0	0	0	0	0	0	0	0	0	1	1	3	15	0	0	10	0	2
OTU_3077	15	0	0	0	0	0	0	0	0	0	0	0	0	0	0	0	0	0	1	0	0	0	0	0	0	0	0	0	0	0	0	0	0	0	0	0	0	0	0	0	13	1	0	0	0	0	0	0	0
OTU_3079	131	0	0	0	0	0	0	0	0	0	0	0	0	0	8	0	0	0	0	1	0	0	0	0	17	0	0	0	0	0	0	0	0	0	0	0	0	0	0	1	0	0	0	0	112	0	0	0	0
OTU_308	10	0	0	0	0	0	0	0	0	0	0	0	0	0	0	0	0	0	8	0	0	0	0	1	0	0	0	0	0	0	0	0	0	0	0	0	0	0	0	0	1	0	0	0	0	0	0	0	0
OTU_3080	31	0	0	0	0	0	0	0	0	0	0	0	0	0	0	0	0	0	0	0	0	0	1	8	2	0	0	0	0	0	0	0	0	0	0	0	0	0	0	0	0	0	0	0	10	0	3	0	7
OTU_3081	10	0	0	0	0	0	0	0	0	0	0	0	0	0	0	0	0	0	0	0	0	0	0	0	0	0	0	0	0	0	0	0	0	0	0	0	0	0	0	0	10	0	0	0	0	0	0	0	0
OTU_3082	31	0	0	0	0	0	0	0	0	0	0	0	0	0	0	0	0	0	0	0	0	0	31	0	0	0	0	0	0	0	0	0	0	0	0	0	0	0	0	0	0	0	0	0	0	0	0	0	0
OTU_3084	17	0	0	0	0	0	0	0	0	0	0	0	0	0	0	0	0	0	0	16	1	0	0	0	0	0	0	0	0	0	0	0	0	0	0	0	0	0	0	0	0	0	0	0	0	0	0	0	0
OTU_3085	1	0	0	0	0	9	0	0	0	0	0	0	0	0	0	0	0	0	0	0	0	0	0	0	0	0	0	0	0	0	0	0	0	0	0	0	0	0	0	0	1	0	0	0	0	0	0	0	0
OTU_3086	405	0	4	0	3	0	0	0	0	0	0	0	2	0	146	27	12	0	25	80	28	7	35	18	3	0	0	0	3	0	0	3	0	0	0	0	0	0	1	0	43	16	40	12	2	0	61	0	16
OTU_3088	25	0	0	0	0	4	0	0	0	0	0	0	0	0	0	0	0	0	1	0	0	0	0	0	1	0	0	0	0	0	0	0	0	0	1	0	0	0	0	0	0	0	0	1	0	0	21	0	0
OTU_3089	0	0	15	0	0	0	0	0	0	1	0	0	0	0	0	0	0	0	0	0	0	0	0	0	0	0	0	0	0	0	0	0	0	0	0	0	0	0	0	0	0	0	0	0	0	0	0	0	0
OTU_309	10	0	0	0	0	0	0	0	0	0	0	0	0	0	0	0	10	0	0	0	0	0	0	0	0	0	0	0	0	0	0	0	0	0	0	0	0	0	0	0	0	0	0	0	0	0	0	0	0
OTU_3090	0	0	0	0	0	0	0	0	0	0	0	0	0	0	14	0	0	0	0	0	0	0	0	0	0	0	0	0	0	0	0	0	0	0	0	0	0	0	0	0	0	0	0	0	0	0	0	0	0
OTU_3091	34	0	0	0	0	0	0	0	0	0	0	0	0	0	0	4	0	0	0	0	0	0	0	1	0	0	0	0	0	0	0	0	0	0	0	0	0	0	0	0	0	0	33	0	0	0	0	0	0
OTU_3093	29	0	0	0	0	0	0	0	0	0	0	0	0	0	0	0	12	0	0	0	7	0	4	0	0	0	0	0	0	0	0	0	0	0	0	0	0	0	0	0	0	0	0	6	0	0	0	0	0
OTU_3094	13	0	0	11	2	4	0	0	0	0	0	4	0	0	0	0	0	0	0	0	0	0	0	0	2	6	0	1	0	0	0	0	0	0	0	0	2	0	0	0	0	0	0	0	2	0	0	0	0
OTU_3095	0	0	12	0	0	0	0	0	0	0	0	0	0	0	0	0	0	0	0	0	0	0	0	0	0	0	0	0	0	0	0	0	0	0	0	0	0	0	0	0	0	0	0	0	0	0	0	0	0
OTU_3096	28	0	0	0	0	0	0	0	0	0	0	0	0	0	0	0	0	0	0	0	0	0	0	0	0	0	0	0	0	0	0	27	0	0	0	0	0	0	0	0	0	1	0	0	0	0	0	0	0
OTU_3099	421	0	0	0	5	0	0	0	0	0	0	0	1	0	16	0	0	0	0	10	3	1	27	135	45	0	0	0	0	0	0	0	0	0	0	0	0	0	0	34	2	2	0	0	37	0	68	0	57
OTU_31	14	0	0	0	0	0	0	0	0	0	0	0	0	0	0	0	0	0	0	0	0	0	1	0	0	0	0	0	0	0	0	0	0	0	0	0	0	0	0	0	1	0	1	10	0	0	1	0	0
OTU_3101	32	0	0	0	0	0	0	0	0	0	0	0	0	0	0	4	0	0	0	6	15	0	2	0	0	0	0	0	0	0	0	0	0	0	0	0	0	0	0	0	1	1	1	0	3	0	3	0	0
OTU_3102	9	0	0	0	0	0	0	0	0	0	0	0	0	0	1	0	0	0	0	0	0	0	1	0	0	0	0	0	0	0	0	0	0	0	0	0	0	0	0	0	0	0	0	0	0	0	0	8	0
OTU_3103	6	0	0	6	9	0	0	0	0	0	0	0	2	0	0	1	0	0	0	0	0	0	0	0	0	0	4	2	0	0	0	0	0	0	0	0	0	0	0	0	0	0	0	0	0	0	0	0	0
OTU_3104	0	0	0	0	0	0	0	0	0	0	0	0	0	0	20	0	0	0	0	0	0	0	0	0	0	0	0	0	0	0	0	0	0	0	0	0	0	0	0	0	0	0	0	0	0	0	0	0	0
OTU_3105	14	0	0	1	0	0	0	5	0	0	0	0	0	0	1	0	1	0	0	0	0	0	1	1	2	0	1	3	1	0	0	0	0	0	0	3	0	0	0	0	0	0	0	0	0	0	0	0	1
OTU_3106	11	0	0	3	0	1	2	0	0	1	0	0	27	0	0	0	0	0	0	2	0	0	0	0	0	0	1	0	0	5	0	0	3	0	0	0	0	0	0	0	0	0	0	0	0	0	0	0	0
OTU_3107	28	0	0	0	0	0	0	0	0	0	0	0	0	0	0	0	0	0	0	0	0	0	25	0	0	0	0	0	0	3	0	0	0	0	0	0	0	0	0	0	0	0	0	0	0	0	0	0	0
OTU_3109	45	0	0	0	0	10	2	0	10	0	0	0	0	0	9	2	1	0	2	1	0	0	1	0	1	1	8	7	0	0	0	1	0	0	0	0	3	0	0	1	1	1	1	2	3	0	4	6	0
OTU_311	2	0	0	0	0	0	0	0	0	0	0	0	0	0	2	0	0	0	0	0	0	0	0	0	0	0	0	0	0	0	0	0	0	0	0	0	0	0	0	0	0	2	0	0	0	0	0	0	0
OTU_3111	19	0	0	0	0	0	0	0	0	0	0	0	0	0	0	0	0	0	0	0	0	0	0	13	0	0	0	0	0	0	0	0	0	0	0	0	0	0	0	0	0	0	0	0	0	0	0	0	6
OTU_3112	22	0	0	0	0	0	0	0	0	0	0	0	0	0	0	0	0	0	0	0	0	0	1	0	0	0	0	0	0	1	0	0	0	0	0	0	0	0	0	0	11	1	0	8	0	0	0	0	0
OTU_3113	2	0	0	0	0	0	0	0	0	9	0	0	0	0	0	0	0	0	0	0	0	0	0	0	0	0	0	0	0	0	0	1	0	0	0	0	0	1	0	0	0	0	0	0	0	0	0	0	0
OTU_3115	24	0	0	0	0	0	0	0	0	0	0	0	0	0	1	0	0	0	0	0	0	3	4	0	0	0	1	0	0	0	0	0	0	0	0	0	0	0	0	0	12	0	2	2	0	0	0	0	0
OTU_3116	7	0	12	0	0	0	0	0	0	0	0	0	0	0	0	0	0	0	0	0	0	0	0	0	0	1	0	2	0	0	0	1	0	0	0	0	0	0	0	2	0	0	0	0	0	0	0	0	1
OTU_3117	27	0	0	0	0	0	4	4	0	2	0	0	7	0	0	2	2	0	1	0	1	0	0	0	0	6	0	0	0	0	0	1	1	1	3	0	7	0	0	2	2	0	0	0	0	0	0	0	0
OTU_3118	17	0	0	0	0	0	0	0	0	0	0	0	0	0	0	0	0	0	0	0	0	0	0	0	0	0	0	0	0	0	0	0	0	0	0	0	0	0	0	0	7	0	0	10	0	0	0	0	0
OTU_3120	4	15	0	0	0	0	0	0	0	0	0	0	0	0	0	0	0	0	4	0	0	0	0	0	0	0	0	0	0	0	0	0	0	0	0	0	0	0	0	0	0	0	0	0	0	0	0	0	0
OTU_3121	3	0	0	0	0	0	0	0	0	0	0	0	0	0	25	1	0	0	0	0	2	0	0	0	0	0	0	0	0	0	0	0	0	0	0	0	0	0	0	0	1	0	0	0	0	0	0	0	0
OTU_3122	72	0	0	0	0	0	0	0	0	0	0	1	0	0	1	1	0	0	5	0	3	18	5	1	0	0	0	1	1	0	0	0	0	0	1	0	0	0	0	0	1	6	10	13	3	0	4	0	0
OTU_3125	10	0	0	0	0	0	0	0	0	0	0	0	0	0	0	0	0	0	0	0	0	0	6	0	0	0	0	0	0	0	0	0	0	0	0	0	0	0	0	0	2	0	0	1	0	0	1	0	0
OTU_3127	19	0	0	0	0	0	0	0	0	0	0	0	0	0	0	0	7	0	1	0	0	0	0	0	0	0	0	0	0	0	0	0	0	0	0	0	0	0	0	0	10	1	0	0	0	0	0	0	0
OTU_3129	134	0	0	0	0	1	0	0	0	0	0	7	0	0	70	4	0	0	3	3	0	2	36	2	0	0	0	0	0	0	0	0	0	0	0	0	0	0	0	0	7	8	4	18	37	0	9	0	5
OTU_313	4	0	0	0	0	0	0	0	0	0	0	0	0	0	1	0	0	0	0	0	0	0	0	0	0	0	0	0	0	0	0	0	0	0	0	0	0	0	0	0	0	0	0	0	0	0	0	4	0
OTU_3132	32	0	0	0	0	0	0	0	0	0	0	0	0	0	2	0	4	0	0	0	0	0	2	1	0	0	0	0	0	0	0	0	0	0	0	0	0	0	0	0	23	0	0	1	0	0	0	0	1
OTU_3133	9	0	0	0	0	0	0	0	0	0	0	0	0	0	10	2	0	0	0	0	0	1	1	1	0	0	0	0	0	0	0	0	0	0	0	0	0	0	0	0	5	0	1	0	0	0	0	0	0
OTU_3136	15	0	0	0	0	0	0	0	9	0	0	0	0	0	1	1	4	0	0	0	0	0	0	0	1	0	0	0	0	0	0	0	0	0	0	0	0	0	0	4	0	0	0	0	1	0	2	0	3
OTU_3137	14	0	0	0	0	0	0	0	0	0	0	0	0	0	0	0	0	0	0	0	0	0	0	0	0	0	0	0	0	0	0	0	0	0	0	0	0	0	0	0	0	9	0	0	0	0	0	0	5
OTU_3139	22	0	0	0	0	0	0	0	0	0	0	0	0	0	0	0	0	0	0	0	0	0	1	0	0	0	0	0	0	0	0	0	0	0	0	0	0	0	0	0	0	0	0	4	0	0	17	0	0
OTU_3140	13	0	0	0	0	0	0	0	0	0	0	0	0	0	0	0	0	0	0	3	0	0	0	0	0	0	0	0	0	0	0	0	0	0	0	0	0	0	2	0	0	0	0	1	0	0	7	0	0
OTU_3142	14	0	0	0	0	3	0	0	0	0	0	0	0	0	3	0	1	0	1	0	0	0	0	0	0	0	0	5	0	0	0	0	0	0	0	0	0	0	0	0	0	0	6	0	0	0	1	0	0
OTU_3144	23	0	0	0	0	0	0	0	0	0	0	0	0	0	10	2	0	0	1	0	1	0	17	1	2	0	1	0	0	0	0	0	0	0	0	0	0	0	0	0	0	0	0	0	0	0	0	0	0
OTU_3145	0	0	0	0	0	8	0	0	0	0	0	0	0	0	0	0	0	0	0	0	0	0	0	0	0	0	0	0	0	0	0	0	0	0	0	0	0	0	0	0	0	0	0	0	0	0	0	0	0
OTU_3147	6	0	3	0	0	4	0	0	3	0	0	3	0	0	4	2	0	0	0	0	1	0	0	0	0	0	0	0	0	0	0	1	0	0	0	0	0	0	0	0	1	0	0	3	0	0	0	0	0
OTU_3149	9	0	0	0	0	0	0	0	0	0	0	0	0	0	1	0	0	0	0	0	0	1	3	2	0	0	0	0	0	0	0	0	0	0	0	0	0	0	0	0	0	1	0	0	0	0	2	0	0
OTU_315	9	0	0	0	0	0	0	0	0	0	0	0	0	0	5	0	0	0	0	0	0	0	1	0	0	0	0	0	0	0	0	0	0	0	0	0	0	0	0	0	0	1	6	0	0	0	0	0	1
OTU_3150	4	0	0	0	0	0	0	0	0	0	0	0	0	0	15	1	0	0	0	0	0	0	1	0	0	0	0	0	0	0	0	0	0	0	0	0	0	0	0	0	2	0	0	0	0	0	1	0	0
OTU_3151	12	0	0	0	0	0	0	0	0	0	0	0	0	0	0	0	0	0	0	0	0	0	0	0	0	0	0	0	0	0	0	0	0	0	0	0	0	0	0	0	0	0	12	0	0	0	0	0	0
OTU_3152	23	0	0	0	0	0	1	0	0	0	2	0	0	0	0	0	0	0	0	1	0	2	1	1	2	0	0	0	0	0	0	0	0	0	0	0	0	0	0	0	0	0	0	2	2	0	3	8	1
OTU_3154	34	0	0	0	0	0	0	0	0	0	0	0	0	0	12	0	0	0	5	1	0	0	9	0	0	0	0	0	0	0	0	0	0	0	0	0	0	0	0	0	0	4	3	5	1	0	6	0	0
OTU_3156	17	0	0	0	0	0	0	0	0	0	0	0	0	0	0	0	0	0	0	0	0	0	0	2	2	0	0	0	0	0	0	0	0	0	0	0	0	0	0	0	0	0	0	0	13	0	0	0	0
OTU_3158	38	0	0	0	0	0	0	0	0	0	0	0	0	0	0	1	0	0	0	0	4	4	14	1	0	0	0	0	0	0	0	0	0	0	0	0	0	0	0	0	8	2	2	2	0	0	1	0	0
OTU_3159	9	1	0	0	3	0	0	0	0	0	0	0	2	0	1	0	0	0	1	0	0	0	0	0	0	0	0	0	1	1	0	0	0	0	0	1	0	3	0	1	0	0	0	0	1	0	0	0	0
OTU_3160	46	0	0	0	0	0	0	0	0	0	0	0	0	0	1	0	0	0	0	0	1	4	0	0	0	0	0	3	0	2	0	0	0	0	1	0	0	0	0	0	0	2	2	29	0	0	2	0	0
OTU_3161	33	0	0	0	0	4	0	0	0	0	0	0	0	0	5	0	0	0	5	2	0	0	2	1	0	0	9	1	1	0	0	0	0	0	0	0	0	0	0	0	0	1	2	4	2	0	3	0	0
OTU_3162	15	0	0	0	0	0	0	0	0	0	0	0	0	0	0	0	0	0	0	0	0	0	3	1	5	0	0	0	0	0	0	0	0	0	0	0	0	0	0	0	0	1	0	0	5	0	0	0	0
OTU_3163	61	0	0	0	0	0	0	0	0	0	0	0	0	0	0	1	0	0	0	3	0	0	0	1	0	16	11	2	0	0	0	3	0	0	7	0	5	0	0	0	4	4	1	0	1	0	2	0	1
OTU_3164	14	0	0	0	0	0	0	0	0	0	0	0	0	0	8	0	0	0	0	0	12	0	0	0	0	0	0	0	0	0	0	0	0	0	0	0	0	0	0	0	2	0	0	0	0	0	0	0	0
OTU_3167	17	0	0	0	0	0	0	0	0	0	3	0	0	0	0	0	1	0	1	0	0	0	0	0	0	0	0	0	2	2	0	0	1	0	0	0	9	0	0	0	0	1	0	0	0	0	0	0	0
OTU_3168	2	0	0	7	0	0	0	0	0	0	0	0	0	0	0	0	0	0	0	0	0	0	0	0	0	0	0	0	0	0	0	0	1	0	0	0	0	0	0	0	0	0	0	1	0	0	0	0	0
OTU_3169	25	0	0	0	0	0	0	0	0	0	0	0	0	0	0	0	0	0	0	0	0	0	0	0	0	0	0	0	0	0	0	0	0	0	0	0	0	0	0	0	0	0	0	0	0	0	25	0	0
OTU_3170	11	0	0	0	0	0	0	0	0	0	0	0	0	0	0	1	6	0	2	0	0	0	0	0	0	0	0	0	0	0	0	0	0	0	0	0	0	0	0	0	0	0	3	0	0	0	0	0	0
OTU_3171	7	0	0	0	0	0	0	0	0	0	0	0	0	0	2	0	0	0	0	0	0	0	0	2	3	0	0	0	0	0	0	0	0	0	0	0	0	0	0	0	0	2	0	0	0	0	0	0	0
OTU_3172	8	0	0	0	0	0	0	0	0	0	0	0	0	0	0	0	0	0	0	8	0	0	0	0	0	0	0	0	0	0	0	0	0	0	0	0	0	0	0	0	0	0	0	0	0	0	0	0	0
OTU_3173	25	6	4	0	4	5	7	4	3	3	5	5	2	0	1	0	3	0	0	0	0	1	1	0	0	1	0	0	1	3	2	0	0	1	2	1	2	0	1	2	0	1	1	1	0	0	0	0	1
OTU_3174	47	0	0	0	0	0	0	0	0	0	0	0	0	0	2	0	0	0	0	1	0	0	1	2	1	7	7	14	0	0	0	1	0	1	2	0	0	0	0	0	1	0	0	2	2	0	5	0	0
OTU_3175	30	0	0	0	0	0	0	0	0	0	0	0	1	0	0	0	0	0	0	0	0	0	0	0	0	0	0	0	0	0	0	0	0	0	3	0	23	0	0	0	0	0	0	0	0	0	0	0	4
OTU_3176	15	0	0	0	0	0	0	0	0	0	0	0	0	0	4	1	0	0	0	0	0	0	8	0	0	0	0	0	0	0	0	0	0	0	0	0	0	0	0	0	0	1	5	1	0	0	0	0	0
OTU_3179	16	0	0	0	0	0	0	0	0	0	0	0	0	0	0	0	0	0	0	0	0	3	10	0	0	0	0	0	0	0	0	0	0	0	0	0	0	0	0	0	0	0	3	0	0	0	0	0	0
OTU_3181	64	0	0	0	0	0	0	0	0	0	0	0	1	0	19	1	0	0	7	6	1	3	4	2	0	0	0	1	0	0	0	0	0	0	0	0	0	0	0	0	10	2	2	0	0	0	5	0	21
OTU_3182	21	0	0	0	0	0	0	0	0	0	0	0	0	0	0	0	0	0	0	0	0	0	0	12	1	0	0	0	0	0	0	0	0	0	0	0	0	0	0	0	0	0	0	0	4	0	4	0	0
OTU_3183	22	0	0	0	0	0	0	0	0	0	0	0	0	0	0	0	0	0	0	0	0	0	0	0	0	0	4	3	0	1	3	3	0	0	1	1	5	0	0	0	0	0	0	0	0	0	1	0	0
OTU_3184	9	0	0	0	0	0	0	0	0	0	0	0	0	0	2	0	2	0	0	0	0	0	0	0	0	0	0	0	0	0	0	0	0	0	0	0	0	0	0	0	0	0	0	0	0	0	7	0	0
OTU_3185	22	0	0	0	0	1	0	0	0	0	0	0	0	0	6	0	0	0	0	2	7	0	4	0	1	0	0	0	1	0	0	0	0	0	0	0	0	0	0	0	0	0	0	5	1	0	1	0	0
OTU_3187	32	0	0	0	0	1	0	0	0	0	0	0	0	0	7	1	0	0	0	0	7	0	7	0	0	0	0	0	0	0	0	0	0	0	0	0	0	0	0	0	0	3	0	10	0	0	1	0	4
OTU_319	9	0	0	0	0	0	0	0	0	0	0	0	0	0	6	1	0	0	0	2	0	2	0	1	0	0	0	0	0	0	0	0	0	0	0	0	0	0	0	0	0	3	0	0	1	0	0	0	0
OTU_3190	18	0	0	0	0	0	0	0	0	0	0	0	0	0	1	0	0	0	0	0	0	2	0	1	0	0	0	0	0	0	0	0	0	0	0	0	0	0	0	0	3	0	6	3	0	0	3	0	0
OTU_3192	43	0	0	0	0	0	0	0	0	0	0	0	0	0	19	1	0	0	0	0	1	2	25	0	0	0	1	0	0	0	0	0	0	0	0	0	0	0	0	0	0	2	3	3	3	0	2	0	1
OTU_3193	27	0	0	0	0	0	0	0	0	0	0	0	0	0	3	1	0	0	2	7	0	1	3	0	0	0	0	0	0	0	0	0	0	0	0	0	0	0	0	0	4	2	4	1	0	0	2	0	1
OTU_3194	3	0	0	0	0	0	0	7	0	5	0	0	0	0	0	0	0	0	0	0	0	0	0	0	0	0	0	0	0	0	0	0	0	0	0	0	3	0	0	0	0	0	0	0	0	0	0	0	0
OTU_3195	12	0	0	0	0	9	0	0	0	0	0	0	0	0	0	0	0	0	2	0	0	0	0	0	3	0	0	0	0	0	0	0	1	0	0	0	0	0	0	2	1	1	1	1	0	0	0	0	0
OTU_3197	10	0	0	0	0	0	0	0	6	0	0	0	0	0	0	5	0	0	2	1	0	0	1	0	0	0	0	0	0	0	0	0	0	0	0	0	0	0	0	0	1	2	0	0	2	0	0	0	1
OTU_3198	17	0	0	0	0	0	0	0	0	0	0	0	0	0	5	0	3	0	0	0	0	0	3	1	0	0	0	0	0	0	0	0	0	0	0	0	0	0	0	0	3	0	0	1	0	0	6	0	0
OTU_32	4	0	0	0	0	0	0	0	0	0	0	0	0	0	0	0	0	0	0	0	4	0	0	0	0	0	0	0	0	0	0	0	0	0	0	0	0	0	0	0	0	0	0	0	0	0	0	0	0
OTU_3200	26	5	0	0	0	0	0	4	0	0	0	0	0	0	4	9	0	0	0	0	0	0	2	9	0	1	0	3	0	0	0	3	1	0	0	0	0	0	0	0	0	0	1	3	0	0	3	0	0
OTU_3202	4	0	0	0	0	0	0	8	0	0	0	0	0	0	0	0	0	0	0	3	0	0	0	0	0	0	0	0	0	0	0	0	0	0	0	0	0	0	0	0	0	1	0	0	0	0	0	0	0
OTU_3203	32	0	0	0	0	0	0	0	0	0	0	0	0	0	0	0	9	0	0	0	0	0	0	0	0	0	0	0	0	0	0	0	0	0	0	0	0	0	0	2	1	1	11	3	0	0	4	0	1
OTU_3206	8	0	0	0	0	0	0	0	0	0	0	0	0	0	4	0	0	0	0	0	2	0	3	0	0	0	0	0	0	0	0	0	0	0	0	0	0	0	0	0	1	0	0	0	0	0	2	0	0
OTU_3207	12	0	0	0	0	0	0	0	0	0	0	0	0	0	0	3	0	0	2	0	0	0	0	0	0	0	0	5	0	0	0	0	0	0	0	0	0	0	0	0	2	1	0	1	1	0	0	0	0
OTU_3209	7	0	0	0	0	0	0	0	0	0	0	0	0	0	0	0	0	0	0	0	0	3	0	0	0	0	0	0	0	0	0	0	0	0	0	0	0	0	0	0	0	0	0	0	1	0	3	0	0
OTU_3211	24	0	0	0	0	0	0	0	0	0	0	0	0	0	0	0	2	0	18	0	0	0	0	0	0	0	0	0	0	0	0	0	0	0	0	0	0	0	0	0	0	4	0	0	0	0	0	0	0
OTU_3213	23	0	0	0	0	0	0	0	0	0	0	0	0	0	0	0	0	0	0	0	0	0	0	0	0	0	0	0	0	0	0	0	0	0	0	0	0	0	0	0	0	0	0	23	0	0	0	0	0
OTU_3214	7	0	0	0	0	0	0	0	0	0	0	0	0	0	0	0	0	0	0	0	0	0	5	0	0	0	0	0	0	0	0	0	0	0	0	0	0	0	0	0	1	0	1	0	0	0	0	0	0
OTU_3216	8	0	9	0	0	0	0	0	0	0	0	0	0	0	4	0	1	0	0	0	0	0	1	1	0	0	0	0	0	0	0	0	0	0	0	0	0	0	0	0	3	0	0	0	0	0	2	0	0
OTU_3217	10	0	0	0	0	0	0	0	0	0	0	0	0	0	0	0	0	0	0	0	0	0	1	0	0	0	0	0	0	0	0	0	0	0	0	0	0	0	0	0	0	0	0	9	0	0	0	0	0
OTU_3218	9	0	0	0	0	0	0	0	0	0	0	0	0	0	0	0	0	0	0	0	0	0	0	0	1	1	0	0	4	0	0	0	0	0	0	0	0	0	0	0	3	0	0	0	0	0	0	0	0
OTU_3219	7	0	0	0	0	0	0	0	0	0	0	0	0	0	16	1	0	0	0	0	0	7	0	0	0	0	0	0	0	0	0	0	0	0	0	0	0	0	0	0	0	0	0	0	0	0	0	0	0
OTU_3220	4	0	0	4	0	0	0	0	0	0	0	0	0	0	0	0	0	0	0	0	0	0	0	0	1	0	0	0	0	1	0	0	0	0	1	0	0	0	0	0	0	0	0	0	0	0	1	0	0
OTU_3221	4	0	0	0	0	0	0	0	0	0	0	0	0	0	0	0	4	0	0	0	0	0	0	0	0	0	0	0	0	0	0	0	0	0	0	0	0	0	0	0	0	0	0	0	0	0	0	0	0
OTU_3224	4	0	0	0	0	0	1	0	0	0	0	4	0	0	0	0	0	0	0	0	0	0	0	0	0	4	0	0	0	0	0	0	0	0	0	0	0	0	0	0	0	0	0	0	0	0	0	0	0
OTU_3225	0	0	0	0	0	0	0	0	0	0	0	0	0	0	8	0	0	0	0	0	0	0	0	0	0	0	0	0	0	0	0	0	0	0	0	0	0	0	0	0	0	0	0	0	0	0	0	0	0
OTU_3226	7	0	0	0	0	0	0	0	0	0	0	2	0	0	0	0	0	0	0	0	0	0	0	0	0	0	0	7	0	0	0	0	0	0	0	0	0	0	0	0	0	0	0	0	0	0	0	0	0
OTU_3229	8	0	0	0	0	0	0	0	0	0	0	0	0	0	0	0	0	0	0	0	0	0	0	0	0	0	0	6	0	0	0	0	0	0	0	0	0	0	0	0	0	1	0	0	0	0	1	0	0
OTU_3232	14	0	4	0	0	0	0	0	0	0	0	0	0	0	0	0	0	0	0	0	0	0	1	0	0	0	0	0	0	0	0	2	0	0	0	0	0	0	0	0	0	0	0	3	0	0	1	0	7
OTU_3234	7	0	0	0	0	0	0	0	0	0	0	0	0	0	0	0	0	0	0	0	0	0	7	0	0	0	0	0	0	0	0	0	0	0	0	0	0	0	0	0	0	0	0	0	0	0	0	0	0
OTU_3235	21	0	8	0	0	0	0	0	0	0	0	0	0	0	31	1	0	0	0	0	0	11	0	0	0	0	0	0	0	0	0	0	0	0	0	0	0	0	0	0	0	1	0	0	0	0	9	0	0
OTU_3237	5	0	0	0	0	2	0	0	0	0	0	0	0	0	1	0	0	0	0	0	0	0	0	0	0	3	0	0	0	0	0	0	0	2	0	0	0	0	0	0	0	0	0	0	0	0	0	0	0
OTU_3238	9	0	0	0	0	0	0	0	0	0	0	0	0	0	15	4	0	0	0	0	0	0	5	0	0	0	0	0	0	0	0	0	0	0	0	0	0	0	0	0	0	0	0	1	1	0	2	0	0
OTU_324	3	0	0	0	0	0	0	0	0	0	0	0	0	0	0	0	0	0	0	0	0	0	0	0	0	0	0	0	0	0	0	0	0	0	0	0	0	0	0	0	0	0	0	2	1	0	0	0	0
OTU_3240	10	0	0	0	0	0	0	0	0	0	0	0	0	0	0	0	0	0	2	0	0	0	0	0	0	0	0	0	0	0	0	0	0	0	0	0	0	0	0	0	0	0	0	7	0	0	1	0	0
OTU_3241	0	0	0	0	0	0	0	0	0	0	0	0	0	0	6	0	0	0	0	0	0	0	0	0	0	0	0	0	0	0	0	0	0	0	0	0	0	0	0	0	0	0	0	0	0	0	0	0	0
OTU_3242	9	0	0	0	0	0	0	0	0	0	0	0	0	0	0	0	0	0	0	0	0	0	4	0	0	0	0	0	0	0	0	0	0	0	0	0	0	0	0	0	5	0	0	0	0	0	0	0	0
OTU_3243	1	0	0	0	0	0	0	0	11	0	0	0	0	0	0	0	0	0	0	0	0	0	0	0	0	0	0	0	0	0	0	0	0	0	0	0	0	0	0	0	0	0	0	0	1	0	0	0	0
OTU_3244	0	0	0	0	0	16	0	0	0	0	1	0	0	0	0	0	0	0	0	0	0	0	0	0	0	0	0	0	0	0	0	0	0	0	0	0	0	0	0	0	0	0	0	0	0	0	0	0	0
OTU_3245	7	0	0	0	0	0	0	0	0	0	0	0	0	0	0	0	0	0	0	0	0	0	0	0	0	0	0	0	0	0	7	0	0	0	0	0	0	0	0	0	0	0	0	0	0	0	0	0	0
OTU_3246	10	0	0	0	0	0	0	0	0	0	0	0	0	0	0	0	0	0	0	0	0	0	0	0	0	0	0	8	1	0	0	0	0	0	0	0	0	0	0	0	0	0	0	0	0	0	1	0	0
OTU_3247	16	0	0	0	0	0	0	0	0	0	0	0	0	0	0	0	0	0	0	0	0	0	0	6	0	0	0	0	0	0	0	0	0	0	0	0	0	0	0	0	0	0	0	0	3	0	2	0	5
OTU_3248	5	0	0	0	0	0	0	0	0	0	0	0	0	0	0	0	0	0	0	0	0	0	0	0	5	0	0	0	0	0	0	0	0	0	0	0	0	0	0	0	0	0	0	0	0	0	0	0	0
OTU_3249	7	0	0	0	0	0	0	0	0	0	0	0	0	0	0	0	0	0	0	0	0	0	0	0	0	0	0	0	0	0	0	0	0	0	0	0	0	0	0	0	0	0	0	0	0	0	7	0	0
OTU_325	3	0	0	0	0	0	0	0	0	0	0	0	0	0	0	0	0	0	0	0	0	0	0	0	0	0	0	0	0	0	0	0	0	0	0	0	0	0	0	0	0	0	0	0	0	0	0	3	0
OTU_3250	8	0	0	0	0	0	0	0	0	0	0	0	0	0	16	0	0	0	0	0	2	0	3	0	0	0	0	0	0	0	0	0	0	0	0	0	0	0	0	0	0	0	1	1	0	0	0	1	0
OTU_3252	22	0	0	0	0	0	0	0	0	0	0	0	0	0	0	0	0	0	0	0	0	0	3	0	0	0	0	0	0	0	0	0	0	0	0	0	0	0	0	0	0	0	0	6	0	0	13	0	0
OTU_3253	9	0	0	0	0	0	0	0	0	0	0	0	0	0	8	0	0	0	2	0	0	0	5	0	0	0	0	0	0	0	0	0	0	0	0	0	0	0	0	0	0	0	0	0	0	0	2	0	0
OTU_3254	2	0	0	0	0	0	7	0	0	0	0	0	0	0	0	0	0	0	0	0	0	0	0	0	0	0	0	0	0	0	0	0	0	0	0	0	0	0	0	0	0	0	0	0	0	0	0	2	0
OTU_3255	6	0	0	0	0	0	0	0	0	0	0	0	0	0	0	0	0	0	0	0	0	0	0	0	0	0	0	0	0	0	0	0	3	1	0	0	0	0	0	0	1	0	0	0	0	0	1	0	0
OTU_3256	5	0	0	0	0	0	0	0	0	0	0	0	0	0	0	0	0	0	0	0	0	0	0	1	0	0	0	0	0	0	0	0	0	0	0	0	0	0	0	0	0	0	1	2	0	0	1	0	0
OTU_3258	17	0	0	0	0	0	0	7	0	3	0	0	0	0	0	0	0	0	1	1	0	0	0	0	0	0	0	4	0	0	0	0	0	0	0	0	0	0	0	0	0	0	0	0	0	0	11	0	0
OTU_3260	10	0	0	0	0	0	0	0	0	0	0	0	0	0	0	0	0	0	0	0	0	0	0	0	0	0	0	0	0	0	0	0	0	0	0	0	0	0	0	0	3	0	0	7	0	0	0	0	0
OTU_3261	49	0	0	0	0	1	0	0	0	0	0	0	0	0	13	3	1	0	1	1	4	3	10	6	0	0	0	0	1	1	0	1	0	0	0	0	0	0	0	0	4	2	4	1	1	0	6	0	2
OTU_3264	6	0	0	0	0	0	0	0	0	0	0	0	0	0	0	0	0	0	0	0	0	0	0	0	0	0	0	0	0	0	0	0	0	0	0	0	0	0	0	0	0	0	0	6	0	0	0	0	0
OTU_3265	9	0	0	0	0	0	0	0	0	0	0	0	0	0	0	0	0	0	0	9	0	0	0	0	0	0	0	0	0	0	0	0	0	0	0	0	0	0	0	0	0	0	0	0	0	0	0	0	0
OTU_3267	11	0	0	3	0	0	1	0	0	0	0	0	0	0	0	0	10	0	0	0	0	0	0	0	0	0	0	0	0	1	0	0	0	0	0	0	0	0	0	0	0	0	0	0	0	0	0	0	0
OTU_3269	12	0	0	0	0	0	0	0	0	0	0	0	0	0	0	0	0	0	0	0	0	2	4	0	0	0	0	0	0	0	0	0	0	0	0	0	0	0	0	0	0	1	1	1	0	0	3	0	0
OTU_3271	4	0	0	0	0	0	0	0	0	0	0	0	0	0	0	0	0	0	0	0	0	0	0	0	0	0	0	0	0	0	0	0	0	0	0	0	0	0	0	0	0	0	0	4	0	0	0	0	0
OTU_3272	4	0	0	0	0	0	0	0	0	0	0	0	0	0	0	0	0	0	0	0	0	0	2	0	0	0	0	0	0	0	0	0	0	0	0	0	0	0	0	0	1	1	0	0	0	0	0	0	0
OTU_3273	6	0	0	0	0	0	0	0	0	0	0	0	0	0	1	0	0	0	0	1	0	0	0	3	0	0	0	0	0	0	0	0	0	0	0	0	0	0	0	0	0	0	0	1	0	0	1	0	0
OTU_3274	6	0	0	0	0	0	0	0	0	0	0	0	0	0	0	0	0	0	0	1	0	0	0	0	0	0	0	0	0	0	0	0	0	0	0	0	0	0	0	0	0	4	0	1	0	0	0	0	0
OTU_3275	438	1	0	0	67	3	28	0	0	0	1	0	42	0	0	0	0	0	0	0	0	0	1	0	0	96	2	8	1	53	47	0	1	0	0	156	4	0	0	0	68	0	0	1	0	0	0	0	0
OTU_3278	5	0	0	0	0	0	0	0	0	0	0	0	0	0	0	0	0	0	0	0	0	0	0	0	0	0	0	0	0	0	0	0	0	0	0	0	0	0	0	0	0	0	0	0	0	0	5	0	0
OTU_328	0	0	0	0	0	0	0	0	0	0	0	0	0	0	3	0	0	0	0	0	0	0	0	0	0	0	0	0	0	0	0	0	0	0	0	0	0	0	0	0	0	0	0	0	0	0	0	0	0
OTU_3280	6	0	0	0	0	0	0	0	0	0	0	0	0	0	0	0	0	0	4	0	0	0	1	0	0	0	0	0	0	0	0	0	1	0	0	0	0	0	0	0	0	0	0	0	0	0	0	0	0
OTU_3281	6	0	0	0	0	0	0	0	0	0	0	0	0	0	0	1	0	0	0	0	0	0	5	0	0	0	0	0	0	0	0	0	0	0	0	0	0	0	0	0	0	0	0	1	0	0	0	0	0
OTU_3283	17	0	0	0	0	0	3	0	0	0	0	0	0	0	0	0	0	0	0	0	2	0	0	0	1	0	0	0	0	0	0	0	0	0	0	0	0	0	0	0	5	3	0	0	0	0	5	0	1
OTU_3287	10	0	0	0	0	0	0	0	0	0	0	0	0	0	0	0	0	0	0	0	4	0	0	0	0	0	0	0	0	0	0	0	0	0	0	0	0	0	0	0	0	2	1	0	0	0	3	0	0
OTU_3288	0	0	0	0	0	0	0	0	0	4	0	0	0	0	0	0	0	0	0	0	0	0	0	0	0	0	0	0	0	0	0	0	0	0	0	0	0	0	0	0	0	0	0	0	0	0	0	0	0
OTU_3291	18	0	0	0	0	0	0	0	0	0	0	0	0	0	2	0	0	0	0	0	3	0	7	1	0	0	0	0	0	0	0	0	0	0	0	0	0	0	0	0	3	2	0	0	0	0	2	0	0
OTU_3292	6	0	0	0	0	0	0	0	0	0	0	0	0	0	0	0	0	0	6	0	0	0	0	0	0	0	0	0	0	0	0	0	0	0	0	0	0	0	0	0	0	0	0	0	0	0	0	0	0
OTU_3294	5	0	0	0	0	0	0	0	0	0	0	0	0	0	0	0	0	0	0	0	0	0	1	0	0	0	0	0	0	0	0	0	0	0	0	0	0	0	0	0	0	4	0	0	0	0	0	0	0
OTU_3295	20	0	0	0	0	0	0	0	0	0	0	0	0	0	0	0	0	0	0	0	6	0	0	0	1	0	0	0	0	1	0	0	0	0	0	0	0	0	0	0	7	2	1	0	0	0	2	0	0
OTU_3296	3	0	0	0	0	0	0	0	0	0	0	0	0	0	0	0	0	0	0	0	0	0	0	0	0	0	0	3	0	0	0	0	0	0	0	0	0	0	0	0	0	0	0	0	0	0	0	0	0
OTU_3297	14	0	0	0	0	0	0	0	0	0	0	0	0	0	0	0	0	0	0	0	0	2	0	0	0	0	0	0	0	0	0	0	0	0	0	0	0	0	0	0	0	0	5	0	0	0	7	0	0
OTU_3298	19	0	0	0	0	0	0	0	0	0	0	0	0	0	2	0	0	0	0	0	0	0	0	0	0	0	0	2	0	0	0	0	0	0	1	0	0	0	0	0	0	0	2	11	0	0	3	0	0
OTU_3299	30	0	0	0	0	0	0	0	0	0	0	0	0	0	3	1	4	0	2	0	0	1	5	4	0	0	0	0	0	0	0	0	0	0	0	0	0	0	0	0	0	0	6	3	1	0	2	1	1
OTU_33	7	0	0	0	0	0	0	0	0	0	0	0	0	0	1	0	0	0	0	0	0	0	0	0	0	0	0	0	0	0	0	0	0	0	0	0	0	0	0	0	0	7	0	0	0	0	0	0	0
OTU_3301	11	0	0	0	0	0	0	0	0	0	0	0	1	0	1	1	0	0	0	7	2	0	0	0	0	0	0	0	0	0	0	0	0	0	0	0	0	0	0	0	0	2	0	0	0	0	0	0	0
OTU_3305	5	0	0	0	0	0	0	0	0	0	1	0	0	0	0	0	0	0	0	0	0	0	0	0	0	0	0	0	0	0	0	0	1	2	1	0	1	0	0	0	0	0	0	0	0	0	0	0	0
OTU_3307	0	0	0	0	0	0	0	0	0	0	0	0	0	0	0	3	0	0	0	0	0	0	0	0	0	0	0	0	0	0	0	0	0	0	0	0	0	0	0	0	0	0	0	0	0	0	0	0	0
OTU_3308	9	0	0	0	0	0	0	0	0	0	0	0	0	0	0	0	0	0	9	0	0	0	0	0	0	0	0	0	0	0	0	0	0	0	0	0	0	0	0	0	0	0	0	0	0	0	0	0	0
OTU_3309	4	0	0	0	0	0	0	0	0	0	0	0	0	0	0	0	0	0	0	0	0	0	0	0	0	0	1	0	0	3	0	0	0	0	0	0	0	0	0	0	0	0	0	0	0	0	0	0	0
OTU_3310	10	0	0	0	0	0	0	0	0	0	0	0	0	0	5	0	0	0	0	0	0	0	10	0	0	0	0	0	0	0	0	0	0	0	0	0	0	0	0	0	0	0	0	0	0	0	0	0	0
OTU_3311	16	0	0	0	0	0	0	0	0	0	0	1	0	0	7	0	0	0	0	2	0	2	1	0	0	0	0	0	0	0	0	0	0	0	0	0	0	0	0	0	7	3	0	0	0	0	1	0	0
OTU_3312	5	0	0	0	0	0	0	0	0	0	0	0	0	0	0	0	1	0	0	0	0	0	0	0	0	0	0	0	3	0	0	0	0	0	0	0	0	0	0	0	0	1	0	0	0	0	0	0	0
OTU_3314	0	12	0	0	0	0	0	0	0	0	0	0	0	0	0	0	0	0	0	0	0	0	0	0	0	0	0	0	0	0	0	0	0	0	0	0	0	0	0	0	0	0	0	0	0	0	0	0	0
OTU_3315	0	0	0	0	9	0	0	0	0	0	0	0	0	0	0	0	0	0	0	0	0	0	0	0	0	0	0	0	0	0	0	0	0	0	0	0	0	0	0	0	0	0	0	0	0	0	0	0	0
OTU_3317	9	0	0	0	0	0	0	0	0	0	0	0	0	0	0	0	0	0	0	0	0	0	0	0	0	5	0	1	0	0	0	0	0	0	3	0	0	0	0	0	0	0	0	0	0	0	0	0	0
OTU_3319	7	0	0	0	0	0	0	0	0	0	0	0	0	0	5	0	0	0	1	0	0	0	2	0	0	0	0	0	0	0	0	0	0	0	0	0	0	0	0	0	0	0	2	2	0	0	0	0	0
OTU_332	4	0	0	0	0	0	0	0	0	0	0	0	0	0	1	0	0	0	0	0	0	0	0	0	0	0	0	0	0	0	0	0	0	0	0	0	0	0	0	0	1	0	3	0	0	0	0	0	0
OTU_3320	12	0	0	0	0	0	0	0	0	0	0	0	0	0	3	4	2	0	0	0	1	0	4	0	0	0	0	0	0	0	0	0	0	0	1	0	0	0	0	0	1	0	0	0	0	0	3	0	0
OTU_3321	0	0	4	0	0	0	0	0	0	0	0	0	0	0	6	0	0	0	0	0	0	0	0	0	0	0	0	0	0	0	0	0	0	0	0	0	0	0	0	0	0	0	0	0	0	0	0	0	0
OTU_3322	1632	0	21	28	0	17	35	12	0	0	0	0	6	0	0	0	3	0	0	4	2	0	0	0	0	188	188	326	42	63	12	160	20	48	220	32	93	0	0	1	18	17	2	52	19	0	104	16	2
OTU_3323	38	0	0	0	0	0	0	0	0	0	0	0	0	0	1	0	0	0	0	5	0	1	2	0	0	0	0	4	0	1	0	1	0	0	1	1	0	0	0	0	0	5	1	4	0	0	1	0	11
OTU_3325	5	0	0	0	0	0	0	0	0	0	0	0	0	0	2	1	0	0	0	0	1	1	2	0	0	0	0	0	0	0	0	0	0	0	0	0	0	0	0	0	0	0	0	0	0	0	1	0	0
OTU_3327	18	0	0	0	0	0	0	0	0	0	0	0	0	0	1	1	0	0	1	0	0	0	0	0	0	0	0	0	0	0	0	0	0	0	0	0	0	0	0	0	3	1	4	0	1	0	7	1	0
OTU_3328	7	0	0	0	0	0	1	0	0	0	0	0	0	0	1	0	0	0	2	1	0	0	3	0	0	0	0	0	0	0	0	0	0	0	0	0	0	0	0	0	1	0	0	0	0	0	0	0	0
OTU_333	8	0	0	0	0	0	0	0	0	0	0	0	0	0	1	0	0	0	0	1	0	0	1	0	0	0	0	0	0	0	0	0	0	0	0	0	0	0	0	0	0	0	2	2	0	0	2	0	0
OTU_3331	11	0	0	0	0	0	0	0	0	0	0	0	0	0	0	0	0	0	2	2	0	0	0	0	0	0	0	0	0	0	0	0	0	0	0	0	0	0	0	0	1	0	0	0	0	0	2	0	4
OTU_3334	5	0	0	0	0	0	0	0	0	0	0	0	0	0	0	0	0	0	0	0	0	0	0	0	0	0	0	0	0	0	0	0	0	0	0	0	0	0	0	0	0	0	0	0	0	0	5	0	0
OTU_3335	5	0	0	0	0	0	0	0	0	0	0	0	0	0	0	0	0	0	0	0	0	0	0	0	0	0	0	0	0	0	0	0	0	0	0	0	0	0	0	5	0	0	0	0	0	0	0	0	0
OTU_3338	2	0	0	0	0	0	3	0	0	0	0	0	0	0	0	0	0	0	0	0	0	2	0	0	0	0	0	0	0	0	0	0	0	0	0	0	0	0	0	0	0	0	0	0	0	0	0	0	0
OTU_3339	8	0	0	0	0	0	0	0	0	0	0	0	0	0	0	0	0	0	0	0	0	0	0	1	0	0	0	0	0	0	0	0	0	0	0	0	0	0	0	0	0	0	0	7	0	0	0	0	0
OTU_334	12	0	0	0	0	0	0	0	0	0	0	0	0	0	1	0	0	0	0	0	0	2	1	0	0	0	0	1	0	0	0	0	0	0	0	0	0	0	0	0	0	1	2	2	3	0	0	0	0
OTU_3342	7	0	0	0	0	0	0	2	0	0	0	4	0	0	0	0	0	0	0	1	0	2	1	1	1	0	0	0	0	0	0	0	0	0	0	0	0	0	0	0	0	0	1	0	0	0	0	0	0
OTU_3345	10	0	0	0	0	0	0	0	0	0	0	0	0	0	0	0	0	0	0	0	0	0	0	0	0	0	0	0	0	0	0	0	0	0	0	0	0	0	0	0	0	10	0	0	0	0	0	0	0
OTU_3346	0	0	0	0	0	0	0	0	0	0	0	3	0	0	0	0	0	0	0	0	0	0	0	0	0	0	0	0	0	0	0	0	0	0	0	0	0	0	0	0	0	0	0	0	0	0	0	0	0
OTU_3347	20	0	0	0	0	0	0	0	0	0	0	0	0	0	1	1	0	0	0	0	0	0	4	0	0	0	0	0	0	0	0	0	0	0	0	0	0	0	0	0	4	0	2	8	0	0	0	0	2
OTU_3348	10	0	0	0	0	0	0	0	0	0	0	0	0	0	2	0	0	0	0	1	0	0	0	0	1	0	0	0	0	0	0	2	0	0	0	1	0	0	0	0	2	0	0	0	1	0	2	0	0
OTU_3349	36	0	0	0	0	0	0	0	0	0	0	0	0	0	3	3	0	0	0	1	0	0	1	0	0	0	4	0	0	0	0	4	0	0	0	0	0	0	0	0	0	2	0	9	0	0	14	0	1
OTU_3351	2	0	0	0	0	0	0	0	0	0	0	0	0	0	0	0	0	0	0	0	0	0	2	0	0	0	0	0	0	0	0	0	0	0	0	0	0	0	0	0	0	0	0	0	0	0	0	0	0
OTU_3352	7	0	0	0	0	0	0	0	0	0	0	0	0	0	0	0	0	0	0	0	0	0	0	0	0	7	0	0	0	0	0	0	0	0	0	0	0	0	0	0	0	0	0	0	0	0	0	0	0
OTU_3355	9	0	0	0	0	0	0	0	0	0	0	0	0	0	0	0	0	0	0	0	0	0	1	0	0	0	3	0	0	0	0	0	0	0	0	0	0	0	0	0	0	0	0	0	0	0	5	0	0
OTU_3356	99	0	0	0	0	7	0	0	0	0	0	0	0	0	3	2	1	0	3	5	1	1	27	3	0	0	0	0	0	0	0	2	0	0	0	0	0	0	0	0	2	7	12	32	0	0	1	0	2
OTU_3357	0	0	0	0	0	0	0	0	0	0	0	0	0	0	5	0	0	0	0	0	0	0	0	0	0	0	0	0	0	0	0	0	0	0	0	0	0	0	0	0	0	0	0	0	0	0	0	0	0
OTU_3358	19	0	0	0	0	0	0	0	0	0	0	0	0	0	7	0	0	0	0	0	0	0	4	0	2	0	0	2	0	0	0	0	0	0	0	0	0	0	0	0	0	0	0	10	0	0	1	0	0
OTU_336	11	0	0	0	0	0	0	0	0	0	0	0	0	0	0	0	0	0	0	0	0	2	0	0	0	0	0	0	0	0	0	0	0	0	0	0	0	0	0	0	1	2	0	5	0	0	1	0	0
OTU_3361	47	0	0	12	0	4	0	0	0	0	0	0	0	0	9	2	0	0	0	0	14	1	3	0	0	0	0	4	0	0	0	0	0	0	0	0	0	0	0	3	5	0	5	6	3	0	3	0	0
OTU_3362	2	0	0	0	0	0	0	0	0	0	0	0	0	0	0	0	0	0	0	0	0	0	0	0	0	0	0	0	0	0	0	0	0	0	0	0	0	0	0	0	0	0	0	0	2	0	0	0	0
OTU_3363	2	0	0	0	0	0	0	0	0	0	0	0	0	0	0	0	0	0	0	0	0	0	0	0	0	0	0	0	0	0	0	0	2	0	0	0	0	0	0	0	0	0	0	0	0	0	0	0	0
OTU_3364	3	0	0	0	0	0	0	0	0	0	0	0	0	0	0	0	0	0	0	0	0	0	0	0	0	0	0	0	0	0	0	0	0	0	0	0	0	0	0	0	0	0	0	0	0	0	0	0	3
OTU_3367	0	0	0	0	0	0	0	0	0	6	0	0	0	0	0	0	0	0	0	0	0	0	0	0	0	0	0	0	0	0	0	0	0	0	0	0	0	0	0	0	0	0	0	0	0	0	0	0	0
OTU_3368	3	0	0	0	0	0	0	0	0	0	0	0	0	0	0	0	0	0	0	0	0	0	0	0	0	0	0	0	0	0	0	0	0	0	0	0	0	0	0	0	0	0	0	3	0	0	0	0	0
OTU_3370	7	0	0	0	0	0	0	0	0	0	0	0	0	0	0	0	0	0	0	1	0	0	0	2	1	0	0	3	0	0	0	0	0	0	0	0	0	0	0	0	0	0	0	0	0	0	0	0	0
OTU_3372	12	0	0	0	0	2	0	0	0	0	0	0	0	0	2	0	1	0	0	1	0	0	0	0	0	0	0	0	1	0	0	1	0	0	0	0	0	0	0	0	0	0	5	0	1	0	2	0	0
OTU_3373	6	0	0	0	0	0	0	0	0	0	0	0	0	0	0	0	0	0	0	0	0	0	0	0	0	6	0	0	0	0	0	0	0	0	0	0	0	0	0	0	0	0	0	0	0	0	0	0	0
OTU_3374	6	0	0	0	0	0	0	0	1	0	0	0	0	0	0	0	0	0	0	0	0	0	3	0	0	0	0	0	0	0	0	0	0	0	0	0	0	0	0	0	0	1	0	0	1	0	1	0	0
OTU_3375	6	0	0	0	0	0	0	0	0	0	0	0	0	0	0	0	0	0	0	0	0	0	0	0	0	0	0	0	0	0	0	0	0	0	0	0	0	0	0	0	0	1	0	0	0	0	0	0	5
OTU_3377	8	0	0	0	0	0	0	0	0	0	0	0	0	0	11	0	0	0	0	0	4	1	1	0	0	0	0	0	0	0	0	0	0	0	0	0	0	0	0	0	0	0	0	0	0	0	1	0	1
OTU_3378	12	0	0	0	0	0	0	0	0	0	0	0	0	0	0	0	0	0	0	0	0	0	0	0	0	0	0	0	0	0	0	0	0	0	0	0	0	0	0	0	0	0	0	0	0	0	0	0	12
OTU_3379	13	0	0	0	0	0	0	0	0	0	0	0	0	0	1	0	0	0	0	0	0	0	0	0	0	0	0	0	0	0	0	0	0	0	0	0	0	0	0	0	2	11	0	0	0	0	0	0	0
OTU_3381	14470	0	0	1	0	1	0	0	0	1	0	0	0	0	0	0	0	1	1	0	0	1	1	0	0	0	39	0	3	1	0	364	1021	0	739	0	12296	2	0	1	0	0	0	0	0	0	0	0	0
OTU_3384	3	0	0	0	0	0	0	0	0	0	0	0	0	0	0	0	0	0	0	0	0	0	0	0	0	0	0	0	0	0	0	0	0	0	0	0	0	0	0	0	0	0	0	0	3	0	0	0	0
OTU_3386	10	0	0	0	0	2	0	0	0	0	0	0	0	0	8	0	0	0	0	0	0	0	1	0	0	0	0	3	0	0	0	0	0	0	0	0	0	0	0	0	0	0	3	3	0	0	0	0	0
OTU_3389	10	0	0	0	0	0	0	0	0	0	0	0	0	0	0	1	0	0	8	0	0	0	0	1	0	0	0	0	0	0	0	0	0	0	0	0	0	0	0	0	1	0	0	0	0	0	0	0	0
OTU_3394	1	1	0	0	0	0	0	0	0	0	4	0	0	0	0	0	0	0	0	0	0	0	0	0	0	0	0	0	0	0	0	0	0	0	1	0	0	0	0	0	0	0	0	0	0	0	0	0	0
OTU_3395	6	0	0	0	0	0	0	0	0	0	0	0	0	0	0	0	0	0	0	0	0	0	0	0	0	0	2	4	0	0	0	0	0	0	0	0	0	0	0	0	0	0	0	0	0	0	0	0	0
OTU_3397	5	0	0	0	0	2	0	0	0	0	0	0	0	0	0	0	0	0	5	0	0	0	0	0	0	0	0	0	0	0	0	0	0	0	0	0	0	0	0	0	0	0	0	0	0	0	0	0	0
OTU_3398	10	0	0	0	0	0	0	0	0	0	0	0	0	0	0	0	0	0	0	0	4	0	0	0	0	0	0	0	0	0	0	0	0	0	0	0	0	0	0	0	5	0	0	1	0	0	0	0	0
OTU_3399	2	0	0	0	0	0	0	0	0	0	0	0	0	0	0	0	2	0	0	0	0	0	0	0	0	0	0	0	0	0	0	0	0	0	0	0	0	0	0	0	0	0	0	0	0	0	0	0	0
OTU_340	4	0	0	0	0	0	0	0	0	0	0	0	0	0	4	0	0	0	0	0	0	0	0	1	0	0	0	0	0	0	0	0	0	0	0	0	0	0	0	0	0	0	0	0	0	0	3	0	0
OTU_3400	126	2	0	0	0	2	0	0	0	0	0	1	0	1	0	6	0	1	0	0	0	0	35	15	9	2	32	0	1	1	11	0	1	0	0	0	0	0	1	0	1	0	0	2	6	0	7	0	1
OTU_3405	18	0	0	0	0	0	0	0	0	0	0	0	0	0	0	0	0	0	0	0	0	0	0	0	0	0	0	0	0	0	0	0	0	0	0	0	0	0	0	0	0	0	0	18	0	0	0	0	0
OTU_3406	47	0	0	0	0	2	0	0	0	0	0	0	0	0	9	1	3	0	1	1	0	0	2	0	3	0	1	1	0	0	0	0	0	0	0	0	1	0	0	3	3	2	0	18	2	0	6	0	0
OTU_3408	8	0	0	0	0	0	0	0	0	0	0	0	0	0	2	0	0	0	0	1	0	0	1	0	2	0	0	0	0	0	0	0	0	0	0	0	0	0	0	0	0	0	0	0	1	0	3	0	0
OTU_3409	6	0	0	0	0	0	0	0	0	0	0	0	0	0	0	0	0	0	0	0	0	0	0	0	0	0	0	0	0	0	0	0	0	0	6	0	0	0	0	0	0	0	0	0	0	0	0	0	0
OTU_3410	6	0	0	0	0	0	0	0	0	0	0	0	0	0	2	0	0	0	0	0	0	0	0	0	1	0	0	1	0	0	0	0	0	0	0	0	0	0	0	1	1	1	0	0	0	0	1	0	0
OTU_3415	14	0	0	0	0	0	0	0	0	0	0	0	0	0	1	0	0	0	0	0	0	0	14	0	0	0	0	0	0	0	0	0	0	0	0	0	0	0	0	0	0	0	0	0	0	0	0	0	0
OTU_3416	17	0	0	0	0	0	0	0	0	0	0	0	0	0	5	0	0	0	0	0	0	6	0	1	0	0	0	2	0	0	0	0	0	0	0	0	0	0	0	0	1	0	0	3	4	0	0	0	0
OTU_3418	4	0	0	0	0	0	0	0	0	0	0	0	0	0	0	0	0	0	0	0	0	0	0	0	0	0	0	0	0	0	0	0	0	0	0	0	4	0	0	0	0	0	0	0	0	0	0	0	0
OTU_3419	4	0	0	0	0	0	0	0	0	0	0	0	0	0	1	0	0	0	0	0	0	0	0	0	0	0	0	0	0	0	0	0	0	0	0	0	0	0	0	0	0	2	0	2	0	0	0	0	0
OTU_342	3	0	0	0	0	0	0	0	0	0	0	0	0	0	0	0	0	0	0	0	0	0	0	0	0	0	0	0	0	0	0	0	0	0	0	0	0	0	0	0	2	1	0	0	0	0	0	0	0
OTU_3421	0	0	0	0	0	0	0	0	0	11	0	0	0	0	0	0	0	0	0	0	0	0	0	0	0	0	0	0	0	0	0	0	0	0	0	0	0	0	0	0	0	0	0	0	0	0	0	0	0
OTU_3423	4	2	0	0	0	0	0	0	0	0	0	0	0	0	0	0	0	0	0	0	0	3	0	0	0	1	0	0	0	0	0	0	0	0	0	0	0	0	0	0	0	0	0	0	0	0	0	0	0
OTU_3425	2	0	0	0	0	0	0	0	0	0	0	0	0	0	0	0	0	0	0	0	0	0	0	0	0	0	0	0	0	0	0	0	0	0	0	0	0	0	0	0	0	2	0	0	0	0	0	0	0
OTU_3426	2	0	0	0	0	0	0	0	0	0	0	0	0	0	2	0	2	0	0	0	0	0	0	0	0	0	0	0	0	0	0	0	0	0	0	0	0	0	0	0	0	0	0	0	0	0	0	0	0
OTU_3427	9	0	0	0	0	0	0	0	0	0	0	0	0	0	1	0	0	0	0	0	0	0	3	0	0	0	0	0	0	0	0	0	0	0	0	0	0	0	0	0	0	0	0	1	0	0	2	1	2
OTU_3428	8	0	0	0	0	0	0	0	0	0	0	0	0	0	0	0	0	0	0	0	6	0	1	0	0	0	0	0	0	0	0	0	0	0	0	0	0	0	0	0	0	0	0	1	0	0	0	0	0
OTU_3438	13	0	0	0	0	0	0	0	0	0	0	0	0	0	2	0	0	0	0	0	0	0	2	2	0	0	0	0	0	0	0	0	0	0	0	0	0	0	0	0	1	0	0	1	0	0	6	0	1
OTU_344	11	0	0	0	0	0	0	0	0	0	0	0	0	0	1	0	0	0	0	0	0	0	10	0	0	0	0	0	0	0	0	0	0	0	0	0	0	0	0	0	0	0	0	1	0	0	0	0	0
OTU_3442	3	0	0	1	0	2	0	0	0	0	0	0	0	0	0	0	2	0	0	0	0	0	0	0	0	0	0	0	0	0	0	0	0	0	0	0	0	0	0	0	0	0	0	1	0	0	0	0	0
OTU_3445	0	0	0	0	0	0	0	0	0	0	0	4	0	0	0	0	0	0	0	0	0	0	0	0	0	0	0	0	0	0	0	0	0	0	0	0	0	0	0	0	0	0	0	0	0	0	0	0	0
OTU_3446	5	0	0	0	0	0	0	0	0	0	0	0	0	0	0	1	0	0	0	0	0	0	0	0	0	0	0	0	0	0	0	0	0	0	0	0	0	0	0	0	0	0	5	0	0	0	0	0	0
OTU_3449	2	0	0	0	0	0	0	0	0	0	0	0	0	0	0	0	0	0	0	0	0	0	0	0	0	0	0	0	0	0	0	0	0	0	0	0	0	0	0	0	0	0	0	0	0	0	2	0	0
OTU_345	6	0	0	0	0	0	0	0	0	0	0	0	0	0	0	0	0	0	0	0	0	0	0	0	0	0	0	0	0	0	0	0	0	0	0	0	0	0	0	0	0	0	0	5	1	0	0	0	0
OTU_3450	10	0	0	0	0	0	0	0	0	0	0	0	0	0	0	4	0	0	0	1	0	2	1	0	0	0	0	0	0	0	0	0	0	0	0	0	0	0	0	0	5	1	0	0	0	0	0	0	0
OTU_3454	4	0	0	0	0	0	0	0	0	0	0	0	0	0	0	0	0	0	0	0	0	4	0	0	0	0	0	0	0	0	0	0	0	0	0	0	0	0	0	0	0	0	0	0	0	0	0	0	0
OTU_3455	6	0	0	0	0	0	0	0	0	0	0	0	0	0	0	0	1	0	0	0	0	0	0	0	0	0	4	1	0	0	0	0	0	0	0	0	0	0	0	0	0	0	0	0	0	0	0	0	0
OTU_3459	21	0	0	0	0	0	0	0	0	0	0	0	0	0	0	0	0	0	0	3	0	0	1	0	0	0	0	0	0	0	0	0	0	0	0	0	0	0	0	0	0	6	1	1	0	0	0	0	9
OTU_3460	26	0	0	0	0	0	0	0	0	1	0	0	0	0	7	0	0	0	4	1	0	1	2	1	1	0	0	1	0	0	0	0	0	0	0	0	0	0	0	0	2	1	10	2	0	0	0	0	0
OTU_3461	9	0	0	0	0	0	0	0	0	0	0	0	0	0	0	0	0	0	0	0	0	0	1	0	0	0	0	0	0	0	0	0	0	0	0	0	0	0	0	0	1	0	0	7	0	0	0	0	0
OTU_3463	12	0	0	0	0	0	0	0	0	0	0	0	0	0	1	0	0	0	0	1	0	0	0	0	0	0	0	0	1	0	0	0	0	0	0	0	0	0	0	0	2	1	0	7	0	0	0	0	0
OTU_3464	199	0	0	0	63	15	16	0	0	2	0	2	1	0	0	0	0	0	0	1	3	1	0	0	0	8	0	2	2	1	3	24	54	15	26	15	22	0	1	2	1	3	14	1	0	0	0	0	0
OTU_3465	7	0	0	0	0	0	0	0	0	0	0	0	0	0	0	0	0	0	0	0	0	0	0	0	0	0	0	0	0	0	0	0	0	0	0	0	0	0	0	0	3	1	1	1	0	0	0	0	1
OTU_3469	5	0	0	0	0	0	0	0	0	0	0	0	0	0	0	1	0	0	0	0	0	0	0	0	0	0	0	0	0	0	0	0	0	0	0	0	0	0	0	0	0	0	0	5	0	0	0	0	0
OTU_3473	4	0	0	1	0	0	0	5	0	0	2	0	0	0	0	0	0	0	0	0	0	0	0	0	0	0	4	0	0	0	0	0	0	0	0	0	0	0	0	0	0	0	0	0	0	0	0	0	0
OTU_3475	3	0	0	0	5	0	0	0	0	0	0	0	0	0	1	0	0	0	0	0	0	0	1	0	0	0	0	0	0	0	0	1	0	0	0	0	0	0	0	0	0	0	1	0	0	0	0	0	0
OTU_3476	3	0	0	0	0	0	0	0	0	0	0	0	0	0	0	0	0	0	3	0	0	0	0	0	0	0	0	0	0	0	0	0	0	0	0	0	0	0	0	0	0	0	0	0	0	0	0	0	0
OTU_3477	3	0	0	0	0	0	0	0	0	0	0	0	0	0	0	0	0	0	0	0	0	0	0	0	0	0	0	0	0	0	0	0	0	0	0	0	0	0	0	0	0	0	0	0	0	0	3	0	0
OTU_348	7	0	0	0	0	0	0	0	0	0	0	0	0	0	0	1	0	0	0	0	0	0	0	1	0	0	0	0	0	0	0	0	0	0	0	0	0	0	0	0	0	0	0	3	0	0	3	0	0
OTU_3483	1044	0	0	0	21	0	0	0	0	0	1	0	0	0	0	0	0	0	13	0	11	1	0	638	2	0	0	0	0	0	0	0	0	0	0	0	0	0	0	3	0	0	0	1	0	0	0	0	375
OTU_3484	4	0	0	0	0	0	0	0	0	0	0	0	0	0	4	0	0	0	0	0	1	0	1	0	0	0	0	0	0	0	0	0	0	0	0	0	0	0	0	0	0	1	0	0	0	0	0	0	1
OTU_3486	0	0	0	0	0	0	0	0	0	0	0	0	0	0	2	0	0	0	0	0	0	0	0	0	0	0	0	0	0	0	0	0	0	0	0	0	0	0	0	0	0	0	0	0	0	0	0	0	0
OTU_3489	2	0	0	0	0	0	0	0	0	0	0	0	0	0	5	0	0	0	0	0	0	0	0	0	0	0	0	0	0	0	0	0	0	0	0	0	0	0	0	0	1	0	1	0	0	0	0	0	0
OTU_3490	5	0	0	0	0	0	0	0	0	0	0	0	0	0	0	0	0	0	0	0	0	0	0	0	0	0	0	0	0	0	0	0	0	0	0	0	0	0	0	0	0	5	0	0	0	0	0	0	0
OTU_3492	9	0	0	0	0	0	0	0	0	0	0	0	0	0	1	0	0	0	0	0	0	0	1	2	0	0	0	0	0	0	0	0	0	0	0	0	0	0	0	0	0	0	4	0	0	0	2	0	0
OTU_3494	27	0	0	0	0	0	0	0	1	0	0	0	0	0	0	0	0	0	0	2	0	0	0	0	0	0	1	5	0	2	0	0	0	0	0	0	0	0	0	0	4	0	0	10	0	0	3	0	0
OTU_3496	42	0	0	0	0	0	0	0	0	0	0	0	0	0	1	0	0	0	5	0	0	1	8	2	0	0	0	0	0	0	0	0	0	0	0	0	0	0	0	0	7	2	0	5	0	0	12	0	0
OTU_3497	4	0	0	0	0	0	0	0	0	0	0	0	0	0	0	0	0	0	0	0	0	0	2	0	0	0	0	0	0	0	0	0	0	0	0	0	0	0	0	0	0	2	0	0	0	0	0	0	0
OTU_3498	2	0	0	0	0	0	0	0	9	0	0	0	0	0	0	0	0	0	0	0	0	0	2	0	0	0	0	0	0	0	0	0	0	0	0	0	0	0	0	0	0	0	0	0	0	0	0	0	0
OTU_35	1	0	0	0	0	7	0	0	0	0	0	0	0	0	0	0	0	0	0	0	0	0	0	0	0	0	0	0	0	0	0	0	0	0	0	0	0	0	0	0	0	0	1	0	0	0	0	0	0
OTU_350	6	0	0	0	0	0	0	0	0	0	0	0	0	0	0	0	0	0	0	1	0	0	3	0	0	0	0	0	0	0	0	0	0	0	0	0	0	0	0	0	1	0	0	1	0	0	0	0	0
OTU_3501	59	0	0	0	0	0	0	0	0	0	0	0	1	0	4	3	8	0	0	13	3	0	3	3	1	0	1	0	0	0	0	0	0	0	0	0	0	0	0	0	6	5	1	0	8	0	3	0	4
OTU_3502	9	0	0	0	0	0	0	0	0	0	0	0	0	0	1	0	0	0	1	0	0	0	4	1	0	0	0	0	0	0	0	0	0	0	0	0	0	0	0	0	0	0	0	0	0	0	3	0	0
OTU_3503	3	0	0	0	0	0	0	0	0	0	0	0	0	0	4	0	3	0	0	0	0	0	0	0	0	0	0	0	0	0	0	0	0	0	0	0	0	0	0	0	0	0	0	0	0	0	0	0	0
OTU_3504	0	7	0	0	0	0	0	0	0	0	0	0	0	0	0	0	0	0	0	0	0	0	0	0	0	0	0	0	0	0	0	0	0	0	0	0	0	0	0	0	0	0	0	0	0	0	0	0	0
OTU_3506	2	0	0	0	0	0	0	0	0	0	0	0	0	0	0	0	0	0	0	0	2	0	0	0	0	0	0	0	0	0	0	0	0	0	0	0	0	0	0	0	0	0	0	0	0	0	0	0	0
OTU_3508	9	0	0	0	0	0	0	0	0	0	0	0	0	0	7	1	0	0	1	0	0	0	2	1	0	0	0	0	0	0	0	0	0	0	0	0	0	0	0	0	0	2	2	0	0	0	1	0	0
OTU_351	9	0	0	0	0	0	0	0	0	0	0	0	0	0	0	0	0	0	0	1	0	0	0	0	0	0	0	0	0	0	0	0	0	0	0	0	0	0	0	0	5	2	0	0	0	0	0	0	1
OTU_3510	12	0	0	0	0	0	0	0	0	0	0	0	0	0	6	0	0	0	0	0	0	0	10	0	0	0	0	0	0	0	0	0	0	0	0	0	0	0	0	0	0	0	0	2	0	0	0	0	0
OTU_3512	2	0	0	0	2	0	0	0	0	0	0	0	0	0	0	0	0	0	0	0	0	0	0	0	0	0	0	2	0	0	0	0	0	0	0	0	0	0	0	0	0	0	0	0	0	0	0	0	0
OTU_3514	6	0	0	0	0	0	0	0	0	0	0	0	0	0	0	0	0	0	0	0	6	0	0	0	0	0	0	0	0	0	0	0	0	0	0	0	0	0	0	0	0	0	0	0	0	0	0	0	0
OTU_3518	6	0	0	0	0	0	0	0	0	0	0	0	0	0	0	0	0	0	0	0	0	0	0	0	0	0	0	0	0	6	0	0	0	0	0	0	0	0	0	0	0	0	0	0	0	0	0	0	0
OTU_352	9	0	0	0	0	0	0	0	0	0	0	0	0	0	0	0	0	0	0	0	2	0	0	0	0	0	0	0	0	0	0	0	0	0	0	0	0	0	0	0	2	2	0	2	0	0	1	0	0
OTU_3522	8	0	0	0	0	0	0	0	0	0	0	0	0	0	0	1	0	0	0	0	3	1	0	0	0	0	0	0	1	0	0	0	0	0	0	0	0	0	0	0	0	0	0	0	0	0	3	0	0
OTU_3524	9	0	0	0	0	0	0	0	0	0	0	0	0	0	0	0	0	0	0	0	0	0	1	0	0	0	0	0	0	0	0	0	0	0	0	0	0	0	0	0	0	0	0	4	1	0	3	0	0
OTU_3528	201	0	0	0	1	0	0	1	1	0	0	0	3	0	4	1	3	0	9	71	12	2	2	1	2	0	1	2	2	0	0	1	0	0	0	0	0	0	0	2	7	59	3	5	0	0	16	0	1
OTU_353	3	0	7	0	0	0	0	7	0	0	0	0	0	0	763	30	0	0	0	0	0	0	0	0	0	0	0	0	0	3	0	0	0	0	0	0	0	0	0	0	0	0	0	0	0	0	0	0	0
OTU_3530	10	0	0	0	0	0	0	0	0	0	0	0	0	0	1	1	3	0	1	0	6	0	0	0	0	0	0	0	0	0	0	0	0	0	0	0	0	0	0	0	0	0	0	0	0	0	0	0	0
OTU_3531	271	153	0	0	0	0	83	0	0	0	13	0	0	0	0	0	0	0	0	0	0	0	0	0	0	0	1	0	2	159	96	0	3	0	3	4	2	0	0	0	0	0	0	0	0	0	0	1	0
OTU_3533	1	1	0	2	0	0	0	0	0	0	3	0	0	0	0	0	0	0	0	0	0	0	0	0	0	0	0	0	0	0	0	0	0	1	0	0	0	0	0	0	0	0	0	0	0	0	0	0	0
OTU_3537	10	0	0	0	0	0	0	0	0	0	0	0	0	0	0	0	0	0	7	0	0	0	1	0	1	0	0	0	0	0	0	0	0	0	0	0	0	0	0	0	0	1	0	0	0	0	0	0	0
OTU_354	3	0	0	0	0	0	0	0	0	0	0	0	0	0	0	0	0	0	0	1	0	0	0	0	0	0	0	0	0	0	0	0	0	0	0	0	0	0	0	0	0	0	0	0	0	0	2	0	0
OTU_3542	5	0	0	0	0	0	0	0	0	0	0	0	0	0	2	2	0	0	0	0	0	0	2	0	0	0	0	1	0	0	0	0	0	0	0	0	0	0	0	0	0	0	0	2	0	0	0	0	0
OTU_3543	12	0	0	0	0	0	0	0	0	0	0	0	0	0	2	0	1	0	0	1	0	1	0	1	0	0	0	0	0	0	1	0	0	0	3	0	0	0	0	0	2	2	0	0	0	0	0	0	0
OTU_3544	4	0	0	0	0	0	0	0	0	0	0	0	0	0	1	0	0	0	0	0	0	4	0	0	0	0	0	0	0	0	0	0	0	0	0	0	0	0	0	0	0	0	0	0	0	0	0	0	0
OTU_3545	7	0	0	0	0	0	0	0	0	0	0	0	0	0	0	0	0	0	0	0	0	0	0	1	0	0	0	0	0	0	0	0	0	0	0	0	0	0	0	0	3	0	0	3	0	0	0	0	0
OTU_3549	11	0	0	0	0	0	0	0	1	0	0	0	0	0	0	0	0	0	0	0	0	0	0	0	0	0	1	5	0	0	0	0	0	1	0	0	0	0	0	0	0	0	0	2	0	0	2	0	0
OTU_3552	7	0	0	0	0	0	0	0	0	0	0	0	0	0	0	0	1	0	0	0	0	0	0	0	0	0	0	0	0	0	0	0	0	0	0	0	0	0	0	0	5	0	0	0	0	0	1	0	0
OTU_3553	11	0	0	0	0	0	1	0	0	0	0	0	0	0	0	0	0	0	0	0	0	2	1	0	0	0	0	0	0	0	0	0	0	0	0	0	0	0	0	0	0	0	0	0	1	0	0	7	0
OTU_3556	16	0	0	0	0	1	0	0	0	0	0	0	0	0	0	0	0	0	0	0	0	0	0	0	0	0	1	4	0	2	0	3	1	1	1	0	1	0	0	0	0	0	0	1	1	0	0	0	0
OTU_3563	10	0	0	0	0	0	0	0	2	0	0	0	0	0	2	0	0	0	0	0	0	0	0	0	0	0	0	10	0	0	0	0	0	0	0	0	0	0	0	0	0	0	0	0	0	0	0	0	0
OTU_3564	7	0	0	0	0	0	0	3	0	0	0	0	0	0	0	0	0	0	0	0	0	0	0	0	0	0	0	0	0	0	0	5	0	1	0	0	0	0	0	0	1	0	0	0	0	0	0	0	0
OTU_3565	8	0	0	0	0	0	0	0	0	0	0	0	0	0	3	0	0	0	0	0	0	0	0	2	1	0	0	0	0	0	0	0	0	0	0	0	0	0	0	0	1	0	2	2	0	0	0	0	0
OTU_3572	6	0	0	0	0	0	0	0	0	0	0	0	0	0	0	0	0	0	0	0	0	0	0	0	0	0	0	0	0	0	0	0	0	0	0	0	0	0	0	0	0	0	0	0	0	0	6	0	0
OTU_3575	4	0	0	0	0	0	0	0	0	0	0	0	0	0	0	0	0	0	0	0	0	0	0	1	0	0	0	0	0	0	0	0	0	0	0	0	0	0	0	0	0	0	0	0	0	0	0	0	3
OTU_3576	2	0	0	0	0	6	0	0	0	0	0	0	0	0	0	0	0	0	0	0	0	0	0	0	1	0	0	0	0	0	0	0	0	0	0	0	0	0	0	0	1	0	0	0	0	0	0	0	0
OTU_3577	913	0	0	0	0	0	0	0	0	0	0	0	0	0	6	0	0	0	1	5	4	0	3	284	26	0	0	0	0	0	0	0	0	0	0	0	0	0	0	0	0	0	0	0	301	0	100	1	188
OTU_3578	0	0	0	0	0	0	0	0	0	7	0	0	0	0	0	0	0	0	0	0	0	0	0	0	0	0	0	0	0	0	0	0	0	0	0	0	0	0	0	0	0	0	0	0	0	0	0	0	0
OTU_3579	4	0	0	0	0	0	0	0	0	0	0	0	0	0	0	0	1	0	0	0	0	0	0	0	0	3	0	0	0	0	0	0	0	0	0	0	0	0	0	0	0	0	0	0	0	0	0	0	0
OTU_358	5	0	0	0	0	0	0	0	0	0	0	0	0	0	0	0	2	0	0	0	0	0	0	0	0	0	0	0	0	0	0	0	0	0	0	0	0	0	0	0	3	0	0	0	0	0	0	0	0
OTU_3580	266	1	1	0	0	0	0	0	0	0	0	0	0	0	7	0	0	0	4	7	2	1	23	49	19	0	0	0	0	0	0	0	0	0	0	0	0	0	0	2	0	1	0	2	59	0	50	2	45
OTU_3582	0	0	0	2	0	0	0	0	0	0	0	0	0	0	0	0	0	0	0	0	0	0	0	0	0	0	0	0	0	0	0	0	0	0	0	0	0	0	0	0	0	0	0	0	0	0	0	0	0
OTU_3584	10	0	0	0	0	0	0	0	0	0	0	0	0	0	0	0	0	0	0	0	0	0	0	0	0	0	0	0	0	0	0	0	0	0	0	0	0	0	0	0	0	8	0	0	2	0	0	0	0
OTU_3585	4	0	0	0	0	0	0	0	0	0	0	0	0	0	0	0	0	0	0	0	0	0	0	0	0	0	0	2	0	0	0	0	1	0	0	0	0	0	0	0	0	0	0	0	0	0	1	0	0
OTU_3586	10	0	0	0	0	0	0	0	0	0	0	0	0	0	0	0	0	0	0	8	0	0	0	0	0	0	0	0	0	0	0	0	0	0	0	0	0	0	0	0	0	0	0	0	0	0	0	0	2
OTU_3587	4	0	0	0	0	0	0	0	0	0	0	0	0	0	0	0	0	0	0	0	0	0	0	0	0	0	0	0	0	0	0	0	0	0	0	0	0	0	0	0	0	0	0	4	0	0	0	0	0
OTU_3589	9	0	0	0	0	0	0	0	0	0	0	0	0	0	0	0	0	0	0	1	0	0	0	3	0	0	0	0	0	0	0	0	0	0	0	0	0	0	0	1	0	0	0	0	2	0	1	0	1
OTU_359	4	0	0	0	0	0	0	0	0	0	0	0	0	0	0	0	0	0	0	0	0	0	0	0	0	0	0	0	0	0	0	0	0	0	0	0	0	0	0	1	0	0	0	0	0	0	0	1	2
OTU_3590	4	0	0	0	0	0	0	0	0	0	0	0	0	0	0	0	0	0	0	0	0	0	0	0	0	0	2	0	2	0	0	0	0	0	0	0	0	0	0	0	0	0	0	0	0	0	0	0	0
OTU_3595	11	0	0	0	0	0	0	0	0	0	0	0	0	0	0	0	0	0	0	0	4	2	2	0	0	0	0	0	0	0	0	0	0	0	0	0	0	0	0	0	3	0	0	0	0	0	0	0	0
OTU_3596	0	0	0	0	0	0	0	0	0	0	0	0	0	0	3	0	0	0	0	0	0	0	0	0	0	0	0	0	0	0	0	0	0	0	0	0	0	0	0	0	0	0	0	0	0	0	0	0	0
OTU_3599	5	0	0	0	0	0	0	0	0	0	0	0	0	0	0	1	0	0	0	0	0	0	0	0	0	1	0	0	0	0	0	1	0	0	0	0	0	0	0	0	1	0	0	0	0	0	2	0	0
OTU_36	13	0	0	0	0	0	0	0	0	0	0	0	0	0	2	1	0	0	0	0	7	1	0	0	0	0	0	0	0	0	0	1	0	0	0	0	0	0	0	0	0	0	0	0	4	0	0	0	0
OTU_3601	33	0	0	0	0	0	0	0	0	0	0	0	0	0	3	0	0	0	0	0	0	0	0	0	7	0	0	0	0	0	0	0	0	0	0	0	0	0	0	0	0	0	0	0	26	0	0	0	0
OTU_3602	3	0	0	0	0	0	0	0	0	0	0	0	0	0	0	0	0	0	0	0	0	0	0	0	0	0	1	0	0	0	0	0	0	0	0	0	0	0	0	0	0	0	0	1	0	0	0	1	0
OTU_3603	2	0	0	0	0	5	0	0	0	0	0	0	0	0	0	0	0	0	0	0	0	0	0	0	0	0	0	0	0	0	0	0	0	2	0	0	0	0	0	0	0	0	0	0	0	0	0	0	0
OTU_3606	11	0	0	0	0	0	0	0	0	0	0	0	0	0	0	0	0	0	0	0	0	0	0	0	0	0	0	5	0	0	0	0	0	0	0	0	6	0	0	0	0	0	0	0	0	0	0	0	0
OTU_3607	4	0	0	0	0	0	0	0	0	0	0	0	0	0	0	0	0	0	0	0	0	0	0	0	0	0	0	0	0	0	0	0	0	0	0	0	0	0	0	0	0	0	0	0	0	0	4	0	0
OTU_361	6	0	0	0	0	0	0	0	0	0	0	0	0	0	1	0	0	0	0	0	0	1	1	0	0	0	0	0	0	0	0	0	0	0	0	0	0	0	0	0	0	0	1	2	0	0	1	0	0
OTU_3610	4	0	0	0	0	0	0	0	0	0	0	0	0	0	0	0	0	0	0	0	0	0	0	0	0	0	0	4	0	0	0	0	0	0	0	0	0	0	0	0	0	0	0	0	0	0	0	0	0
OTU_3612	6	0	0	0	0	0	0	0	0	0	0	0	0	0	0	0	0	0	0	0	0	0	0	0	0	0	0	0	0	0	0	6	0	0	0	0	0	0	0	0	0	0	0	0	0	0	0	0	0
OTU_3613	3	0	0	0	0	0	0	0	0	0	0	0	0	0	0	0	0	0	0	0	0	0	0	0	1	0	0	0	0	0	0	0	0	0	0	0	0	0	0	0	0	1	0	0	0	0	1	0	0
OTU_3614	0	0	0	0	0	0	0	0	0	8	0	0	0	0	0	0	0	0	0	0	0	0	0	0	0	0	0	0	0	0	0	0	0	0	0	0	0	0	0	0	0	0	0	0	0	0	0	0	0
OTU_3616	9	0	0	0	0	0	0	0	0	0	0	0	0	0	0	3	1	0	1	0	0	0	0	0	0	0	0	2	0	0	0	0	0	0	0	0	0	0	0	0	1	0	0	0	3	0	0	0	1
OTU_3617	7	0	0	0	0	0	0	0	0	0	0	0	0	0	1	1	0	0	0	0	0	0	0	0	0	0	0	0	0	0	0	0	0	0	0	0	0	0	0	0	0	0	3	2	0	0	2	0	0
OTU_3621	4	0	0	0	0	0	0	0	0	0	0	0	0	0	0	0	0	0	0	0	0	0	4	0	0	0	0	0	0	0	0	0	0	0	0	0	0	0	0	0	0	0	0	0	0	0	0	0	0
OTU_3625	3	0	0	0	0	0	0	0	0	0	0	0	0	0	0	0	0	0	0	0	0	3	0	0	0	0	0	0	0	0	0	0	0	0	0	0	0	0	0	0	0	0	0	0	0	0	0	0	0
OTU_363	6	0	0	0	0	0	0	0	0	0	0	0	0	0	0	0	0	0	0	0	0	0	0	0	0	0	0	0	0	0	0	0	0	0	0	0	0	0	0	0	0	0	0	0	0	0	6	0	0
OTU_3632	10	0	0	0	0	0	0	0	0	0	0	0	0	0	0	2	0	0	0	4	0	0	0	0	0	0	0	0	0	0	0	0	0	0	0	0	0	0	0	0	1	0	0	2	3	0	0	0	0
OTU_3635	6	0	0	0	0	0	0	0	1	0	0	0	0	0	7	2	0	0	0	0	0	1	0	2	0	0	0	0	0	0	0	0	0	0	0	0	0	0	0	0	0	0	1	0	0	0	2	0	0
OTU_3636	2	0	0	0	0	0	0	0	0	0	0	0	0	0	0	0	0	0	0	2	0	0	0	0	0	0	0	0	0	0	0	0	0	0	0	0	0	0	0	0	0	0	0	0	0	0	0	0	0
OTU_3637	23	0	0	0	0	0	0	0	0	0	0	0	0	0	3	3	0	0	0	0	0	4	10	0	0	0	0	0	0	0	0	0	0	0	0	0	0	0	0	0	4	0	3	0	0	0	1	0	1
OTU_3641	4	0	0	0	0	0	0	0	0	0	0	0	0	0	0	1	0	0	0	0	0	0	0	0	0	0	0	3	0	0	0	0	0	0	0	0	0	0	0	0	1	0	0	0	0	0	0	0	0
OTU_3643	3	0	0	0	0	0	0	0	0	0	0	0	0	0	0	0	0	0	0	0	0	0	0	0	0	0	0	0	0	0	0	0	0	0	0	0	0	0	0	0	0	0	0	3	0	0	0	0	0
OTU_3644	277	0	0	0	1	0	0	0	0	0	2	0	3	0	0	0	0	0	0	22	0	77	23	0	9	1	0	0	0	5	0	0	0	0	0	0	0	0	0	2	0	0	0	9	37	0	16	67	9
OTU_3645	31	0	0	0	0	0	0	0	0	0	0	0	0	0	0	0	0	0	0	0	0	0	2	2	3	0	0	0	0	0	0	0	0	0	0	0	0	0	0	1	0	0	0	0	21	0	0	0	2
OTU_3647	2	0	0	0	0	0	0	0	0	0	0	0	0	0	0	0	0	0	0	0	0	0	0	0	0	0	0	0	0	0	0	0	0	0	0	0	0	0	0	0	2	0	0	0	0	0	0	0	0
OTU_3648	5	0	0	0	0	0	0	0	0	0	0	0	0	0	7	0	0	0	0	0	0	0	0	0	0	0	0	0	0	0	0	0	0	0	0	0	0	0	0	0	2	0	0	0	2	0	1	0	0
OTU_3649	5	0	0	0	0	0	0	0	0	0	0	0	0	0	0	0	0	0	0	0	0	0	1	0	0	0	0	1	0	0	0	0	0	0	0	0	0	0	0	0	1	0	0	0	2	0	0	0	0
OTU_3650	6	0	0	0	0	0	0	0	0	0	0	0	0	0	0	0	0	0	0	0	0	0	0	0	0	0	0	2	0	0	0	0	0	0	0	0	0	0	0	0	2	0	0	0	0	0	0	0	2
OTU_3651	2	0	0	0	0	0	0	0	0	0	0	0	0	0	0	4	0	0	0	0	0	0	0	1	0	0	0	0	0	0	0	0	0	0	0	0	0	0	0	0	0	0	0	0	1	0	0	0	0
OTU_3652	8	0	0	0	0	0	0	0	0	0	0	0	0	0	1	0	0	0	0	0	0	0	1	1	0	0	0	0	0	0	0	0	0	0	0	0	0	0	0	0	0	0	0	0	3	0	0	0	3
OTU_3654	8	0	0	0	0	0	0	0	0	0	0	0	0	0	0	0	0	0	0	0	0	0	0	0	8	0	0	0	0	0	0	0	0	0	0	0	0	0	0	0	0	0	0	0	0	0	0	0	0
OTU_3657	3	0	0	0	0	0	0	0	0	0	0	0	0	0	0	0	0	0	0	0	0	0	0	0	0	0	0	0	0	0	0	3	0	0	0	0	0	0	0	0	0	0	0	0	0	0	0	0	0
OTU_3658	2	0	0	0	0	0	0	0	0	0	0	0	0	0	0	0	0	0	0	0	0	0	0	0	0	0	0	0	0	0	0	0	0	0	0	0	0	0	0	0	0	0	0	0	0	0	2	0	0
OTU_3659	2	0	0	0	0	0	0	0	0	0	0	0	0	0	0	0	0	0	0	0	0	0	0	2	0	0	0	0	0	0	0	0	0	0	0	0	0	0	0	0	0	0	0	0	0	0	0	0	0
OTU_3661	3	0	0	0	0	0	0	0	0	0	0	0	0	0	0	0	0	0	0	0	0	0	0	0	0	0	0	0	0	0	0	0	0	0	0	0	0	0	0	0	0	0	3	0	0	0	0	0	0
OTU_3664	0	0	0	0	0	3	0	0	0	0	0	0	0	0	0	0	0	0	0	0	0	0	0	0	0	0	0	0	0	0	0	0	0	0	0	0	0	0	0	0	0	0	0	0	0	0	0	0	0
OTU_3668	30	0	0	0	0	0	0	0	0	0	0	0	0	0	3	4	2	0	0	0	11	1	1	1	2	0	3	0	0	0	0	0	0	0	0	0	0	0	0	0	0	0	0	3	2	0	4	0	0
OTU_3670	11	0	0	0	0	0	0	0	0	0	0	0	0	0	0	0	0	0	0	0	0	0	0	0	0	0	0	0	0	0	0	0	0	0	0	0	0	0	0	0	0	0	0	5	1	0	3	1	1
OTU_3678	0	0	0	0	0	0	0	0	0	0	2	0	0	0	0	0	0	0	0	0	0	0	0	0	0	0	0	0	0	0	0	0	0	0	0	0	0	0	0	0	0	0	0	0	0	0	0	0	0
OTU_3680	30	0	0	0	0	0	0	0	1	0	0	0	0	0	2	0	1	0	1	2	3	0	6	1	1	0	0	1	0	0	0	0	0	0	0	0	0	0	0	0	4	0	4	2	2	0	1	0	1
OTU_3684	0	0	0	0	0	0	0	0	0	0	0	0	0	0	3	0	0	0	0	0	0	0	0	0	0	0	0	0	0	0	0	0	0	0	0	0	0	0	0	0	0	0	0	0	0	0	0	0	0
OTU_3687	2	0	0	0	0	0	0	0	0	0	0	0	0	0	0	0	0	0	0	0	0	0	0	0	0	0	0	0	0	0	0	0	0	0	0	0	0	0	0	0	0	0	0	2	0	0	0	0	0
OTU_3688	0	0	11	0	0	0	0	0	0	0	0	0	0	0	0	0	0	0	0	0	0	0	0	0	0	0	0	0	0	0	0	0	0	0	0	0	0	0	0	0	0	0	0	0	0	0	0	0	0
OTU_3689	6	0	0	0	0	0	0	0	0	0	0	0	0	0	0	0	0	0	0	0	0	0	0	0	0	0	0	0	0	0	0	0	0	0	0	0	0	0	0	0	0	0	0	1	0	0	5	0	0
OTU_3690	6	0	0	0	0	0	0	0	0	0	0	0	0	0	0	0	0	0	0	0	0	1	2	0	0	0	0	0	0	0	0	0	0	0	0	0	0	0	0	0	2	0	1	0	0	0	0	0	0
OTU_3694	4	0	0	0	0	0	0	0	0	0	0	0	0	0	0	0	0	0	0	0	0	0	1	0	0	0	0	0	0	0	0	0	0	0	0	0	0	0	0	0	0	0	0	0	3	0	0	0	0
OTU_3696	41	0	0	0	0	0	0	0	0	0	0	0	0	0	4	0	4	0	0	0	0	0	2	0	0	0	0	0	0	0	0	0	0	0	0	0	0	0	0	3	21	5	5	1	0	0	0	0	0
OTU_3698	9	0	0	0	0	0	0	0	0	0	0	0	0	0	2	0	0	0	0	0	0	0	0	0	1	0	0	0	0	0	0	0	0	0	0	0	0	0	0	0	0	0	0	0	7	0	0	0	1
OTU_3699	57	0	0	0	0	1	0	0	0	0	0	0	0	0	3	0	4	0	0	0	0	0	4	4	2	3	1	19	0	0	0	0	0	0	0	2	1	0	0	0	1	0	0	2	2	0	12	0	0
OTU_37	35	0	0	0	0	0	0	0	0	0	0	0	0	0	0	0	0	0	0	0	0	1	1	0	0	0	0	0	0	0	0	1	0	0	0	0	0	0	0	0	1	2	29	0	0	0	0	0	0
OTU_370	19	0	0	0	0	0	0	0	0	0	0	0	1	0	0	0	3	0	0	7	0	0	0	0	0	0	0	0	0	0	0	0	0	0	0	0	0	0	0	0	0	9	0	0	0	0	0	0	0
OTU_3702	6	0	0	0	0	0	0	5	0	0	0	0	0	0	3	0	0	0	0	0	0	0	1	3	0	0	0	0	0	0	0	0	0	0	0	0	0	0	0	0	0	0	2	0	0	0	0	0	0
OTU_3703	5	0	0	0	0	0	0	0	0	0	0	0	0	0	1	1	0	0	0	0	0	0	0	0	0	0	0	0	0	0	0	0	0	0	0	0	0	0	0	0	2	0	0	2	0	0	0	0	1
OTU_3704	3	0	0	0	0	0	0	0	0	0	0	0	0	0	0	0	3	0	0	0	0	0	0	0	0	0	0	0	0	0	0	0	0	0	0	0	0	0	0	0	0	0	0	0	0	0	0	0	0
OTU_3705	2	0	0	0	0	0	0	0	0	0	0	0	0	0	0	0	0	0	0	0	0	0	0	0	0	0	0	0	0	0	0	0	0	0	0	0	0	0	0	0	0	1	0	1	0	0	0	0	0
OTU_3711	6	0	0	0	0	0	0	0	0	0	0	0	0	0	0	0	0	0	0	0	0	0	0	0	0	0	0	0	0	0	0	0	0	0	0	0	0	0	0	0	0	0	0	0	0	0	6	0	0
OTU_3716	46	0	0	1	0	0	0	1	0	4	0	0	0	0	1	2	1	0	0	10	0	0	0	0	3	1	1	2	0	0	0	0	0	0	0	0	5	0	0	0	0	0	0	2	7	0	13	0	1
OTU_3717	4	0	0	0	0	0	0	0	0	0	0	0	0	0	0	0	0	0	1	1	2	0	0	0	0	0	0	0	0	0	0	0	0	0	0	0	0	0	0	0	0	0	0	0	0	0	0	0	0
OTU_3720	11	0	0	0	0	0	0	0	0	0	0	0	0	0	0	0	0	0	0	0	0	0	0	9	0	0	0	0	0	0	0	0	0	0	0	0	0	0	0	0	0	0	0	0	0	0	0	0	2
OTU_3723	6	0	0	0	0	0	0	0	0	0	0	0	0	0	0	3	0	0	0	1	0	0	2	0	0	0	0	0	0	0	0	0	0	0	0	0	0	0	0	0	2	0	0	1	0	0	0	0	0
OTU_3724	2	0	0	0	0	0	0	8	0	0	0	0	0	0	2	0	0	0	0	0	0	0	0	0	0	0	0	0	0	0	0	0	0	0	0	0	0	0	0	0	2	0	0	0	0	0	0	0	0
OTU_3725	15	0	0	0	0	0	0	3	0	0	0	0	0	0	1	0	0	0	0	0	0	0	1	2	0	0	1	0	0	0	0	0	0	0	0	1	0	0	0	0	0	2	0	7	0	0	0	1	0
OTU_3726	171	0	1	0	0	0	0	0	0	0	0	0	0	0	22	1	0	0	0	5	0	0	29	8	60	0	0	0	0	0	0	0	0	0	0	0	0	0	0	13	6	0	0	0	42	0	3	0	5
OTU_3729	490	0	2	0	2	2	1	0	0	0	1	1	1	0	0	0	0	0	0	58	2	134	2	0	27	0	0	0	0	0	0	0	0	0	0	0	0	0	0	0	0	0	0	14	23	0	26	184	20
OTU_3731	24	0	0	0	0	0	0	0	0	13	43	14	29	0	0	0	0	0	0	0	0	2	4	1	1	0	0	0	0	0	0	0	0	3	0	11	0	0	0	0	0	0	0	0	0	0	0	2	0
OTU_3732	7	0	0	0	0	0	0	0	0	0	0	0	0	0	0	0	0	0	0	0	0	0	0	0	0	0	0	0	0	0	0	0	0	0	0	0	0	0	0	0	0	0	7	0	0	0	0	0	0
OTU_3734	2	0	0	0	0	0	0	0	0	0	0	0	0	0	0	0	0	0	0	0	0	0	0	1	0	0	0	0	0	0	0	0	0	0	0	0	0	0	0	0	0	0	0	1	0	0	0	0	0
OTU_3735	41	0	0	0	0	1	0	2	0	0	0	0	0	0	11	1	1	0	3	0	6	1	2	0	0	0	0	0	0	0	0	0	0	0	0	0	0	0	0	0	4	2	5	7	2	0	8	0	0
OTU_3736	27	0	0	0	0	0	0	0	0	0	0	0	0	0	2	0	2	0	0	0	4	0	1	1	1	1	0	0	0	0	0	0	1	0	0	0	0	0	0	1	1	0	13	1	0	0	0	0	0
OTU_3737	5	0	0	0	3	0	0	0	0	0	0	0	0	0	0	0	0	0	0	0	0	0	0	0	0	5	0	0	0	0	0	0	0	0	0	0	0	0	0	0	0	0	0	0	0	0	0	0	0
OTU_3738	0	0	0	0	0	0	0	0	0	0	0	0	0	0	2	0	0	0	0	0	0	0	0	0	0	0	0	0	0	0	0	0	0	0	0	0	0	0	0	0	0	0	0	0	0	0	0	0	0
OTU_3740	0	0	0	0	0	0	0	0	0	0	0	0	0	0	3	0	0	0	0	0	0	0	0	0	0	0	0	0	0	0	0	0	0	0	0	0	0	0	0	0	0	0	0	0	0	0	0	0	0
OTU_3741	23	0	0	0	0	0	0	0	0	2	0	0	0	0	27	0	0	0	1	1	2	2	1	0	0	0	0	0	0	0	0	0	0	0	0	0	0	0	0	0	4	1	3	7	0	0	1	0	0
OTU_3743	2	0	0	0	0	0	8	0	0	0	0	0	0	0	0	0	0	0	0	0	0	0	0	0	0	0	0	0	0	0	0	0	0	0	0	0	0	0	0	1	0	0	0	0	0	0	0	0	1
OTU_3746	4	0	0	0	0	0	0	0	0	0	0	0	0	0	0	0	0	0	0	0	0	0	0	2	1	0	0	0	0	0	0	0	0	0	0	0	0	0	0	0	0	0	1	0	0	0	0	0	0
OTU_3748	42	0	0	0	0	2	0	0	0	0	0	0	0	0	4	0	0	0	0	0	6	2	12	2	3	0	0	0	0	0	0	0	0	0	0	0	0	0	0	0	2	4	2	4	0	0	5	0	0
OTU_3752	12	0	0	0	0	0	0	0	0	0	0	0	0	0	0	0	0	0	0	5	1	0	0	5	0	0	0	0	0	0	0	0	0	0	0	0	0	0	0	0	0	0	0	1	0	0	0	0	0
OTU_3756	13	0	0	0	0	0	0	0	0	0	0	0	0	0	0	0	0	0	0	2	0	0	3	0	1	0	0	2	1	0	0	0	0	0	0	0	0	0	0	0	1	0	0	0	0	0	2	1	0
OTU_376	11	0	0	0	0	0	0	0	0	0	0	0	0	0	1	0	1	0	2	0	0	0	0	0	1	0	0	0	0	0	0	0	0	0	0	0	0	0	0	0	1	0	2	1	0	0	3	0	0
OTU_3762	5	0	0	0	0	0	0	0	0	0	0	0	0	0	0	1	0	0	0	0	0	0	3	0	0	0	0	0	0	0	0	0	0	0	0	0	0	0	0	0	0	0	0	2	0	0	0	0	0
OTU_3765	4	0	0	0	0	0	0	0	0	0	0	0	0	0	0	0	3	0	0	0	0	0	0	0	0	0	0	0	0	0	0	0	0	0	0	0	0	0	0	0	1	0	0	0	0	0	0	0	0
OTU_3766	12	0	0	0	0	0	0	0	0	0	0	0	0	0	10	0	0	0	0	0	0	2	0	1	0	0	0	0	0	0	0	0	0	0	0	0	0	0	0	0	1	1	0	1	0	0	6	0	0
OTU_3770	136	0	0	1	0	0	0	0	0	0	0	0	0	0	0	0	0	0	0	4	0	0	0	0	2	55	12	25	0	4	0	8	1	0	7	1	4	0	0	0	0	2	0	2	1	0	8	0	0
OTU_3771	3	0	0	0	0	0	0	0	0	0	0	0	0	0	2	0	0	0	0	0	0	2	0	0	0	0	0	0	0	0	0	0	0	0	0	0	0	0	0	0	0	0	0	0	1	0	0	0	0
OTU_3772	26	0	0	0	0	0	0	0	1	0	0	3	0	1	0	0	0	0	10	0	0	0	9	0	1	0	0	0	0	0	0	0	0	0	0	2	0	0	0	0	0	0	0	4	0	0	0	0	0
OTU_3774	48	0	0	0	0	0	0	0	0	0	0	0	0	0	5	4	1	0	19	0	1	0	7	0	0	0	0	0	0	0	0	2	0	0	0	0	0	0	0	0	3	0	3	2	6	0	2	0	2
OTU_3776	3	0	0	0	0	0	0	0	0	0	0	0	0	0	1	0	0	0	0	0	0	0	1	0	0	0	0	0	0	0	0	0	0	0	0	0	0	0	0	0	0	1	0	0	0	0	1	0	0
OTU_3780	6	0	0	0	0	1	0	0	0	0	0	0	0	0	0	0	0	0	0	0	0	0	0	0	1	0	0	0	0	0	0	0	0	0	0	0	0	0	0	0	0	2	0	2	0	0	1	0	0
OTU_3781	41	0	2	0	1	0	6	0	0	0	3	0	1	0	0	0	0	0	0	2	0	2	1	1	1	2	0	0	1	1	1	1	0	0	0	1	0	0	0	0	0	0	0	3	15	0	4	1	4
OTU_3783	4	0	0	0	0	0	0	0	0	0	0	0	0	0	0	0	0	0	0	0	0	3	0	0	0	0	1	0	0	0	0	0	0	0	0	0	0	0	0	0	0	0	0	0	0	0	0	0	0
OTU_3784	3	0	0	0	0	0	0	0	0	0	0	0	0	0	0	0	0	0	0	0	0	0	0	0	0	0	0	0	0	0	0	0	0	0	0	0	0	0	0	0	0	0	0	0	0	0	0	0	3
OTU_379	3	0	0	0	0	0	0	0	0	0	0	0	2	0	0	0	0	0	0	2	0	0	0	0	0	0	0	0	1	0	0	0	0	0	0	0	0	0	0	0	0	0	0	0	0	0	0	0	0
OTU_38	12	0	0	0	0	0	0	0	0	0	0	0	0	0	0	0	0	0	0	0	0	0	12	0	0	0	0	0	0	0	0	0	0	0	0	0	0	0	0	0	0	0	0	0	0	0	0	0	0
OTU_380	4	0	0	0	0	0	0	0	0	0	0	0	0	0	0	0	0	0	0	1	0	0	0	0	0	0	0	0	0	0	0	0	0	0	0	0	0	0	0	0	3	0	0	0	0	0	0	0	0
OTU_381	1	0	0	0	0	0	0	0	0	0	0	0	0	0	4	0	0	0	0	0	0	1	0	0	0	0	0	0	0	0	0	0	0	0	0	0	0	0	0	0	0	0	0	0	0	0	0	0	0
OTU_382	5	0	0	0	0	0	0	0	0	0	0	0	0	0	0	0	0	0	0	0	0	0	0	0	0	0	0	5	0	0	0	0	0	0	0	0	0	0	0	0	0	0	0	0	0	0	0	0	0
OTU_39	25	0	0	0	0	0	0	0	0	0	0	0	0	0	7	1	0	0	0	2	1	0	14	0	0	0	0	0	0	0	0	0	0	0	0	0	0	0	0	0	1	0	0	1	0	0	6	0	0
OTU_391	2	0	0	0	0	0	0	0	0	0	0	0	0	0	0	0	0	0	2	0	0	0	0	0	0	0	0	0	0	0	0	0	0	0	0	0	0	0	0	0	0	0	0	0	0	0	0	0	0
OTU_393	3	0	0	0	0	0	0	0	0	0	0	0	0	0	0	0	2	0	0	0	0	0	0	0	0	0	0	0	0	0	0	0	0	0	0	0	0	0	0	0	0	0	0	0	0	0	1	0	0
OTU_399	2	0	0	0	0	0	0	0	0	0	0	0	0	0	0	0	0	0	0	0	0	0	2	0	0	0	0	0	0	0	0	0	0	0	0	0	0	0	0	0	0	0	0	0	0	0	0	0	0
OTU_40	4	0	0	0	0	0	0	0	0	0	0	0	0	0	0	0	0	0	0	0	0	3	0	0	1	0	0	0	0	0	0	0	0	0	0	0	0	0	0	0	0	0	0	0	0	0	0	0	0
OTU_400	4	0	0	0	0	0	0	0	0	0	0	0	0	0	1	0	0	0	0	2	0	0	0	0	0	0	0	0	0	0	0	0	0	0	0	0	0	0	0	0	0	0	0	1	0	0	1	0	0
OTU_402	3180	0	3	0	0	0	0	2	9	0	0	0	5	0	130	32	8	0	20	68	29	50	92	15	143	0	0	0	0	0	4	0	3	0	0	0	0	0	0	0	15	32	261	2241	194	0	3	1	1
OTU_403	2697	2	0	0	8	0	0	0	0	0	3	0	2	0	30	0	0	0	2	48	17	1	125	790	112	6	1	1	0	0	0	0	1	0	0	0	0	0	1	13	0	1	0	6	514	0	381	0	677
OTU_404	1402	0	1	0	2	0	0	0	0	0	1	0	0	0	32	3	0	0	4	19	16	2	37	585	51	0	0	0	0	0	0	0	0	0	0	0	0	0	0	23	0	1	0	7	356	0	132	2	167
OTU_405	1369	0	0	0	0	0	0	0	0	0	0	0	1	0	417	89	173	0	85	72	22	0	192	10	2	0	0	0	1	0	0	0	1	0	0	1	0	0	0	7	75	79	96	362	45	0	105	0	41
OTU_406	2697	0	0	0	0	0	0	0	0	0	0	7	0	0	0	39	27	0	8	5	1	0	1484	8	16	1	1	0	4	14	0	0	3	0	0	0	2	0	0	0	83	991	33	0	0	0	15	1	0
OTU_407	2188	2	1	0	9	0	0	0	0	0	0	0	1	0	44	2	0	0	2	30	13	0	81	533	155	0	0	0	2	0	0	0	0	0	0	0	0	0	0	22	4	6	1	7	406	0	327	1	598
OTU_408	1331	0	0	0	0	0	0	0	0	0	0	0	0	0	2	42	43	0	42	7	0	0	9	3	0	0	0	0	1	0	0	0	0	0	0	0	0	0	0	0	55	154	1012	1	0	0	4	0	0
OTU_409	671	0	6	0	2	1	0	1	0	0	0	3	14	0	340	29	7	0	45	273	37	58	17	23	1	0	0	0	0	0	0	0	1	0	0	0	0	0	0	0	27	72	88	2	4	0	14	0	2
OTU_41	4	0	0	0	0	0	0	0	0	0	0	0	0	0	0	0	0	0	0	2	0	0	0	0	0	0	0	0	0	0	0	0	0	0	0	0	0	0	0	0	0	2	0	0	0	0	0	0	0
OTU_410	1434	0	0	0	0	0	0	0	0	0	2	0	5	0	84	18	38	0	105	111	5	4	390	1	0	0	0	0	4	0	0	0	2	0	0	0	0	0	0	0	207	396	82	0	0	0	0	1	88
OTU_412	512	0	0	0	1	0	0	0	0	0	0	0	0	0	0	0	0	0	3	14	5	0	0	166	10	0	0	1	0	0	0	0	1	0	0	0	0	0	0	7	0	2	0	0	14	0	36	0	253
OTU_413	323	0	0	0	0	0	0	0	0	0	0	0	0	0	2	16	0	0	0	0	0	0	60	6	2	0	0	0	0	0	0	0	0	0	0	0	0	0	0	0	80	143	32	0	0	0	0	0	0
OTU_414	315	0	0	0	0	0	0	0	0	0	0	0	0	0	6	1	0	0	6	0	0	2	0	0	0	0	0	0	0	0	0	0	0	0	0	0	0	0	0	0	0	0	0	0	304	0	3	0	0
OTU_415	462	0	0	0	0	22	0	2	0	0	0	0	0	0	83	5	5	0	8	39	27	54	30	22	76	0	0	1	0	0	3	0	0	0	0	0	0	0	7	63	9	18	15	28	36	0	14	2	5
OTU_416	428	0	0	0	0	0	0	0	0	0	0	0	0	0	0	47	199	0	39	3	0	0	51	14	0	0	0	0	0	0	0	0	0	0	0	0	0	0	0	0	0	90	7	0	0	0	25	0	0
OTU_417	344	0	0	0	0	3	0	0	1	0	0	0	1	0	73	8	7	0	12	47	17	18	55	43	1	0	0	0	0	2	0	0	1	0	0	0	0	0	0	0	17	12	90	0	14	0	7	0	1
OTU_418	435	0	0	0	0	0	0	0	0	0	0	0	3	0	0	7	2	0	27	60	3	13	286	0	1	0	0	0	3	0	3	0	0	0	0	0	0	0	0	0	1	24	7	2	0	0	3	0	0
OTU_419	605	0	1	0	0	0	0	0	0	0	1	0	3	0	9	1	0	0	0	25	0	0	48	132	53	0	0	0	0	0	0	0	1	0	0	0	0	0	0	14	1	4	1	3	192	0	28	0	103
OTU_420	140	0	0	0	0	0	0	0	0	0	0	0	0	0	7	2	2	0	3	1	0	0	1	0	0	0	0	0	0	0	0	0	0	0	0	0	0	0	0	0	8	0	123	0	0	0	2	0	0
OTU_421	303	0	0	0	0	0	0	0	0	0	0	0	0	0	22	10	17	0	29	16	4	6	22	8	0	0	0	0	0	0	0	0	0	0	0	0	0	0	0	2	110	24	12	13	3	0	28	0	9
OTU_422	284	0	0	0	0	0	0	0	0	0	0	0	7	0	13	0	0	0	0	166	10	7	8	6	4	0	0	0	0	0	0	0	0	0	0	0	0	0	0	0	50	9	2	13	9	0	0	0	0
OTU_423	405	0	0	0	0	0	0	0	0	0	0	0	3	0	56	21	17	0	44	36	30	10	37	28	0	0	0	0	1	0	0	0	2	0	0	0	0	0	0	0	16	17	38	13	51	0	61	0	4
OTU_426	4	0	7	0	0	0	0	36	0	73	0	0	0	0	0	0	0	0	0	0	0	0	0	1	0	0	0	0	0	0	0	2	0	1	0	0	0	0	0	0	0	0	0	0	0	0	0	0	0
OTU_427	492	0	0	0	8	0	0	2	0	0	0	0	5	0	117	29	0	0	0	106	10	1	2	0	2	0	0	0	0	0	0	0	0	0	0	0	0	0	0	0	29	39	140	157	1	0	5	0	0
OTU_428	205	0	0	0	0	0	0	0	0	0	0	0	0	0	5	0	0	0	0	5	1	0	17	23	11	0	0	0	0	0	0	0	0	0	0	0	0	0	0	12	6	0	0	1	70	0	38	0	21
OTU_429	246	0	0	0	1	0	0	0	0	0	1	0	0	0	0	0	0	0	2	15	6	0	5	141	7	0	0	0	0	0	0	0	0	0	0	0	0	0	0	0	2	2	0	1	1	0	0	0	64
OTU_43	9	0	0	0	0	0	0	0	0	0	0	0	0	0	0	0	0	0	0	0	0	0	0	1	0	0	0	0	0	0	0	0	0	0	0	0	0	0	0	0	0	0	0	0	0	0	8	0	0
OTU_430	151	0	0	0	0	0	0	0	0	0	0	0	0	0	1	16	16	0	47	0	0	2	9	1	0	0	0	0	0	0	0	0	0	0	0	0	0	0	0	0	0	3	0	27	0	0	43	0	3
OTU_431	119	0	0	0	0	0	0	0	0	0	0	0	0	0	0	0	0	0	0	0	0	0	0	0	2	0	0	0	0	0	0	0	0	0	0	0	0	0	0	0	0	0	0	85	24	0	8	0	0
OTU_432	236	0	0	0	0	0	0	0	0	0	0	0	1	0	45	12	2	0	28	45	6	9	2	1	4	0	0	0	0	0	0	0	0	0	0	0	0	0	0	0	59	14	2	35	6	0	4	0	19
OTU_434	102	0	0	0	3	0	1	0	0	0	0	0	0	0	0	0	0	0	0	0	2	0	0	86	0	0	0	0	0	0	0	0	0	0	0	0	0	0	0	0	0	0	0	0	0	0	0	0	14
OTU_435	132	0	0	0	0	0	0	0	0	0	0	0	0	0	0	0	2	0	0	0	0	3	7	0	0	0	0	0	0	0	0	0	0	0	0	0	0	0	0	1	4	108	3	1	0	0	0	0	3
OTU_436	203	0	0	0	0	0	0	0	0	0	0	0	3	0	77	8	2	0	1	26	20	18	43	14	5	0	0	0	0	0	0	0	0	0	0	0	0	0	0	0	22	14	11	19	0	0	7	0	1
OTU_437	467	0	0	0	0	6	0	2	0	0	0	0	0	0	29	7	1	0	11	36	14	32	56	14	5	0	0	0	1	0	0	1	0	0	0	0	0	0	0	2	94	37	19	30	6	1	49	2	56
OTU_438	132	0	0	0	0	0	0	0	0	0	0	0	0	0	1	2	0	0	114	0	0	0	0	0	0	0	0	0	2	0	0	0	0	0	0	0	0	0	0	0	7	8	0	0	0	0	0	0	1
OTU_439	98	0	1	0	0	0	0	0	0	0	0	0	0	0	0	0	0	0	0	0	0	0	14	0	82	0	0	0	0	0	0	0	0	0	0	0	0	0	0	0	2	0	0	0	0	0	0	0	0
OTU_44	16	0	0	0	0	0	0	0	0	0	0	0	0	0	0	0	0	0	0	1	0	0	0	0	0	0	0	0	0	0	0	0	0	0	0	0	0	0	0	0	0	0	1	0	14	0	0	0	0
OTU_440	235	0	0	0	0	0	0	0	0	0	0	0	0	0	43	1	0	0	10	28	8	6	13	3	5	0	0	0	0	0	0	0	1	0	0	0	0	0	0	4	21	11	16	8	70	0	29	0	2
OTU_441	200	0	0	0	0	0	0	0	0	0	0	0	0	0	12	0	0	0	1	10	0	0	23	14	20	0	0	0	0	0	0	0	0	0	0	0	0	0	0	8	3	2	0	1	55	0	28	1	34
OTU_442	97	0	0	0	0	10	1	0	0	0	0	0	0	0	11	9	1	0	6	2	10	5	2	3	3	0	3	1	2	0	0	1	0	0	0	0	0	0	0	0	6	4	6	20	6	0	1	0	15
OTU_443	322	0	0	0	0	0	0	0	0	0	0	0	2	0	6	10	0	0	0	26	2	9	15	2	27	0	0	0	0	0	0	0	0	0	0	0	0	0	0	45	133	34	18	4	0	0	1	0	6
OTU_444	79	0	0	0	0	0	0	0	0	0	0	0	0	0	9	1	0	0	4	0	0	0	54	2	0	0	0	0	0	3	0	0	0	0	0	0	0	0	0	0	2	0	0	11	2	0	0	0	1
OTU_445	180	18	72	5	21	607	32	35	5	28	13	2	10	0	0	0	4	0	3	1	4	8	0	1	0	14	0	5	14	24	6	6	14	11	15	11	8	0	0	11	3	6	4	3	1	0	2	1	0
OTU_446	53	0	0	0	0	0	0	8	0	0	0	0	0	0	15	5	1	0	0	0	0	3	8	0	0	0	0	0	0	0	0	0	0	0	0	0	0	0	0	0	3	1	17	17	0	0	3	0	0
OTU_447	76	0	0	0	0	0	0	0	0	0	0	0	0	0	13	4	7	0	6	2	0	0	1	0	1	0	0	0	0	0	0	0	0	0	0	0	0	0	0	2	11	8	6	14	0	0	6	1	11
OTU_448	96	0	0	0	0	0	0	12	0	0	0	0	3	0	39	3	0	0	0	21	2	1	0	0	0	0	0	0	0	0	0	0	0	0	0	0	0	0	0	0	2	4	17	45	3	0	1	0	0
OTU_449	75	0	0	0	0	0	0	0	0	0	0	0	0	0	0	0	0	0	0	0	0	0	0	0	0	5	6	16	3	0	0	5	1	4	12	3	11	0	0	0	0	0	0	3	6	0	0	0	0
OTU_45	15	0	0	0	0	0	0	0	0	0	0	0	0	0	0	0	0	0	0	3	0	4	0	0	0	0	0	0	0	0	0	0	0	0	0	0	0	0	0	0	7	1	0	0	0	0	0	0	0
OTU_450	76	0	0	0	0	0	0	0	0	0	0	0	0	0	22	6	2	0	0	13	0	0	2	4	1	0	0	0	0	0	0	0	0	0	0	0	0	0	0	4	37	9	1	0	0	0	2	0	1
OTU_451	34	0	0	0	0	0	0	0	0	0	0	0	0	0	12	5	0	0	0	0	0	6	0	0	0	0	0	0	0	0	0	0	0	0	0	0	0	0	0	0	22	0	6	0	0	0	0	0	0
OTU_452	186	0	0	0	0	0	0	0	0	0	0	0	0	0	25	2	0	0	2	11	19	2	27	4	23	0	0	1	0	0	0	0	0	0	0	0	0	0	0	0	21	3	24	5	9	0	25	0	10
OTU_454	117	0	0	0	0	0	0	0	0	0	0	0	2	0	19	3	1	0	5	42	3	0	11	4	2	0	0	0	0	0	0	0	0	0	0	0	0	0	0	0	7	4	0	23	0	0	15	0	0
[truncated: 367 more rows]
[truncated: 6 more columns]
