# Supplementary material for: Coral microbiome diversity reflects mass coral bleaching susceptibility during the 2016 El Niño heat wave
Source: Ecol Evol. 2019 Jan 17;9(3):938–56. doi: 10.1002/ece3.4662 (PMC6374667; doi:10.1002/ece3.4662)
Supplement: Supplementary file 4 [file ECE3-9-938-s004.xlsx]

## Sheet: B16S OTU Reference sequences
>OTU_10
B16S OTU Reference sequences
>OTU_10
AGGATTAGATACCCTGGTAGTCCACGCCGTAAACGATGAGTGCTAGCTGCTGGGAATGTCTACCGTTTCAGTGGCGAAGC
TAACGCATTAAGCACTCCGCCTGGGAAGTACGGCCGCAAGGCTAAAACTCAAAGGAATTGACGGGGGCCCGCACAAGCGG
TGGAGCATGTGGTTTAATTCGAAGCAACGCGCAGAACCTTACCCAGGCGTGACATCCCTGGAATCCCATGGAAACATGGG
AGTGCCTTCTCACGAAGGAGCCGGGTGACAGGTGCTGCATGGCTGTCGTCAGCTCGTGCTG
>OTU_16
AGGATTAGATACCCTGGTAGTCCTAGCTGTAAACGATGGGCACTAGGTTGCGGGTGTTTCGATGGCATTCGTTTCCGTAA
CTAATGCGTTAAGTGCCCCGCCTGGGGAGTACGGTCGCAAGGCTAAAACTCAAAGGAATTGACGGGGGCTCACACAAGCG
GTGGAGCATGTTGCTTAATTCGAAGCAACGCGAAGAACCTTACCCGGGTTCGAAGTGCTAGGATTAGCTCTGTGAAAGCA
GAGTGACGCCCTCGTGGTGGAACTAGTATAGGTGTTGCATGGCTGTCGTCAGCTCGTGTCG
>OTU_11
AGGATTAGATACCCTGGTAGTCCACGCTGTAAACGATGAGTGCTAGCTGCCGGAAATGTCTACCGTTTCGGTGGCGAAGC
CAACGCATTAAGCACTCCGCCTGGGAAGTACGGCCGCAAGGCTAAAACTCAAAGGAATTGACGGGGGCCCGCACAAGCGG
TGGAGCATGTGGTTTAATTCGAAGCAACGCGCAGAACCTTACCCAGACGTGACATCCCTGGAAGTCCGTGGAAACATGGA
TGTGCCCTCTCACGAGGGAGCCGGGTGACAGGTGCTGCATGGCTGTCGTCAGCTCGTGCCG
>OTU_5
AGGATTAGATACCCTGGTAGTCCACGCCGTAAACGATGGGCACTAGGTGTTGGGTCGACTTCACGGTTGATTCGGTGCCG
CAGCTAACGCATTAAGTGCCCCGCCTGGGGAGTACGCTCGCAAGGGTGAAACTCAAAGGAATTGACGGGGGCCCGCACAA
GCGGTGGAGCATGTGGTTTAATTCGATGCAACGCGCAGAACCTTACCGGGGCTTAAACTGCTAAGTAACCCCTGTGAAAG
CAGGTCTGTTCTTCGGAACGATTTAGTAGAGGTGCTGCATGGCTGTCGTCAGCTCGTGCTG
>OTU_8
AGGATTAGATACCCTGGTAGTCCACGCCGTAAACGATGAGTGCTAGGTGTTGGTGGTCTTTACCCCATCAGTGCCGCAGT
TAACGCATTAAGCACTCCGCCTGGGGACTACGGTCGCAAGATTAAAACTCAAAGGAATTGACGGGGGCCCGCACAAGCAG
TGGAGTATGTGGTTTAATTCGACGCAACGCGCAGAACCTTACCCGGCCTTGACATCCTTGGAATCTCCTGGAAACAGGAG
AGTGCTTTCGCAAGAAAGAACCAGGTGACAGGTGCTGCATGGCTGTCGTCAGCTCGTGCTG
>OTU_30
AGGATTAGATACCCTGGTAGTCCACGCCGTAAACGATGAGCACTAGTTGTTGCGGGTATTGACCCCTGCAGTGACGACGC
TAACGCATTAAGTGCTCCGCCTGGGGACTACGGCCGCAAGGCTAAAACTCAAAGGAATTGACGGGGGCCCGCACAAGCGG
TGGAGTATGTGGTTTAATTCGACGCAACGCGCAGAACCTTACCCGGGCTTGACATCGAGGGAAAGCCCTATGAAAGTAGG
GCCCCCCATCTTCGGATGGGTCCAAAGACAGGTGCTGCATGGCTGTCGTCAGCTCGTGTCG
>OTU_31
AGGATTAGATACCCTGGTAGTCCACGCCCTAAACGATGTGCACTAGGTCGAGGAGGTTTTGACGCCATCTCGGCCGAAGT
TAAAACATTAAGTGCACCGCCTGGGGAGTACGGTCGCAAGGCTAAAACTCAAAGGAATTGACGGGAGCTCACACAAGCGG
TGGAGCATGTGGCTTAATTCGAAGCAACGCGAAGAACCTTATCCAGGGTTTGACATGTATGGATTAACCCCGTGAAAGCG
GGGCCACACTCTTTGAGTGGAACATACACAGGTGCTGCATGGCTGTCGTCAGCTCGTGTTG
>OTU_12
AGGATTAGATACCCTGGTAGTCCACGCTGTAAACGATGAGAGCTAGCTGCTGGGAATGTCTACCGTCTCAGTGGCGAAGT
TAACGCATTAAGCTCTCCGCCTGGGAAGTACGGCCGCAAGGCTAAAACTCAAAGGAATTGACGGGGGCCCGCACAAGCGG
TGGAGCATGTGGTTTAATTCGAAGCAACGCGCAGAACCTTACCCAGGCATGACATCCCTGGAACTTCCCGGAAACGGGTT
GGTGCCTTCTCACGAAGGAACCGGGTGACAGGTGCTGCATGGCTGTCGTCAGCTCGTGCCG
>OTU_33
AGGATTAGATACCCTGGTAGTCCACGCCGTAAACGATGAGTGCTAGCTGCTGGGGATGTCTACTGCCTCAGTGGCGCAGC
TAACGCATTAAGCACTCCGCCTGGGGAGTACGGCCGCAAGGCTAAAACTCAAAGGAATTGACGGGGGCCCGCACAAGCGG
TGGAGCATGTGGTTTAATTCGAAGCAACGCGAAGAACCTTACCCAGGCTTGACATCCCGGGAACCTTGGGGAAACTCGAG
GGTGCCGTCGAAAGACGGAACCCGGTGACAGGTGCTGCATGGCTGTCGTCAGCTCGTGTTG
>OTU_1
AGGATTAGATACCCTGGTAGTCCACGCCGTAAACGATGGGTACTAGATGTTGGTTTCACTTACGGGTGGGATCAGTGTCG
CAGTTAACGCATTAAGTACCCCGCCTGGGGAGTACGCCCGCAAGGGTGAAACTCAAAGGAATTGACGGGGGCCCGCACAA
GCGGTGGAGCATGTGGTTTAATTCGATGCAACGCGCAGAACCTTACCGGGGCTTAAACTGTTAGGTAAACCCTGTGAAAG
CAGGACTGCTCTTCGGAGCGACCTAATAGAGGTGCTGCATGGCTGTCGTCAGCTCGTGCCG
>OTU_35
AGGATTAGATACCCTGGTAGTCCACGCCGTAAACGATGTGCACTAGATTTCGGAGGCCCTGACGTCATCGGAGTCGAAGT
TAAAACCATAAGTGCACCGCCTGGGGAGTACGGTCGCAAGGCTAAAACTCAAAGGAATTGACGGGGGCTCACACAAGCGG
TGGAGCATGTGGCTTAATTCGAGGCAACGCGAAGAACCTTATCCTGGGTTGAACTACGGCGGATTAGCTTCTGGAAACAG
AAGTGACGCGGTTTCCGTGGAACGTCGATAGGTGCTGCATGGCTGTCGTCAGCTCGTGCTG
>OTU_32
AGGATTAGATACCCTGGTAGTCCACGCCGTAAACGATGTGCACTAGATCCTGGAGTCTCTGACGGCATCAGGGTCGAAAT
GAAAACGTTAAGTGCACCGCCTGGGGAGTACGGTCGCAAGGCTAAAACTCAAAGGAATTGACGGGGGCTCACACAAGCGG
TGGAGCATGTGGCTTAATTCGAAGCAACGCGAAGAACCTTATCCTGGGTTTGACATGTATGGATTAGCTATTGGAAACAG
TAGTGACGCCCTTTGGGTGGAACATACACAGGTGCTGCATGGCTGTCGTCAGCTCGTGCCG
>OTU_4
AGGATTAGATACCCTGGTAGTCCACGCCGTAAACGATGGGCACTAGGTGTTGGTTTTACCTTCGGGTGAAATCGGTGCCG
CAGCTAACGCATTAAGTGCCCCACCTGGGAAGTACGCCCGCAAGGGTGAAACTCAAAGGAATTGACGGGGGCCCGCACAA
GCGGTGGAGCATGTGGTTTAATTCGATGCAACGCGCAGAACCTTACCGGGGCTTAAACTGCTAGGTAAACCCTATGAAAG
TAGGACTGATCTTCGGATCGACCTAGTAGAGGTGCTGCATGGCTGTCGTCAGCTCGTGCCG
>OTU_14
AGGATTAGATACCCTGGTAGTCCACGCCGTAAACGATGTGCACTAGGTCCTGGGGCTTTTGACGGCATCGGGGCCGAAGG
AAAACTATTAAGTGCACCGCCTGGGGAGTACGGTCGCAAGGCTAAAACTCAAAGGAATTGACGGGGGCTCACACAAGCGG
TGGAGCATGTGGCTTAATTCGAAGCAACGCGAAGAACCTTATCCTGGGTTTGACATGTATGGATTAACTCTGGGAAACCA
GAGCCACGCCTTTTAGGTGGAACATACACAGGTGCTGCATGGCTGTCGTCAGCTCGTGCCG
>OTU_40
AGGATTAGATACCCTGGTAGTCCACGCCGTAAACGATGAATGCTAGCTGTTGGGCATGCTTACCATCTCAGTGGCAAAGT
TAACGCATTAAGCATTCCGCCTGGGAAGTACGGCCGCAAGGCTAAAACTCAAAGGAATTGACGGGGGCCCGCACAAGCGG
TGGAGCATGTGGTTTAATTCGATGCAACGCGCAGAACCTTACCCGGGCTTGACATCCTTCGAACCTCTTGGAAACTTGAG
GGTGCCCTCTCACGAGGGAATGAAGTGACAGGTGCTGCATGGCTGTCGTCAGCTCGTGTCG
>OTU_6
AGGATTAGATACCCTGGTAGTCCTAGCCCTAAACGATGAGCACTAGGTAGGGGAGGTTCCGATGCCTTCTCTGCTGTAGC
AAATGTATTAAGTGCTCCGCCTGGGGAGTACGGTCGCAAGGCTAAAACTCAAAGGAATTGACGGGGGCTCACACAAGCGG
TGGAGCATGTGGTTTAATTCGAAGCAACGCGAAGAACCTTACCCGGGTTTGACATGCACGGATTAGCTCCCTGAAAGGGG
AGTGACGGTGTAAAAGCTGGAACGTGCACAGGTGTTGCATGGCTGTCGTCAGCTCGTGTCG
>OTU_43
AGGATTAGATACCCTGGTAGTCCACGCCGTAAACGATGAGTACTAGCTGGTGGGTATGTCTACCTATTTACCGGCGCAGC
TAACGCATTAAGTACTCCGCCTGGGAAGTACGGCCGCAAGGCTAAAACTCAAAGGAATTGACGGGGGCCCGCACAAGCGG
TGGAGCATGTGGTTTAATTCGATGCAACGCGAAGAACCTTACCCAGGCTTGACATCTTCGGAAGCCTGCTGAAAGGCAGG
TGTGCCACCGCAAGGTGGAGCCGAATGACAGGTGCTGCATGGCTGTCGTCAGCTCGTGCCG
>OTU_45
AGGATTAGATACCCTGGTAGTCCACGCCGTAAACGATGTGCACTAGATTCGGGAAGGTCTGACCCTTTCCGTGTCGAAGC
GAAAGCAATTAGTGCACCGCCTGGGGAGTACGGTCGCAAGGCTAAAACTCAAAGGAATTGACGGGGGCTCACACAAGCGG
TGGAGCATGTGGCTTAATTCGAGGCAACGCGAAGAACCTTATCCTGGGTTTGACATGCACGGATTAGCAGCTGGAAACAG
TTGTAACGCTCTTTGAGTGGAACGTGCACAGGTGCTGCATGGCTGTCGTCAGCTCGTGTTG
>OTU_15
AGGATTAGATACCCTGGTAGTCCACGCTGTAAACGATGGATGCTCGCTGGCGGGAGTCTATACCCTTTCGCTGGCAAAGC
TAACGCATTAAGCATCCCGCCTGGGGAGTACGGCCGCAAGGCTAAAACTCAAAGGAATTGACGGGGGCCCGCACAAGCAG
TGGAGTATGTGGTTTAATTCGACGCAACGCGCAGAACCTTACCCGGCCTTGACATCCTTGGAATTCCTACGAAAGTAGGA
AGTGCCACCGTAAGGTGGAGCCAAGTGACAGGTGCTGCATGGCTGTCGTCAGCTCGTGTTG
>OTU_7
AGGATTAGATACCCTGGTAGTCCATGCCCTAAACGATGTGCACTAGGTCGCGGAGGTTTTGACGCCATCGCGGCTGAAGT
TAAAATATTAAGTGCACCGCCTGGGGAGTACGGTCGCAAGGCTAAAACTCAAAGGAATTGACGGGGGCTCACACAAGCGG
TGGAGCATGTGGCTTAATTCGAAGCAACGCGAAGAACCTTATCCAGGGCTTGACATGCACGGATTATTGATCCGAAAGGT
GATAAACGCTCTCTGAGTGGAACGTGCACAGGTGCTGCATGGCTGTCGTCAGCTCGTGCCG
>OTU_51
AGGATTAGATACCCTGGTAGTCCATGCCCTAAACGATGTGTACTAGATCGCGGGGGTTTTGACGCCATCGCGGTCGAAGC
AAAAGTGTTAAGTACACCGCCTGGGGAGTACGGTCGCAAGGCTAAAACTCAAAGGAATTGACGGGGGCTCACACAAGCGG
TGGAGCATGTGGCTTAATTCGAAGCAACGCGAAGAACCTTATCCAGGGCTTGACATCCACGGATTAGCTTCCCGAAAAGG
AAGTGACGAGTTTTACTTGGAACGTGGACAGGTGCTGCATGGCTGTCGTCAGCTCGTGTCG
>OTU_36
AGGATTAGATACCCTGGTAGTCCACGCCGTAAACGATGGGCACTAGGTGTTGGTCTTGCCTTCGGGTAGGATCGGTGCCG
CAGCTAACGTATTAAGTGCCCCGCCTGGGGAGTACGCTCGCAAGGGTGAAACTCAAAGGAATTGACGGGGGCCCGCACAA
GCGGTGGAGCATGTGGTTTAATTCGATGCAACGCGCAGAACCTTACCGGGGCTTGAACTGCTACGTAAATCCTGTGAAAG
CAGGTTTGCTCTTCGGAGCGATGTAGTAGAGGTGCTGCATGGCTGTCGTCAGCTCGTGCCG
>OTU_53
AGGATTAGATACCCTGGTAGTCCACGCCGTAAACGATGGGTACTAGGTGTTGGTTTCATCTACGGATGGGATCAGTGTCG
CAGTTAACGCATTAAGTACCCCGCCTGGGGAGTACGCCCGCAAGGGTGAAACTCAAAGGAATTGACGGGGGCCCGCACAA
GCGGTGGAGCATGTGGTTTAATTCGATGCAACGCGCAGAACCTTACCGGGGCTTAAACTGCTAAGTAAACCCTGTGAAAG
CAGGACTACTCTTCGGAGTGACTTAGTAGAGGTGCTGCATGGCTGTCGTCAGCTCGTGCTG
>OTU_24
AGGATTAGATACCCTGGTAGTCCACGCCGTAAACGATGCACACTAGATCGGAGTAGGTCTGACCCTTTTCCGGTCGAAGC
GAAAGCGTTAAGTGTGCCGCCTGGGGAGTACGGTCGCAAGGCTAAAACTCAAAGGAATTGACGGGGGCTCACACAAGCGG
TGGAGCATGTTGCTTAATTCGAGGCAACGCGAAGAACCTTACCTGGGTTTGACATGTACGGATTAACTCTGTGAAAGCAG
AGCCACGCCCGCAAGGGTGGAACGTACACAGGTGCTGCATGGCTGTCGTCAGCTCGTGCCG
>OTU_22
AGGATTAGATACCCTGGTAGTCCACGCCGTAAACGATGAATGCTAGGTGTAGGCTTAATTCACTGAGTCTGTGCCGGAGT
TAACGCATTAAGCATTCCGCCTGGGGAGTACGGTCGCAAGACTAAAACTCAAAGGAATTGACGGGGGCCCGCACAAGCGG
TGGAGTATGTGGTTTAATTCGACGCAACGCGCAGAACCTTACCCAGCCTTGACATCCTTGGAACCCTTCCGAAAAGTTGG
GGTGCCTCCTCACGGAGGAACCAAGTGACAGGTGCTGCATGGCTGTCGTCAGCTCGTGCCG
>OTU_20
AGGATTAGATACCCTGGTAGTCCACGCCCTAAACGATGTGCACTAGATCGAGGAGGCTCTGACGTCATCTCGGTCGAAGC
AAAAGTATTAAGTGCACCGCCTGGGGAGTACGGTCGCAAGGCTAAAACTCAAAGGAATTGACGGGGACTCACACAAGCGG
TGGAGCATGTGGCTTAATTCGAAGCAACGCGAAGAACCTTATCCTGGGTTTGACATGCATGGATTAACTTCTGGAAACAG
AAGCCACGCCTTTTAGGTGGAACATGCACAGGTGCTGCATGGCTGTCGTCAGCTCGTGCCG
>OTU_27
AGGATTAGATACCCTGGTAGTCCACGCCGTAAACGATGATCACTGGATGTTGGATTTGCTTAGCAAATTCGGTGTCGAAG
CTAACGCGTTAAGTGATCCGCCTGAGGAGTACGGTCGCAAGGCTAAAACTCAAAGAAATTGACGGGGGTCCGCACAAGCG
GTGGAACATGTGGTTTAATTCGACAATACGCGAGGAACCTTACCTAGGCTTGACATGTAGTTGCTATTGCTAGAAATAGC
AAGTTTTGTGGTAACACAAACAACTACACAGGTGCTGCATGGCTGTCGTCAGCTCGTGCCG
>OTU_23
AGGATTAGATACCCTGGTAGTCCACGCCCTAAACGATGCGCACTGGATTGGGGCGGTTTCGAAGCCGTCCCAGTCGTAGA
GAAATCGTTAAGTGCGCCGCCTGGGGAGTACGGTCGCAAGGCTAAAACTCAAAGGAATTGACGGGGGCTCACACAAGCGG
TGGAGCATGTTGCTTAATTCGAAGCAACGCGAAGAACCTTATCCTGGATTTGACATGCATGGATTAGCTCTTGGAAACAG
GAGTGACGCCCTTTGGGTGGAACATGCACAGGTGCTGCATGGCTGTCGTCAGCTCGTGCCG
>OTU_28
AGGATTAGATACCCTGGTAGTCCACGCCGTAAACGATGTGCACTAGGTCGGAGCGGTTCTGACGCCGTTTCGGCCGTAGG
AAAACCGTTAAGTGCACCGCCTGGGGAGTACGGTCGCAAGGCTAAAACTCAAAGGAATTGACGGGGGCTCACACAAGCGG
TGGAGCATGTTGCTTAATTCGAGGCAACGCGAAGAACCTTATCCTGGGCTTGACATGTACGGATTAACTCTTGGAAACTT
GAGCCACGCCCTTTGGGTGGAACGTACACAGGTGCTGCATGGCTGTCGTCAGCTCGTGCCG
>OTU_38
AGGATTAGATACCCTGGTAGTCCACGCCGTAAACGATGAGTGCTAGCTGATGGAGGTCTATACCCTTTCATTGGCGCAGC
TAACGCATTAAGCACTCCGCCTGGGGACTACGGCCGCAAGGCTAAAACTCAAAGGAATTGACGGGGGCCCGCACAAGCAG
TGGAGTATGTGGTTTAATTCGACGCAACGCGCAGAACCTTACCCGGCCTTGACATCCTTGGAACACCCATGAAAGTGGGT
GGTGCCACCGCAAGGTGGAGCCAAGTGACAGGTGCTGCATGGCTGTCGTCAGCTCGTGCTG
>OTU_54
AGGATTAGATACCCTGGTAGTCCACGCCGTAAACGATGAGTGCTAGCTGGTGGATATGTCTACCTATTTACCGGCGCAGT
TAACGCACTAAGCACTCCGCCTGGGGAGTACGGCCGCAAGGCTAAAACTCAAAGGAATTGACGGGGGCCCGCACAAGCGG
TGGAGCATGTGGTTTAATTCGATGCAACGCGAAGAACCTTACCCAGGCTTGACATCGCCGGAATCCTGTCGAAAGACGGG
AGTGCCGCCGCAAGGCGGAGCCGGATGACAGGTGCTGCATGGCTGTCGTCAGCTCGTGCTG
>OTU_41
AGGATTAGATACCCTGGTAGTCCACGCCGTAAACGATGTGCACTTGGTCGATGCAGTTTCCACGCTGTGTCGGCCGTAGA
GAAATTGTTAAGTGCACCGCCTGGGGACTACGGTCGCAAGGCTAAAACTCAAAGGAATTGACGGGGGCTCACACAAGCGG
TGGAGCATGTTGCTTAATTCGAAGCAACGCGAAGAACCTTACCTGGGTTTGACATGTATGGATTAGCTCTTGGAAACATG
AGTGACGCGGCTTGCCGTGGAACATACACAGGTGCTGCATGGCTGTCGTCAGCTCGTGTCG
>OTU_37
AGGATTAGATACCCTGGTAGTCCACGCCGTAAACGATGTCAACTAGATGTAGGGGGTGTTGATCCCCTCTGTGTCGCAGC
TAACGCATTAAGTTGACCGCCTGGGGAGTACGGTCGCAAGATTAAAACTCAAAGGAATTGACGGGGGCCCGCACAAGCGG
TGGAGTATGTGGTTTAATTCGATGCAACGCGAAGAACCTTACCTGGTCTTGACATCCCGGGAATCTCCTGGAAACAGGAG
AGTGCCTACATTAGTAGGAGCCTGGTGACAGGTGCTGCATGGCTGTCGTCAGCTCGTGTTG
>OTU_50
AGGATTAGATACCCTGGTAGTCCACGCCGTAAACGATGTGCACTGGATTCAGGAGGTTTTGATGCCCTCTGGGTCGTAGC
GAAAGCGTTAAGTGCACCGCCTGGGGAGTACGGTCGCAAGGCTAAAACTCAAAGGAATTGACGGGGGCTCACACAAGCGG
TGGAGCATGTGGCTTAATTCGAAGCAACGCGAAGAACCTTATCCTGGGTTTGACATGTATGGATTAAGCCCCCGAAAGGG
GGCCCACACTCTTTGAGTGGAACATACACAGGTGCTGCATGGCTGTCGTCAGCTCGTGTCG
>OTU_60
AGGATTAGATACCCTGGTAGTCCACGCCCTAAACGATGTGCACTAGATAGTGGAGGTTTTGACGCCATCGCTGTCGAAGT
TAAAATCTTAAGTGCACCGCCTGGGGAGTACGGTCGCAAGGCTAAAACTCAAAGGAATTGACGGGGGCTCACACAAGCGG
TGGAGCACGTGGCTTAATTCGAAGCAACGCGAAGAACCTTATCCTGGGTTTGACATGGACGGATTAGCTTCCCGAAACGG
AAGTGACACTCTCTGAGTGGAACGTTCACAGGTGCTGCATGGCTGTCGTCAGCTCGTGCTG
>OTU_56
AGGATTAGATACCCTGGTAGTCCACGCTGTAAACGATGAGTACTAGATGTTGGTCTTAATTTCGGTTAAGAGCAGTGTCG
ACGCTAACGCATTAAGTACTCCGCCTGGGAAGTACGCTCGCAAGGGTGAAACTCAAAAGAATTGACGGGGGCTCGCACAA
GCGGTGGAGCATGTGGTTTAATTCGATGCAACGCGCAGAACCTTACCGGGGCTTGAACAGCTAGGTAAACCCCATGAAAG
TGGGACTGCTCTTCGGAGCAACCTAGTAGAGGTGCTGCATGGCTGTCGTCAGCTCGTGCCG
>OTU_46
AGGATTAGATACCCTGGTAGTCCACGCCGTAAACGTTGTGCACTAGGTCGGAGGGGTTCTCACGCCGTTCCGGCCGAAGG
TAAACCGATAAGTGCACCGCCTGGGGAGTACGGTCGCAAGGCTAAAACTCAAAGGAATTGACGGGGGCTCACACAAGCGG
TGGAGCATGTTGCTTAATTCGAGGCAACGCGAAGAACCTTACCTGGGTTTGACATGCACGGATTAACTCTCTGAAAGGAG
AGCCACGCCCTCACGGGTGGAACGTGCACAGGTGCTGCATGGCTGTCGTCAGCTCGTGCCG
>OTU_62
AGGATTAGATACCCTGGTAGTCCACGCCGTAAACGATGAGTGCTAGCTGCTGGAAATGTCTACCGTTTTAGTGGCGAAGC
CAACGCATTAAGCACTCCGCCTGGGAAGTACGGCCGCAAGGCTAAAACTCAAAGGAATTGACGGGGGCCCGCACAAGCGG
TGGAGCATGTGGTTTAATTCGAAGCAACGCGCAGAACCTTACCCAGGCTTGACATCTCCCGAAGCTACTGGAAACGGTAG
TGTGCCTACTCACGTAGGAACGGGATGACAGGTGCTGCATGGCTGTCGTCAGCTCGTGCTG
>OTU_61
AGGATTAGATACCCTGGTAGTCCACGCCGTAAACGATGAATGCTAGCTGCTGGGGATGTTTACCGCCTCAGTGGCGCAGC
TAACGCATTAAGCATTCCGCCTGGGAAGTACGGCCGCAAGGCTAAAACTCAAAGGAATTGACGGGGGCCCGCACAAGCGG
TGGAGCATGTGGTTTAATTCGAAGCAACGCGCAGAACCTTACCCAGGCTTGACATCCCGGGAACTTCGGGGAAACTCGTT
GGTGCCGTCGCAAGACGGAACCCGGTGACAGGTGCTGCATGGCTGTCGTCAGCTCGTGTCG
>OTU_21
AGGATTAGATACCCTGGTAGTCCACGCCGTAAACGATGTGCACTAGGTTCCGGTACCTCTGACGGTTTCGGAGCCGAAAA
GAAATCGATAAGTGCACCGCCTGGGGAGTACGGTCGCAAGGCTAAAACTCAAAGGAATTGACGGGGGCTCACACAAGCGG
TGGAGCATGTGGCTTAATTCGAAGCAACGCGAAGAACCTTATCCTGGGTTTGACATGGTAGGATTAACTCCCTGAAAGGG
GAGCCACGCCCTCTGGGTGGAACTACCACAGGTGCTGCATGGCTGTCGTCAGCTCGTGCCG
>OTU_47
AGGATTAGATACCCTGGTAGTCCACGCTGTAAACGATGACTGCTAGCTGCTGGGAATGTCTACCGTCTCAGTGGCGAAGC
CAACGCATTAAGCAGTCCGCCTGGGAAGTACGGCCGCAAGGCTAAAACTCAAAGGAATTGACGGGGGCCCGCACAAGCGG
TGGAGCATGTGGTTTAATTCGAAGCAACGCGCAGAACCTTACCCAGGCATGACATCCCTGGAACCGCGTGGAAACATGTG
GGTGCCTTCTCACGAAGGAACCGGGTGACAGGTGCTGCATGGCTGTCGTCAGCTCGTGTCG
>OTU_39
AGGATTAGATACCCTGGTAGTCCTAGCTGTAAACGATGGGCACTAGGTTGCGGGTGTTTCGATGGCATTCGTTTCCGTAA
CTAATGCGTTAAGTGCCCCGCCTGGGGAGTACGGTCGCAAGGCTAAAACTCAAAGGAATTGACGGGGGCTCACACAAGCG
GTGGAGCATGTTGCTTAATTCGAAGCAACGCGAAGAACCTTACCCGGGTTCGAAATGCTGGGATTAGCTTCCTGAAAGGG
AAGTGACGCCCTCGTGGTGGAACCAGTATAGGTGTTGCATGGCTGTCGTCAGCTCGTGCCG
>OTU_44
AGGATTAGATACCCTGGTAGTCCTAGCCGTAAACGATGGGCACTAAGTAGGCGAGGTTCCGAGACTTTGCCTGCCGGAGC
TAATGCATTAAGTGCCCCGCCTGGGGAGTATGATCGCAAGGTTAAAACTCAAAGGAATTGACGGGGGCTCACACAAGCGG
TGGAGCATGTGGTTTAATTCGAAGCAACGCGAAGAACCTTACCAGGCCTTGACATGTTTGGATTAGCAACCCGAAAGGGT
TGTGACGCTCTTCGGAGTGGAACTTACACAGGTGTTGCATGGCTGTCGTCAGCTCGTGCCG
>OTU_67
AGGATTAGATACCCTGGTAGTCCACGCCCTAAACGATGCACACTAGATCGAGGAGGTTTTGACGCCATCTCGGTCGAAGC
AAAAGCGTTAAGTGTGCCGCCTGGGGAGTACGGTCGCAAGACTAAAACTCAAAGGAATTGACGGGGGCTCACACAAGCGG
TGGAGCATGTGGCTTAATTCGAAGCAACGCGAAGAACCTTATCCTGGGCTTGACATCCACGGATTACTGATCTGAAAGGT
GATGGACACTCTTTGAGTGGAACGTGGACAGGTGCTGCATGGCTGTCGTCAGCTCGTGTCG
>OTU_68
AGGATTAGATACCCTGGTAGTCCACGCCGTAAACGATGAATGCTAGGTGTTGGAGGTATTCACCCCTTCAGTGCCGCAGT
TAACGCATTAAGCATTCCGCCTGGGGAGTACGGTCGCAAGATTAAAACTCAAAGGAATTGACGGGGGCCCGCACAAGCGG
TGGAGTATGTGGTTTAATTCGACGCAACGCGCAGAACCTTACCTAGTCTTGACATCCTCGGAACTCCTGTGAAAGCAGGA
GGTGCCTCCTCACGGAGGAATCGAGTGACAGGTGCTGCATGGCTGTCGTCAGCTCGTGCCG
>OTU_48
AGGATTAGATACCCTGGTAGTCCACGCTGTAAACGATGAGCGCTAGCTGCTGGAAATGTCTACCGTTTCAGTGGCGAAGC
TAACGCATTAAGCGCTCCGCCTGGGGACTACGGCCGCAAGGCTAAAACTCAAAGGAATTGACGGGGGCCCGCACAAGCGG
TGGAGCATGTGGTTTAATTCGAAGCAACGCGCAGAACCTTACCCAGGCTTGACATCTCGGGAACCTAGTGGAAACGCTAG
GGTGTCCTCTAGCGAGGAAACCCGATGACAGGTGCTGCATGGCTGTCGTCAGCTCGTGTTG
>OTU_58
AGGATTAGATACCCTGGTAGTCCTAGCCGTAAACGATGGACACTAAGTAGGGGAGGTTCCGAGACTTTCCCTGCCGGAGC
TAATGCATTAAGTGTCCCGCCTGGGGAGTATGATCGCAAGGTTAAAACTCAAAGGAATTGACGGGGGCTCACACAAGCGG
TGGAGCATGTGGTTTAATTCGAAGCAACGCGAAGAACCTTACCGGGATTTGACATGCTTGGATTAGCCGCCTGAAAGGGT
GGTGACGCTCTTCGGAGTGGAACTTGCACAGGTGTTGCATGGCTGTCGTCAGCTCGTGTCG
>OTU_66
AGGATCAGATACCCTGGTAGTCCACGCCGTAAACGATGTGCACTAGGTCGAGGGAGTTCTGACACTACTCTTGGCCGAAG
CAAAAGTGTTAAGTGCACCGCCTGGGGAGTACGGTCGCAAGGCTAAAACTCAAAGGAATTGACGGGGGCTCACACAAGCG
GTGGAGCATGTGGCTTAATTCGAAGCAACGCGAAGAACCTTATCCTGGGTTTGACATGCACGGATTAGCTCGGTGAAAGT
CGAGTGACGCCTTCGGGTGGAACGTGCACAGGTGCTGCATGGCTGTCGTCAGCTCGTGTCG
>OTU_74
AGGATTAGATACCCTGGTAGTCCACGCCGTAAACGATGGGCACTAGGTGTTGGGCTGACTTAACGGTCGGTTCGGTGCCG
CAGCTAACGCATTAAGTGCCCCGCCTGGGGAGTACGCTCGCAAGGGTGAAACTCAAAGGAATTGACGGGGGCCCGCACAA
GCGGTGGAGCATGTGGTTTAATTCGATGCAACGCGCAGAACCTTACCGGGGCTTAAACTGCTAAGTAAATCCTGTGAAAG
CAGGTTTGTTCTTCGGAACGATCTAGTAGAGGTGCTGCATGGCTGTCGTCAGCTCGTGCCG
>OTU_75
AGGATTAGATACCCTGGTAGTCCACGCCGTAAACGATGTGCACTAGGTGCTGGTGGGTTTGACCCCTTCAGCGCCGAAGC
AAAAGTGTTAAGTGCACCGCCTGGGGAGTACGGTCGCAAGATTAAAACTCAAAGGAATTGACGGGGGCTCACACAAGCGG
TGGAGCATGTGGCTTAATTCGAAGCAACGCGAAGAACCTTATCCAGGGTTTGACATGTATGGATTAACTCGTGGAAACAC
GAGCCACGCCCTTTGGGTGGAACATACACAGGTGCTGCATGGCTGTCGTCAGCTCGTGCTG
>OTU_78
AGGATTAGATACCCTGGTAGTCCTAGCTGTAAACGATGAGCACTAGATTGAGGAGACTCCCATATCTTCTCGGTCGTAGC
GAAAGTGTTAAGTGCTCCGCCTGGGGAGTATGGTCGCAAGGCTGAAACTCAAAGGAATTGACGGGGGCTCACACAAGCGG
TGGAGGATGTGGCTTAATTCGAGGCTACGCGAAGAACCTTATCCTGGATTTGACATGCTTGGATGGCTCGCCTGAAAGGG
ATGAGTCTGCCTTCGGGTGAAACTTGCACAGGTGCTGCATGGCTGTCGTCAGCTCGTGTTG
>OTU_69
AGGATTAGATACCCTGGTAGTCCACGCCGTAAACGATGGGCACTAGGCAGGGGAGGTTCCGATGCCTTCCTTGCTGGAGC
TAATGTGTTAAGTGCCCCGCCTGGGGAGTACAGTCGCAAGGCCGAAACTCAAAGGAATTGACGGGGGCTCACACAAGCGG
TGGAGCATGTGGTTTAATTCGAAGCAACGCGCAAAACCTTACCTGGGTTTGACATGCACGGATTAGTCCCTGGAAACAGG
GGTGACGCCCGCAAGGGTGGAACGTGCACAGGTGCTGCATGGCTGTCGTCAGCTCGTGCCG
>OTU_81
AGGATTAGATACCCTGGTAGTCCACGCCCTAAACGATGTGCACTAGATCCGGGAGGTTCTGACACCATCCGGGTCGAAAC
GAAAGCGATAAGTGCACCGCCTGGGGAGTACGGTCGCAAGGCTAAAACTCAAAGGAATTGACGGGGGCTCACACAAGCGG
TGGAGCATGTGGCTTAATTCGAAGCAACGCGAAGAACCTTATCCTGGAATTGACATGGACGAATTAGCTCGGGGAAACTC
GAGTGACGCCCTTTGGGTGGAACGTTCACAGGTGCTGCATGGCTGTCGTCAGCTCGTGCCG
>OTU_63
AGGATTAGATACCCTGGTAGTCCACGCCCTAAACGATGTGTACTAGATCGAGGAGGTTTTGACGCCATCTCGGTCGAAGC
TAAAGTGTTAAGTACACCGCCTGGGGAGTACGGTCGCAAGGCTAAAACTCAAAGGAATTGACGGGGGCTCACACAAGCGG
TGGAGCATGTGGCTTAATTCGAAGCAACGCGAAGAACCTTATCCAGGGTTTGACATGTATGGATTAACCCGATGAAAGTC
GGGCCACGCCTTTTAGGTGGAACATACACAGGTGCTGCATGGCTGTCGTCAGCTCGTGTTG
>OTU_64
AGGATTAGATACCCTGGTAGTCCTAGCCCTAAACGATGTGCACTAGGTAGTGGGGCACTCCGATGTCCCGCTGCCGGAGC
AAAAGTATTAAGTGCACCGCCTGGGGACTACGGTCGCAAGACTAAAACTCAAAGGAATTGACGGGGGCTCACACAAGCGG
TGGAGGATGTTGCTTAATTCGAAGCAACGCGAAGAACCTTACCAGGACTTGACATGCTAGTGGTACGACCCGGAAACGGT
GAGGACCCACTTTTAGTGGGAGCTAGCACAGGTGTTGCATGGCTGTCGTCAGCTCGTGTTG
>OTU_76
AGGATTAGATACCCTGGTAGTTCACGCCGTAAACGATGGGCACTAGGTGTTGGTTTTGCCTACGGGTAGGATCGGTGCCG
TAGCTAACGTATTAAGTGCCCCGCCTGGGGAGTACGCTCGCAAGGGTGAAACTCAAAGGAATTGACGGGGGCCCGCACAA
GCGGTGGAGCATGTGGTTTAATTCGATGCAACGCGAAGAACCTTACCGGGGCTTGAACTGCTAGGTAAACCCTGTGAAAG
CAGGACTGTTCTTCGGAACGACCTAGTAGAGGTGCTGCATGGCTGTCGTCAGCTCGTGCTG
>OTU_73
AGGATTAGATACCCTGGTAGTCCACGCCGTAATCGATGAATACTAGGTGCTGGGTTGGTTAACGACTTGGTGCCGTAAGC
AAACGCGTTAAGTATTCCGCCTGGGGAGTACGCTCGCAAGAGTGAAACTCAAAGGAATTGACGGGGGCCCGCACAAGCGG
TGGAGGATGTGGTTTAATTCGAAGCAACGCGAAGAACCTTACCAAGACTTGACATGGGAGTGACCGCACGAGAAATCGTG
TTTCGTTAGTTTACTAACGCGCTCCACACAGGTGCTGCATGGCTGTCGTCAGCTCGTGCTG
>OTU_80
AGGATTAGATACCCTGGTAGTTCATACTGTGACCTATGAGTATTAATTTTCGGAAATATCTTTTCGTAAATTTAGTTAAC
GCGTTAAATACTCCACCTGGGGACTATAATCGCAAGATTGAAACTCAAAGAAATTGACTGAGATTTGTACAAGCGGTGGA
GCATGTGGTTTAATTCGATATAAATCGATAAATCTTACCAATTTTTGATATATAGAAAATCATTTAGAAAAAATATTTTC
ATTAAATTGATTTTATTTTTATTCTATGCAGGTGTTGCATGGCTGTCGTCAGCTCGTGCCG
>OTU_70
AGGATTAGATACCCTGGTAGTCCTGGCCCTAAACGATGGGCACTAGGTAGAGGGGGTACCGACACTCTCTCTGCTGGAGC
TAATGTTTTAAGTGCCCCGCCTGGGGAGTACGGTCGCAAGGCTGAAACTCAAAGGAATTGACGGGGGCTCACACAAGCGG
TGGAGCATGTGGTTTAATTCGAAGCAACGCGAAGAACCTTACCTGGGTTTGACATGCATGGATTAGCCTCCCGAAACGGA
GGTGACGCCCTTTTGGGTGGAACTTGCACAGGTGTTGCATGGCCGTCGTCAGCTCGTGCCG
>OTU_85
AGGATTAGATACCCTGGTAGTCCACGCCGTAAACGATGAATGCTAGCCGGTGGGGAGGTCTACTGTCTCGCTGGCGCAGT
TAACGCATTAAGCATTCCGCCTGGGAAGTACGGCCGCAAGGCTAAAACTCAAAGGAATTGACGGGGGCCCGCACAAGCGG
TGGAGCATGTGGTTTAATTCGAAGCAACGCGCAGAACCTTACCCAGGCTTGACATCCCGAGAACTTGCTGGAAACAGCTT
GGTGCCCTCGCAAGAGGGAACTCGGTGACAGGTGCTGCATGGCTGTCGTCAGCTCGTGTTG
>OTU_79
AGGATTAGATACCCTGGTAGTCCTGGCCGTAAACGATGGGCACTAACTAGGGGCCTCATCCTGTGGGGTCCCTGGTGAAG
CAAATGTGATAAGTGCCCCGCCTGGGGAGTATGGTCGCAAGGCTAAAACTCAAAGGAATTGACGGGGGCTCACACAAGCG
GTGGAGCATGTGGTTTAATTCGAAGCAACGCGAAGAACCTTACCCAGCCTTGACATGCAGGGATTAACTCGGTGAAAGCC
GGGGGATTGCCTTCGGGTGTAACCTGCACAGGTGTTGCATGGCTGTCGTCAGCTCGTGTCG
>OTU_84
AGGATTAGATACCCTGGTAGTCCACGCCGTAAACGATGAATGCTAGGTGTTGGAGGTATTCACCCCTTCAGTGCCGTAGT
TAACGCATTAAGCATTCCGCCTGGGGAGTACGGTCGCAAGATTAAAACTCAAAGGAATTGACGGGGGCCCGCACAAGCGG
TGGAGTATGTGGTTTAATTCGACGCAACGCGCAGAACCTTACCCAGCCTTGACATCCTGAGAATCTCTGTGAAAGCAGGG
AGTGCCTCCTCACGGAGGAACTCAGTGACAGGTGCTGCATGGCTGTCGTCAGCTCGTGCCG
>OTU_87
AGGATTAGATACCCTGGTAGTCCACGCCGTAAACGATGATCACTAGGTGACGGGAGTATTGACCCTCTCGGCGCCGCAGT
TAACGCATTAAGTGATCCGCCTGGGGAGTACGGCCGCAAGGCTAAAACTCAAAGGAATTGACGGGGGCCCGCACAAGCGG
TGGAGTATGTGGTTTAATTCGACGCAACGCGAAGAACCTTACCTGGGTTAGAAATCTTCTGGACGGATTCTAGAGATAGT
TTCCTTTCCCTTCGGGGAACCGGTTGACAGGTGCTGCATGGCTGTCGTCAGCTCGTGTCTG
>OTU_86
AGGATTAGATACCCTGGTAGTCCACGCCGTAAACGATGTGCACTAGATCGTGGAAGTTTTGACACTGTTCGCGGTCGAAG
CAAAAGTGTTAAGTGCACCGCCTGGGGAGTACGGTCGCAAGGCTAAAACTCAAAGGAATTGACGGGGGCTCACACAAGCG
GTGGAGCATGTGGCTTAATTCGATGCAACGCGAAGAACCTTATCCTGGGTTTGACATGTACGGATTAGCATTGTGAAAGC
AGTGTGACGTCTTCGGATGGAACGTACACAGGTGCTGCATGGCTGTCGTCAGCTCGTGCTG
>OTU_91
AGGATTAGATACCCTGGTAGTCCACGCCGTAAACGATGTGCACTTGGTCGATGTGGTTTCCATGCCATGTCGGCCGTAGA
GAAATTCTTAAGTGCACCGCCTGGGGAGTACGGTCGCAAGGCTAAAACTCAAAGGAATTGACGGGGGCTCACACAAGCGG
TGGAGCATGTTGCTTAATTCGAAGCAACGCGAAGAACCTTACCTGGGCTTGACATGTATGGATTAGCTCTTGGAAACTTG
AGTAACGCTGCTTGCAGTGGAACATACACAGGTGCTGCATGGCTGTCGTCAGCTCGTGCTG
>OTU_89
AGGATTAGATACCCTGGTAGTCCACGCCGTAAACGATGAGTGCTAGCTGCTGGGAGAGTTTGCCCTCTTAGTGGCCAAGC
TAACGCGTTAAGCACTCCGCCTGGGAAGTACGGCCGCAAGGCTAAAACTCAAAGGAATTGACGGGGACCCGCACAAGCGG
TGGAGCATGTGGTTTAATTCGATGCAACGCGAAGAACCTTACCCAGGCTTGACATCCCCGGAACCTCGGTGAAAGCTGAG
GGTGCTACCGCAAGGTAGAGCCGGGTGACAGGTGCTGCATGGCTGTCGTCAGCTCGTGCCG
>OTU_94
AGGATTAGATACCCTGGTAGTCCACGCCGTAAACGATGAGTGCTAGCTGCTGGAAATGTCTACCGTTTCAGTGGCGAAGC
TAACGCATTAAGCACTCCGCCTGGGAAGTACGGCCGCAAGGCTAAAACTCAAAGGAATTGACGGGGGCCCGCACAAGCGG
TGGAGCATGTGGTTTAATTCGAAGCAACGCGCAGAACCTTACCCAGGCTTGACATCCTGAGAATCTCTTGGAAACGAGAG
AGTGCCTTCGCAAGAAGGAGCTCAGTGACAGGTGCTGCATGGCTGTCGTCAGCTCGTGCCG
>OTU_95
AGGATTGATACCCTGGTAGTCCACGCTGTAAACGATGGGCACCAGGTGTTGGCGGATTCGACCCCGTCAGTGCCGAAGCT
AACGCATTAAGTGCCCCGCCTGGGGAGTACGACCGCAAGGTTGAAACTCAAAGGAATTGACGGGGGCCCGCACAAGCGGT
GGAGCATGTGGTTTAATTCGATGCAACGCGAAGAACCTTACCTAGGCTTGACTTGTTACTTACCAACCTGAAAGGGAAGG
AATCTCTAGCTTGCTAGAGAAGGTATCACAGGTGCTGCATGGCTGTCGTCAGCTCGTGCCG
>OTU_102
AGGATTAGATACCCTGGTAGTCCACGCCGTAAACGATGTGCACTAGGTCGAGGAGGTACTGACGCCGTCCTTGGCCGAAG
CGAAAGTGTTAAGTGCACCGCCTGGGGAGTACGGTCGCAAGGCTAAAACTCAAAGGAATTGACGGGGGCTCACACAAGCG
GTGGAGCATGTGGCTTAATTCGAAGCAACGCGAAGAACCTTATCCTGGGTTTGACATGTATGGATTAACTCCCTGAAAGG
GGAGCCACGCCTTCGGGTGGAACATACACAGGTGCTGCATGGCTGTCGTCAGCTCGTGCTG
>OTU_96
AGGATTAGATACCCTGGTAGTCCTAGCCCTAAACGATGTGCACTAGGTAGCGGGGCGTTCCGACGTCCCACTGCCGGAGC
AAAAGTTTTAAGTGCACCGCCTGGGGACTACGGTCGCAAGACTAAAACTCAAAGGAATTGACGGGGGCTCACACAAGCGG
TGGAGGATGTTGCTTAATTCGAAGCGACGCGTAGAACCTTACCAGGACTTGACATGCTAGTGGTACGATCTGGAAACAGT
GAGGACCCACTTTCAGTGGGAGCTAGCACAGGTGTTGCATGGCTGTCGTCAGCTCGTGCCG
>OTU_97
AGGATTAGATACCCTGGTAGTCCATGCCCTAAACGATGTGCACTAGGTCGGGGAGGTTTTGACGCCATCCCGGCTGTAAC
GAAAGCATTAAGTGCACCGCCTGGGGAGTACGGTCGCAAGGCTAAAACTCAAAGGAATTGACGGGGGCTCACACAAGCGG
TGGAGCATGTGGCTTAATTCGAAGCAACGCGAAGAACCTTATCCTGGATTTGACATGCACGGATTAGCTTTCCGAAAAGA
AAGTAACGCTCTTTGAGTGGAACGTGCACAGGTGCTGCATGGCTGTCGTCAGCTCGTGCCG
>OTU_101
AGGATTAGATACCCTGGTAGTCCACGCCGTAAACGATGGGCACTAGGTGTTGGTTCTGCTTCACGGCAGGATCAGTGCCG
CAGCTAACGCATTAAGTGCCCCGCCTGGGGAGTACGCTCGCAAGGGTGAAACTCAAAGGAATTGACGGGGGCCCGCACAA
GCGGTGGAGCATGTGGTTTAATTCGATGCAACGCGCAGAACCTTACCGGGGCTTGAACTGTTAGTTAAACCCTGTGAAAG
CAGGTGTGCTCTTCGGAGTGAGCTAATAGAGGTGCTGCATGGCTGTCGTCAGCTCGTGCCG
>OTU_104
AGGATTAGATACCCTGGTAGTCCACTGCCGTAAACGATGGGTGCCAAACGTTGGGGGGCATGCCTCTCAGTGTCACAGCT
AACGCATTAAGCACCCCGCCTGGGAAGTACGGCCGCAAGGTTAAAACTCAAAGGAATTGACGGGGGCCCGCACAAGCGGT
GGAGCATGTGGTTTAATTCGACGCAACGCGAAGAACCTTACCAGCTCTTGACATGTCCTGTCGCGGGGACCGAGAGATCG
GCCCCTTCAGTTCGGCTGGACAGGATACAGGTGCTGCATGGCTGTCGTCAGCTCGTGCCG
>OTU_98
AGGATTAGATACCCTGGTAGTCCACGCCGTAAACGATGCGCACTAGGTATGAGGGGCTCTGACGCCGATCGTGCCACAGG
AAAACTGGTAAGTGCGCCGCCTGGGGAGTACGGCCGCAAGGCTAAAACTCAAAGGAATTGACGGGGGCTCACACAAGCGG
TGGAGCATGTGGATTAATTCGAAGCAACGCGAAGAACCTTACCTGGGTTTGACATGCACGGATGCTCTTTTGGAAACAAG
AGTAGGCTGCCTTCGGGTGAAACGTGCACAGGTGCTGCATGGCTGTCGTCAGCTCGTGCTG
>OTU_99
AGGATTAGATACCCTGGTAGTCCTAGCCGTAAACGATGGGCACTAAGTAGGGGAGGTTCCGAGACTTTCCCTGCCGGAGC
TAATGCATTAAGTGCCCCGCCTGGGGAGTATGCTCGCAAGGGTAAAACTCAAAGGAATTGACGGGGGCTCACACAAGCGG
TGGAGCATGTGGTTTAATTCGAAGCAACGCGAAGAACCTTACCAGGCCTTGACATGCTTGGATTAGCCTCCTGAAAGGGA
GGTGACGCCCTTCGGGGTGGAACTTGCACAGGTGTTGCATGGCTGTCGTCAGCTCGTGCCG
>OTU_105
AGGATTAGATACCCTGGTAGTCCACGCCCTAAACGTTGGATGCTAGGTATGGGGGGTATCGACCCCCTCCGTGCCGTAGT
TTACGCGATAAGCATCCCGCCTGGGGAGTACGGCCGCAAGGCTAAAACTCAAAGGAATTGACGGGGGCCCGCACAAGCGG
CGGAGCGTGTGGTTTAATTCGATGCAAAGCGAAGAACCTTACCAAGGCTGGACATGGCGGCAGTAGAAACCCGAAAGGGG
GACGACCCGTAAAGTCGGACACCGCCGCAGGTGTTGCATGGCTGTCGTCAGCTCGTGCCG
>OTU_108
AGGATTAGATACCCTGGTAGTCCACGCCCTAAACGATGGATACTAGGTATGGGGGGTATCGACCCCCTCCGTGCCGGAGC
TTACGCGTTAAGTATCCCGCCTGGGGAGTACGGCCGCAAGGCTAAAACTCAAAGGAATTGACGGGGGCCCGCACAAGCGG
CGGAGCGTGTGGTTTAATTCGATGCAAAGCGAAGAACCTTACCAGGGCTAGACATGATGGCAGTAGAACCCCGAAAGGGC
GACGACCCGTTAAGTCGGGAACCATCACAGGTGCTGCATGGCTGTCGTCAGCTCGTGCCG
>OTU_107
AGGATTAGATACCCTGGTAGTCCACGCCGTAAACGATGGATACTAGCTGTTTATTATTCATTTTATTGGGATAATAAGTG
GCCAAGCGAAAGTGATAAGTATCCCACCTGGGGAGTACGTTCGCAAGAATGAAACTCAAAGGAATTGACGGGGGCCCGCA
CAAGCGGTGGAGCATGTGGTTTAATTCGATGATACGCGAGGAACCTTACCAAGGCTTAAATGCAATACGCATAGTTTGGA
AACAGACTAGTCCTTTGGACGGATTGCAAGGTGCTGCATGGTTGTCGTCAGCTCGTGCCG
>OTU_111
AGGATTAGATACCCTGGTAGTCCACGCCGTAAACGATGTGCACTAGTTCGATGCCGGTCTGACCCGGTGTCGGACGCCGA
GAAATCATTAAGTGCACCGCCTGGGGAGTACGGTCGCAAGGCTAAAACTCAAAGGAATTGACGGGGGCTCACACAAGCGG
TGGAGCATGTTGCTTAATTCGAAGCAACGCGAAGAACCTTACCTAGGCTTGACATGCACGGATTAGCTCTTGGAAACATG
AGTGACGCCCTTCGGGTGGAACGTGCACAGGTGCTGCATGGCTGTCGTCAGCTCGTGCCG
>OTU_112
AGGATTAGATACCCTGGTAGTCCACGCCGTAAACGATGGGCACTAGGTGTTGGGTCGGCTTATGGTCGGTTCGGTGCCGT
AGCTAACGTATTAAGTGCCCCGCCTGGGGAGTACGATCGCAAGGTTGAAACTCAAAGGAATTGACGGGGGCCCGCACAAG
CGGTGGAGCATGTGGTTTAATTCGATGCAACGCGCAGAACCTTACCGGGGCTTGAACTGCTATGTCAACCCTATGAAAGT
AGGGCTGTTCTTCGGAACAATATAGTAGAGGTGCTGCATGGCTGTCGTCAGCTCGTGCCG
>OTU_109
AGGATTAGATACCCTGGTAGTCCACGCTGTAAACGATGGGTACTAGGTGTTGGGCCGGCTTCGGGTCGGTTCGGTGCCGC
AGCTAACGTATTAAGTACCCCGCCTGGGGAGTACGCTCGCAAGGGTGAAACTCAAAGGAATTGACGGGGGCCCGCACAAG
CGGTGGAGCATGTGGTTTAATTCGATGCAACGCGCAGAACCTTACCGGGGCTTAAACTGCTAAGTAAATCCTATGAAATT
AGGTTTGTTCTTCGGGACAACTTAGTAGAGGTGCTGCATGGCTGTCGTCAGCTCGTGCCG
>OTU_113
AGGATTAGATACCCTGGTAGTCCACGCCGTAAACGATGAATGCTAGCCGATGGTTCTTCTACCGAATTATTGGCGTCGCT
AACGCATTAAGCATTCCGCCTGGGAAGTACGGCCGCAAGGCTAAAACTCAAAGGAATTGACGGGGGCCCGCACAAGCGGT
GGAGCATGTGGTTTAATTCGAAGCAACGCGCAGAACCTTACCCAGGCTTGACATCCTCAGAACCTCTTGGAAACAAGAGG
GTGCCCTCTCACGAGGGAATTGAGTGACAGGTGCTGCATGGCTGTCGTCAGCTCGTGCCG
>OTU_114
AGGATTAGATACCCTGGTAGTCCACGCCGTAAACGATGGATACTAGCTGTTTATTATTCTTTTTATTGGGATAGTAAGTG
GCCAAGCGAAAGTGATAAGTATCCCACCTGGGGAGTACGTTCGCAAGAATGAAACTCAAAGGAATTGACGGGGGCCCGCA
CAAGCGGTGGAGCATGTGGTTTAATTCGATGATACGCGAGGAACCTTACCAAGGCTTAAATGCAATGCGAATAGGGTGGA
AACACCCTAGTCTTTTAGACGGATTGCAAGGTGCTGCATGGTTGTCGTCAGCTCGTGTCG
>OTU_115
AGGATTAGATACCCTGGTAGTCCACGCTGTAAACGATGGGTACTAGGTGTTGGAGGCATCAACCCCTTCAGTGCCGGAGC
TAACGCATTAAGTACCCCGCCTGGGGAGTACGGTCGCAAGATTGAAACTCAAAGGAATTGACGGGGGCCCGCACAAGCGG
TGGAGCATGTGGTTTAATTCGATGCAACGCGCAGAACCTTACCTGGGCTTGACATGTAGGTAACCGACCAGAGATGGAAG
GGAGTCCAGTTTACTGGACCGCTTACACAGGTGCTGCATGGCTGTCGTCAGCTCGTGCCG
>OTU_119
AGGATTAGATACCCTGGTAGTCCACGCCGTAAACGATGCACACTAGGTCGGGGCGTCTCTGACGTCGTCTCGGCCGAAGG
AAAACTATTAAGTGTGCCGCCTGGGGAGTACGGTCGCAAGGCTAAAACTCAAAGGAATTGACGGGGGCTCACACAAGCGG
TGGAGCATGTTGCTTAATTCGAGGCAACGCGAAGAACCTTATCCTAGGCTTGAAATGTATGGATTAGCTGTTGGAAACAT
CAGTAACGCCCTTGGGTGGAACATACACAGGTGCTGCATGGCCGTCGTCAGCTCGTGCTG
>OTU_117
AGGATTAGATACCCTGGTAGTCCACGCCGTAAACGATGAGCACTAGGTAGCCGTGGGATCCGACCCATGGCTGCTGTAGG
TAATCCACTAAGTGCTCCGCCTGGGGAGTATGGTCGCAAGGCTGAAACTCAAAGGAATTGACGGGGGCTCACACAAGCGG
TGGAGGATGTTGCTTAATTCGAAGCAACGCGAAGAACCTTACCAGGGTTTGACATGCAGGGATTAACCCCATGAAAGTGG
GGGGATTGCCTTCGGGTGTAACCTGCACAGGTGTTGCATGGCTGTCGTCAGCTCGTGCCG
>OTU_121
AGGATTAGATACCCTGGTAGTCCACGCCGTAAACGTTGGGCACTAGGTGTGGGGGGCCTTTTCCGGGTCTTCCGCGCCGT
AGCTAACGCATTAAGTGCCCCGCCTGGGGAGTACGGCCGCAAGGCTAAAACTCAAAGGAATTGACGGGGGCCCGCACAAG
CGGCGGAGCATGCGGATTAATTCGATGCAACGCGAAGAACCTTACCAAGGCTTGACATGTGCCGGTCGGCTCCGGAGACG
GGGTTTCCTCCTTGTGGGGCCGGTTCACAGGTGGTGCATGGTTGTCGTCAGCTCGTGCCG
>OTU_116
AGGATTAGATACCCTGGTAGTCCACGCCGTAAACGATGAGCACTAGATGATTGCGCGCTTATGCGTGGTTGTCGTAGGTA
ATTTAATAAGTGCTCCGCCTGGGGAGTATGGTCGCAAGGCTGAAACTCAAAGGAATTGACGGGGGCTCACACAAGCGGTG
GAGGATGTGGTTTAATTCGAAGCAACGCGAAGAACCTTACCAGGCCTTGACATAATGGGATTAACCGAATGAAAGTTTGG
GGATTGCTCTCACGAGTGTAACCATTACAGGTGCTGCATGGCTGTCGTCAGCTCGTGCCG
>OTU_122
AGGATTAGATACCCTGGTAGTCCACGCCGTAAACGATGCGCACTAGGTCGGGGCGGTTTTCACGCCCTCTCGGCCGAAGG
TAAACTGATTAGTGCGCCGCCTGGGGAGTACGGTCGCAAGGCTAAAACTCAAAGGAATTGACGGGGGCTCACACAAGCGG
TGGAGCATGTTGCTTAATTCGAGGCAACGCGAAGAACCTTACCAGGGTTTGACATGCATGGATTAACCTTTCGAAAGATA
GGCCACGCCCTTTGGGTGGAACATGCACAGGTGCTGCATGGCTGTCGTCAGCTCGTGCCG
>OTU_118
AGGATTAGATACCCTGGTAGTCCACGCCGTAAACGATGGATGCTAGGTGTCGGAGGATTCACCCCTTCGGTGCCGAAGTT
AACGCATTAAGCATCCCGCCTGGGGAGTACGGTCGCAAGATTAAAACTCAAAGGAATTGACGGGGGCCCGCACAAGCGGT
GGAGTATGTGGTTTAATTCGACGCAACGCGCAGAACCTTACCCAGGCTTGACATCCTCGGAACCTGATGGAAACATCGGG
GTGTCCCCTCACGGGGAAGCCGAGTGACAGGTGCTGCATGGCTGTCGTCAGCTCGTGCCG
>OTU_120
AGGATTAGATACCCTGGTAGTCCACGCCGTAAACTATGGACACTGGGTACAGGGGGTATCGACCCCCTCTGTGCCGAAGC
TAACGCGTTAAGTGTCCCGCCTGGGGAGTACGGCCGCAAGGCTAAAACTCAAAGGAATTGACGGGGGCCCGCACAAGCAG
CGGAGCGTGTGGTTTAATTCGATGCTAAGCGAAGAACCTTACCTGGGCTTGACATGTCGGAAGTAGGAACCCGAAAGGGG
TACGAACTGTTAAGTCAGTAGCCGACACAGATGCTGCATGGCTGTCGTCAGCTCGTGCCG
>OTU_123
AGGATTAGATACCCTGGTAGTCCACGCCGTAAACGATGTGTGCTAGCCGTTGGGGCGCTTGGCGTCTCGGTGGCGTAAAG
CTAACGCGTTAAGCACACCGCCTGGGGAGTACGGCCGCAAGGTTAAAACTCAAAGGAATTGACGGGGGCCCGCACAAGCG
GTGGAGCATGTGGTTTAATTCGAAGCAACGCGCAGAACCTTACCAGCCCTTGACATCTCCCTTTGGGAGACTGGAGACAG
TCTCTTTCAGTTCGGCTGGAGGGAAGACAGGTGCTGCATGGCTGTCGTCAGCTCGTGCCG
>OTU_124
AGGATTAGATACCCTGGTAGTCCACGCCGTAAACGATGCACACTAGATCGGGGCCGTTCTGACACGGTCCCGGTCGAAGG
AAAACTGTTAAGTGTGCCGCCTGGGGAGTACGGTCGCAAGGCTAAAACTCAAAGGAATTGACGGGGGCTCACACAAGCGG
TGGAGCATGTTGCTTAATTCGAGGCAACGCGAAGAACCTTATCCTAGGCTTGACATGTATGGATTAGTATTTGGAAACAA
GTATGACGCCCTTGGGTGGAACATACACAGGTGCTGCATGGCTGTCGTCAGCTCGTGCCG
>OTU_127
AGGATTAGATACCCTGGTAGTCCACGCCGTAAACGATGGATACTAGCTGTTTAGTTTTTGGTTTTATCAAAGATTAAGTG
GCCAAGCGAAAGTGATAAGTATCCCACCTGGGGAGTACGTTCGCAAGAATGAAACTCAAAGGAATTGACGGGGGCCCGCA
CAAGCGGTGGAGCATGTGGTTTAATTCGATGATACGCGAGGGACCTTACCAAGGCTTAAATGCAATACGCATAGGATGGA
AACATCCTAGTCCACTGGACGGATTGCAAGGTGCTGCATGGTTGTCGTCAGCTCGTGCCG
>OTU_129
AGGATTAGATACCCTGGTAGTCCACGCCGTAAACGATGAATGCTAGCTGATGGAGCTTCTACCGCCTCATTGGCGTCGCT
AACGCATTGAGCATTCCGCCTGGGAAGTACGGCCGCAAGGCTAAAACTCAAAGGAATTGACGGGGGCCCGCACAAGCGGT
GGAGCATGTGGTTTAATTCGAAGCAACGCGCAGAACCTTACCCAGGCTTGACATCCCTGGAACCTCCGGGAAATCGGAGG
GTGCCGTCTCACGACGGAACCGGGTGACAGGTGCTGCATGGCTGTCGTCAGCTCGTGCCG
>OTU_125
AGGATTAGATACCCTGGTAGTCCACGCCGTAAACGATGAATGCTAGCTAATGGACCTTCTACCGGTTCATCGGCGCCGCT
AACGCATTAAGCATTCCGCCTGGGGAGTACGGCCGCAAGGCTAAAACTCAAAGGAATTGACGGGGGCCCGCACAAGCGGT
GGAGCATGTGGTTTAATTCGAAGCAACGCGCAGAACCTTACCCAGGCTTGACATCCTCAGAACCCTTTGGAAACGAAGGG
GTGCCCTCTCACGAGGGAATTGAGTGACAGGTGCTGCATGGCTGTCGTCAGCTCGTGCCG
>OTU_126
AGGATTAGATACCCTGGTAGTCCACGCCGTAAACGATGCACACTAGGTCGGGGGAGCTCTCACGCTTTCCCGGCCGAAGG
TAAACTGATTAGTGTGCCGCCTGGGGAGTACGGTCGCAAGGCTAAAACTCAAAGGAATTGACGGGGGCTCACACAAGCGG
TGGAGCATGTTGCTTAATTCGAGGCAACGCGAAGAACCTTACCTGGTCTTGACATGTACGGATTAACCTTTGGAAACATA
GGCCACGCCCTTTGGGTGGAACGTACACAGGTGCTGCATGGCTGTCGTCAGCTCGTGCTG
>OTU_132
AGGATTAGATACCCTGGTAGTCCACGCCGTAAACGATGAATGCTAGCTGATGGTGGTTTTACCCTATCATTGGCGTCGCT
AACGCATTGAGCATTCCGCCTGGGGAGTACGGCCGCAAGGCTAAAACTCAAAGGAATTGACGGGGGCCCGCACAAGCGGT
GGAGCATGTGGTTTAATTCGAAGCAACGCGCAGAACCTTACCCAGGCTTGACATCTCCCGAACTCGGTGGAAACACCTTG
GTGCCGTCTCACGACGGAACGGGAAGACAGGTGCTGCATGGCTGTCGTCAGCTCGTGCTG
>OTU_128
AGGATTAGATACCCTGGTAGTCCACGCCCTAAACGATGTGCACTGGATCGGGGGCGGTCTGACCCGTTCTTGGTCGTAGA
GAAATTGTTAAGTGCACCGCCTGGGGAGTACGGTCGCAAGGCTAAAACTCAAAGGAATTGACGGGGGCTCACACAAGCGG
TGGAGCATGTTGCTTAATTCGATGCAACGCGAAGAACCTTACCCGGGTTTGACATGCTAGGATTAACCTTTCGAAAGTTA
GGCCACGCCCTTTGGGTGGAACTAGCACAGGTGCTGCATGGCTGTCGTCAGCTCGTGTTG
>OTU_134
AGGATTAGATACCCTGGTAGTCCACGCCGTAAACGATGAGTACTAGGTGTTGCGGGTATTGACCCCTGCAGTGCCGTAGC
TAACGCATTAAGTGCTCCGCCTGGGGACTACGGCCGCAAGGCTAAAACTCAAAGGAATTGACGGGGGCCCGCACAAGCGG
TGGAGTATGTGGTTTAATTCGACGCAACGCGCAGAACCTTACCCGGGCTTGACATCGAGGGAAAGCTCTTAGAAATGAGG
GCCCTCATCTTCGGATGACCCAAAGACAGGTGCTGCATGGCTGTCGTCAGCCTCGTGCTG
>OTU_133
AGGATTAGATACCCTGGTAGTCCACGCCGTAAACGATGTGCACTAGATCGGGGAGGTTCTCACGCCCTCCCGGTCGAAGG
AAAACCGTTAAGTGCACCGCCTGGGGAGTACGGTCGCAAGGCTAAAACTCAAAGGAATTGACGGGGGCTCACACAAGCGG
TGGAGCATGTTGCTTAATTCGAGGCAACGCGAAGAACCTTACCTGGGCTTGACATGTACGGATTAACTTTTCGAAAGATT
AGCCACGCCCTTTGGGTGGAACGTACACAGGTGTTGCATGGCTGTCGTCAGCTCGTGCCG
>OTU_131
AGGATTAGATACCCTGGTAGTCCTGGCTGTAAACGATGGGCACTAACTAGAGGTGCATTCCTGTGTATCTCTGGTGAAGC
AAATGTACTAAGTGCCCCGCCTGGGGAGTATGGTCGCAAGGCTAAAACTCAAAGGAATTGACGGGGGCTCACACAAGCGG
TGGAGCATGTGGTTTAATTCGAAGCAACGCGAAGAACCTTACCCAGGTTTGACATGCAGGGATCAACCCGGTGAAAGCCG
GGGGCTTGCCTTCGGGTGTAACCTGCACAGGTGTTGCATGGCTGTCGTCAGCTCGTGCTG
>OTU_136
AGGATTAGATACCCTGGTAGTCCACGCCGTAAACGATGTGTGCTAGCCGTTGGGGCCTTTGCGCCTCGGTGGCGCCGCTA
ACGCATTAAGCACACCGCCTGGGGAGTACGGCCGCAAGGTTAAAACTCAAAGGAATTGACGGGGGCCCGCACAAGCGGTG
GAGCATGTGGTTTAATTCGAAGCAACGCGCAGAACCTTACCAGCCCTTGACATCCCGGTCGCGCTCTTTTGCGGAGACGC
GGAGCTTCAGTTCGGCTGGACCGGAGACAGGTGCTGCATGGCTGTCGTCAGCTCGTGCCG
>OTU_141
AGGATTAGATACCCTGGTAGTCCACGCCGTAAACGATGCACACTAGATCGGGGGAGCTCTCACGCTTTCCCGGTCGAAGG
TAAACTGATTAGTGTGCCGCCTGGGGAGTACGGTCGCAAGGCTAAAACTCAAAGGAATTGACGGGGGCTCACACAAGCGG
TGGAGCATGTTGCTTAATTCGAGGCAACGCGAAGAACCTTACCTAGGCTTGACATGCACGGATTAACCTTTCGAAAGATT
GGCCACGCCCTTTGGGTGGAACGTGCACAGGTGCTGCATGGCTGTCGTCAGCTCGTGCCG
>OTU_139
AGGATTAGATACCCTGGTAGTCCACGCCGTAAACGATGAGCACTAGGTAGCCGTGGGAACCGACCTATGGCTGCCGTAGG
AAATCCGTTAAGTGCTCCGCCTGGGGAGTATGGTCGCAAGGCTGAAACTCAAAGGAATTGACGGGGGCTCACACAAGCGG
TGGAGGATGTTGCTTAATTCGAAGCAACGCGAAGAACCTTACCAGGGTTTGAAATGCAGGGATTAAACGGGTGAAAGCCT
GTGGATTGCCTTCGGGTGTAACCTGCGCAGGTGTTGCATGGCTGTCGTCAGCTCGTGCCG
>OTU_138
AGGATTAGATACCCTGGTAGTCCACGCCGTAAACGATGAGTGCTCGCTGCAGGGAGGTCTACCCTCTTTGTGGCCAAGCT
AACGCGTTAAGCACTCCGCCTGGGGAGTACGGCCGCAAGGCTAAAACTCAAAGGAATTGACGGGGACCCGCACAAGCGGT
GGAGCATGTGGTTTAATTCGATGCAACGCGAAGAACCTTACCCAGGCTTGACATCCCCGGAACCTCTGTGAAAGCGGAGG
GTGCCATCGCAAGATGGAACTGGGAGACAGGTGCTGCATGGCTGTCGTCAGCTCGTGCCG
>OTU_143
AGGATTAGATACCCTGGTAGTCCACGCCGTAAACGATGAATGCTAGCTGATGGACCTTCTACCGGCTCATTGGCGTCGCT
AACGCATTAAGCATTCCGCCTGGGGAGTACGGCCGCAAGGCTAAAACTCAAAGGAATTGACGGGGGCCCGCACAAGCGGT
GGAGCATGTGGTTTAATTCGAAGCAACGCGCAGAACCTTACCCAGACTTGACATCCTTGGAAGTTGATCGAAAGATCTTC
GTGCTGTCTCACGACAGAACCGAGTGACAGGTGCTGCATGGCTGTCGTCAGCTCGTGCCG
>OTU_144
AGGATTAGATACCCTGGTAGTCCACGCCGTAAACGATGAATGCTAGCTGCTGGGGTAATTACCGCTTCAGTGGCGTCGCT
AACGCATTAAGCATTCCGCCTGGGGAGTACGGTCGCAAGACTAAAACTCAAAGGAATTGACGGGGGCCCGCACAAGCGGT
GGAGCATGTGGTTTAATTCGAAGCAACGCGCAGAACCTTACCCAGGCTTGACATCCCGAGAACTTGGCAGAAATGCCTTG
GTGCCGTCGAAAGACGGAATTCGGTGACAGGTGCTGCATGGCTGTCGTCAGCTCGTGCCG
>OTU_148
AGGATTAGATACCCTGGTAGTCCACGCCCTAAACGATGTGCACTAGGTCGATGCGTCTCTGACGGCGTGTTGGCCGAAGA
GAAATTGTTAAGTGCACCGCCTGGGGAGTACGGTCGCAAGGCTAAAACTCAAAGGAATTGACGGGGGCTCACACAAGCGG
TGGAGCATGTTGCTTAATTCGAAGCAACGCGAAGAACCTTATCCTGGGCTTGACATGCATGGATTAGTTATTGGAAACAA
TAATGACGCCTTCGGGTGGAACTTGCACAGGTGCTGCATGGCTGTCGTCAGCTCGTGTTG
>OTU_150
AGGATTAGATACCCTGGTAGTCCACGCCGTAAACGATGAGCACTAGGTAGCCGGCGGAACCGACCGTTGGCTGCCGCAGG
TAATCCGTTAAGTGCTCCGCCTGGGGAGTATGGTCGCAAGGCTGAAACTCAAAGGAATTGACGGGGGCTCACACAAGCGG
TGGAGGATGTTGCTTAATTCGAAGCAACGCGAAGAACCTTACCAGGGCTTGAAATGCAGGGATTAACCCTATGAAAGTAG
GGGGATTGCCTTCGGGTGTAACCTGCACAGGTGTTGCATGGCTGTCGTCAGCTCGTGCCG
>OTU_149
AGGATTAGATACCCTGGTAGTCCACGCCGTAAACGATGTGTACTAGGTCCTGGGGCTTTGACGGCTTCGGGGCCGAAGGA
AAACTACTAAGTACACCGCCTGGGGAGTACGGTCGCAAGGCTAAAACTCAAAGGAATTGACGGGGGCTCACACAAGCGGT
GGAGCATGTGGCTTAATTCGAAGCAACGCGAAGAACCTTATCCTGGGTTTGACATGTATGGATTAACTCCGTGAAAGCGG
AGCCACGCCTTTTAGGTGGAACATACACAGGTGCTGCATGGCTGTCGTCAGCTCGTGCTG
>OTU_147
AGGATTAGATACCCTGGTAGTCCACGCCCTAAACGATGTGCACTAGATCGAGGTAGGTCTGACCCTTTCTCGGTCGTAGA
GAAATTGTTAAGTGCACCGCCTGGGGAGTACGGTCGCAAGGCTAAAACTCAAAGGAATTGACGGGGGCTCACACAAGCGG
TGGAGCATGTTGCTTAATTCGAAGCAACGCGAAGAACCTTACCAGGGTTTGACATGCACGGATTAACTTTGTGAAAGCAG
AGCCACGCCCTTTGGGTGGAACGTGCACAGGTGCTGCATGGCTGTCGTCAGCTCGTGCCG
>OTU_165
CAACACGAGCTGACGACAGCCATGCAGCACCTGTGCTGGGTCCAGCCGAACTGAAGGGAACCGTCTCCGGCTCCCGCGAC
CCTGCATGTCAAGGGCTGGTAAGGTTCTGCGCGTTGCGTCGAATTGAACCACATGCTCCACCGCTTGTGCGGGCCCCCGT
CAATTCCTTTGAGTTTTAGCCTTGCGGCCGTACTTCCCAGGCGGGACACTTAACGCGTTAGCTACGGCACTGCAGGGATC
AGTACCTGCAACACCTAGTGTCCATCGTTTACAGCGTGGACTACCAGGGTATCTAATCCT
>OTU_145
AGGATTAGATACCCTGGTAGTCCTAGCCGTAAACGATGGACACTAGGTGTTGGCCTCGTTGGAGGTCAGTGCCGTAGGTA
ACCCGATAAGTGTCCCACCTGAGGAGTACGGCCGCAAGGTTGAAACTCAAAGGAATTGACGGGGGCCAGCACAAGCGGTG
GAACATGTGGTTTAATTCGATGCTACGCGAAGAACCTTACCCAGGCTTGACATGCTTGAAGTACGAACCTGAAAGGGGGA
GGACTCGTAACCAGTCGAGAGCTTGCACAGGTGCTGCATGGCTGTCGTCAGCTCGTGCCG
>OTU_152
AGGATTAGATACCCTGGTAGTCCACGCCGTAAACGATGTGCACTAGATCGAGGTAGCTCTCACGCTTTCTCGGTCGAAGG
AAAACCGTTAAGTGCACCGCCTGGGGAGTACGGTCGCAAGGCTAAAACTCAAAGGAATTGACGGGGGCTCACACAAGCGG
TGGAGCATGTTGCTTAATTCGAGGCAACGCGAAGAACCTTACCTGGGCTTGACATGTACGGATTAACCTTTCGAAAGATT
GGCCACGCCCTTTGGGTGGAACGTACACAGGTGTTGCATGGCTGTCGTCAGCTCGTGCTG
>OTU_154
AGGATTAGATACCCTGGTAGTCCACGCCGTAAACGATGCGCACTAGGCATCAGATCCTCTGACGGAATTGGTGCCGCAGC
AAAAGCACTAAGTGCGCCGCCTGGGGAGTACGGCCGCAAGGCTAAAACTCAAAGGAATTGACGGGGGCTCACACAAGCGG
TGGAGCATGTGGATTAATTCGAAGCAACGCGAAGAACCTTACCTGGGTTTGACATGCTAGGATGCACCCGTGAAAGCGGG
CTATGCTGCTCTCGAGTGAAACTAGCACAGGTGCTGCATGGCTGTCGTCAGCTCGTGCCG
>OTU_153
AGGATTAGATACCCTGGTAGTCCACGCCGTAAACGATGATAACTAGGTGTTGGGGGAATTGACCCCTTCAGTACCGAAGC
TAACGCATTAAGTTATCCGCCTGGGGAGTACGGTCGCAAGACTAAAACTCAAAGGAATTGACGGGGGCCCGCACAAGCGG
TGGAGTATGTGGTTTAATTCGACGCAACGCGAAGAACCTTACCTAGGTTAGAAATCAGGTGGACGGTTTACAGAGATGTA
TTCCTTTCTCTTCGGAGAACTGCCTGACAGGTGCTGCATGGCTGTCGTCAGCTCGTGCCG
>OTU_157
AGGATTAGATACCCTGGTAGTCCATGCCGTAAACGTTGGGCACTAGGTGTGGGGGACATTCCACGTTCTCCGCGCCGTAG
CTAACGCATTAAGTGCCCCGCCTGGGGAGTACGGTCGCAAGGCTAAAACTCAAAGGAATTGACGGGGGCCCGCACAGGCG
GCGGAGCATGCGGATTAATTCGATGCAACGCGAAGAACCTTACCAAGGCTTGACATACACCAGACCGTTCTGGAAACAGT
TCCTCCCCTTTGGGGTTGGTGTACAGGTGGTGCATGGTTGTCGTCAGCTCGCTCGTGTCG
>OTU_151
AGGATTAGATACCCTGGTAGTCCTGGCCGTAAACGATGGGAACTAGCTTGAGGTCGTACCTGTGCGATCTCAGGCGAAGC
TAATGTATTAAGTTCCCCGCCTGGGGAGTATGGTCGCAAGGCTGAAACTCAAAGGAATTGACGGGGGCTCACACAAGCGG
TGGAGCATGTGGTTTAATTCGAAGCAACGCGAAGAACCTTACCCAGCCTTGACATGCAGGGATAACTCGGGTGAAAGCCT
GGGGATTGCCTTCGGGTGTAACCTGCACAGGTGTTGCATGGCTGTCGTCAGCTCGTGCCG
>OTU_155
AGGATTAGATACCCTGGTAGTCCACGCCGTAAACGATGCACACTAGGTCGCGGCGTCTCTGACGTCGTCGCGGCCGAAGC
AAAAGTGTTAAGTGTGCCGCCTGGGGAGTACGGTCGCAAGGCTAAAACTCAAAGGAATTGACGGGGGCTCACACAAGCGG
TGGAGCATGTTGCTTAATTCGAGGCAACGCGAAGAACCTTACCTGGGTTTGACATGCACGGATTAACCTTTCGAAAGATA
GGCCACGCCCTTTGGGTGGAACGTGCACAGGTGCTGCATGGCTGTCGTCAGCTCGTGCCG
>OTU_158
AGGATTAGATACCCTGGTAGTCCTAGCTGTAAACGATGAGCACTTGATCGAGGGCTCCTCCATAGGCTCTCGGTCGTAGC
GAAAGTGTTAAGTGCTCCGCCTGGGGAGTATGGTCGCAAGGCTGAAACTCAAAGGAATTGACGGGGGCTCACACAAGCGG
TGGAGGATGTGGCTTAATTCGAGGCTACGCGAAGAACCTTATCCTGGATTTGACATGTACGGATTAACTCTGTGAAAGCA
GAGCCACGCCTTCGGGTGGAACGTACACAGGTGCTGCATGGCTGTCGTCAGCTCGTGCCG
>OTU_156
AGGATTAGATACCCTGGTAGTCCACGCCCTAAACGATGAGTGCTAGATATGGGGGGTATCGACCCCCTCCGTGTCGTAGC
TAACGCATTAAGCACTCCGCCTGGGGAGTACGGCCGCAAGGCTAAAACTCAAAGGAATTGACGGGGGCCCGCACAAGCAG
CGGAGCGTGTGGTTCAATTCGATGCAAAGCGAAGAACCTTACCTGGGCTTGACATGTATGAAGTAGGAACCTGAAAAGGG
GACGACCTGTCAAGTCAGGAACATACACAGCTGTTGCATGGCTGTCGTCAGCTCGTGCCG
>OTU_161
AGGATTAGATACCCTGGTAGTCCACGCCGTAAACGATGAATGCTAGCTGATGGGCCTTCTACCGGTTCATTGGCGCCGCT
AACGCATTAAGCATTCCGCCTGGGAAGTACGGCCGCAAGGCTAAAACTCAAAGGAATTGACGGGGGCCCGCACAAGCGGT
GGAGCATGTGGTTTAATTCGAAGCAACGCGCAGAACCTTACCCAGGCTTGACATCCCCGGAACCTCTTGGAAACTTGAGG
GTGCCCTCTCACGAGGGAATCGGGTGACAGGTGCTGCATGGCTGTCGTCAGCTCGTGTTG
>OTU_162
AGGATTAGATACCCTGGTAGTCCACGCCCTAAACGATGTGCACTAGGTCGGGGCGGTTTTGACGCCGTCCTGGCCGGAGA
GAAATTGTTAAGTGCACCGCCTGGGGAGTACGGTCGCAAGGCTAAAACTCAAAGGAATTGACGGGGGCTCACACAAGCGG
TGGAGCATGTTGCTTAATTCGAAGCAACGCGAAGAACCTTACCAGGGTTTGACATGCACGGATTAACTCTGTGAAAGCAG
AGCCACGCCCTTTGGGTGGAACGTGCACAGGTGCTGCATGGCTGTCGTCAGCTCGTGCCG
>OTU_167
AGGATTAGATACCCTGGTAGTCCTAGCCGTAAACGATGGGCACTGGGTAAAGGGGGAGTCGATCCTTCTTTGCCGTAGCT
AATGTGTTAAGTGCCCCGCCTGGGGAGTACGGTCGCAAGGCTAAAACTCAAAGGAATTGACGGGGGCTCACACAAGCGGT
GGAGCATGTGGTTTAATTCGAAGCAACGCGAAGAACCTTACCCGGGTTTGAAATCTACGGATGCTGCCTGTGAAAGCAGG
TTTGTTGCCCTCTGGGTGAAACGTGGACAGGTGTTGCATGGCTGTCGTCAGCTCGTGCCG
>OTU_166
AGGATTAGATACCCTGGTAGTCCTAGCCCTAAACGATGTGCACTAGGTAGTGGGGGGTCTTGACTTCCCGCTGCCGGAGC
AAAAGTTTTAAGTGCACCGCCTGGGGACTACGGTCGCAAGACTAAAACTCAAAGGAATTGACGGGGGCTCACACAAGCGG
TGGAGGATGTTGCTTAATTCGAAGCAACGCGAAGAACCTTACCAGGACTTGACATGCTGGTGGTACGAACCGGAAACGGG
GAGGACCTGCTTCGGTAGGAGCCAGCACAGGTGTTGCATGGCTGTCGTCAACTCGTGCTG
>OTU_170
AGGATTAGATACCCTGGTAGTCCACGCTGTAAACGATGAATGCTAGCTGATGGAGCTTTTACCGTTTCATTGGCGCAGCT
AACGCATTAAGCATTCCGCCTGGGGAGTACGGCCGCAAGGCTAAAACTCAAAGGAATTGACGGGGGCCCGCACAAGCGGT
GGAGCATGTGGTTTAATTCGAAGCAACGCGCAGAACCTTACCCAGGCTTGACATCTCCGGAAGCCAGTGGAAACGCTGGT
GTGCCGTCTCACGACGGAACTGGATGACAGGTGCTGCATGGCTGTCGTCAGCTCGTGCCG
>OTU_169
AGGATTAGATACCCTGGTAGTCCACGCCGTAAACGTTGTGCACTAGACTGCTGCGGTTTTGACGCCGTAGCGGTCGGAGA
GAAATTGTTAAGTGCACCGCCTGGGGAGTACGGTCGCAAGGCTAAAACTCAAAGGAATTGACGGGGGCTCACACAAGCGG
TGGAGCATGTTGCTTAATTCGAAGCAACGCGAAGAACCTTACCTGGGTTTGACATGCACGGATTAGTCCTGGGAAACCAG
GGTGACGCCCTTTGGGTGGAACGTGCACAGGTGCTGCATGGCTGTCGTCAGCTCGTGCCG
>OTU_173
AGGATTAGATACCCTGGTAGTCCAAGCCGTAAACGATGTACACTAGTTGTTGGTATATAAGATATATCAGTAATGCAGTA
AACACATTAAGTGTACCGCCTGGGGAGTACGGTCGCAAGATTAAAACTCAAAGGAATAGACGGGGACCCGCACAAGCGGT
GGAGCATGTGGTTTAATTCGACGATACGCGAAGAACCTTACCTGGACTTGACATCGAAAGAATATATAAGAGATTATATA
GTGCTATACTTGTATAGAGCTAGAAGACAGGTGCTGCATGGCTGTCGTCAGCTCGTGTCG
>OTU_172
AGGATTAGATACCCTGGTAGTCCACGCCGTAAACGATGAATGCTAGCTGCTAGGGTTATTACTTCTTTAGTGGCGAAGTT
AACGCATTAAGCATTCCGCCTGGGAAGTACGGCCGCAAGGCTAAAACTCAAAGGAATTGACGGGGGCCCGCACAAGCGGT
GGAGCATGTGGTTTAATTCGAAGCAACGCGCAGAACCTTACCCAGGCTTGACATCCTGAGAACTTGGTGGAAACACCTTG
GTGCTCTCTCACGAGAGAACTCAGTGACAGGTGCTGCATGGCTGTCGTCAGCTCGTGCCG
>OTU_175
AGGATTAGATACCCTGGTAGTCCACGCCGTAAACGATGAGTGCTCGCTGCAGGGAAGTCTACCTTTTTTGTGGCCAAGCT
AACGCGTTAAGCACTCCGCCTGGGAAGTACGGCCGCAAGGCTAAAACTCAAAGGAATTGACGGGGACCCGCACAAGCGGT
GGAGCATGTGGTTTAATTCGATGCAACGCGAAGAACCTTACCCAGGCTTGACATCCTCGGAACCCTCCCGAAAGGAAGGG
GTGCCTCCGCAAGGTGGAACCGAGAGACAGGTGCTGCATGGCTGTCGTCAGCTCGTGCTG
>OTU_176
AGGATTAGATACCCTGGTAGTCCACGCCGTAAACGATGCGCACGTGGTACGGGAGGCTCTGACGTCATCCGTGCCGAAGC
AAAAGCGATGAGTGCGCCGCCTGGGGAGTACGGCCGCAAGGCTAAAACTCAAAGGAATTGACGGGGGCTCACACAAGCGG
TGGAGCATGTGGATTAATTCGAAGCAACGCGTAGAACCTTACCTGGGTTTGACATGCACGGATGCAGCGGTGAAAGTCGT
CTATGCTGCCTTCGGGTGAAACGTGCACAGGTGCTGCATGGCTGTCGTCAGCTCGTGCTG
>OTU_179
AGGATTAGATACCCTGGTAGTCCACGCCCTAAACGATGGACACTAGGCGTTAGGGGTATTGACCCCCCTAGTGCCGTAGC
TAACGCATTAAGTGTCCCGCCTGGGGACTACGACCGCAAGGTTGAAACTCAAATGAATTGACGGGACCCCGCACAAGCGG
TGGAGCATGTGGATTAATTCGATACTAACCGAAGAACCTTACCCAGGTTTGACATCGCGGGAAAGCCTCCGAAAAGAGGC
CCTCTTCTCACAAGGAAGACCCAAAGACACCTGTTGCATGGCTGTCGTCAGCTCGTGCTG
>OTU_183
AGGATTAGATACCCCTGGTAGTCCATGCCGTAAACGATGAGTACTAGGTGTCGGGGGTATTGACCCCCTCGGTGCCGCCG
CTAACGCATTAAGTACTCCGCCTGGGAACTACGGCCGCAAGGCTAAAACTCAAAGGAATTGACGGGGGCCCGCACAAGCG
GTGGAGCATGTGGTTTAATTCGACGCAACGCGCAGAACCTTACCTGGGCTTGTATCGTCCGGACAGCCTATGAAAGTAGG
TCTCGGGGCTTCGGTCTCGCTGGATGACAGGTGCTGCATGGCTGTCGTCAGCTCGTGCCG
>OTU_181
AGGATTAGATACCCTGGTAGTCCACGCCGTAAACGATGAATGCTAGCTGATGGGACTTCTACCGTTTCATTGGCGTCGCT
AACGCTTTAAGCATTCCGCCTGGGAAGTACGGCCGCAAGGCTAAAACTCAAAGGAATTGACGGGGGCCCGCACAAGCGGT
GGAGCATGTGGTTTAATTCGAAGCAACGCGCAGAACCTTACCCAGGCTTGACATCTCTGGAACCCTTGGGAAACCTTGGG
GTGCTGTCTTACGACAGAACCGGATGACAGGTGCTGCATGGCTGTCGTCAGCTCGTGTCG
>OTU_185
AGGATTAGATACCCTGGTAGTCCACGCCCTAAACGATGTGCACTAGGTGCCGGGAGCTCTGACGCTATCGGCGCCGAAGC
TAAAGTGTTAAGTGCACCGCCTGGGGAGTACGGCCGCAAGGTTAAAACTCAAAGGAATTGACGGGGGCTCACACAAGCGG
TGGAGCATGTGGCTTAATTCGAAGCAACGCGAAGAACCTTATCCTGGGTTTGACATGTTTGGATTAGCTCGGTGAAAGTC
GAGTGACGCGCTTGCGTGGAACATACACAGGTGCTGCATGGCTGTCGTCAGCTCGTGCCG
>OTU_180
AGGATTAGATACCCTGGTAGTCCACGCTGTAAACGATGAATGCTAGCTAACGGGCCTTCTACCGGTTCGTCGGCGCAGCT
AACGCATTAAGCATTCCGCCTGGGAAGTACGGCCGCAAGGCTAAAACTCAAAGGAATTGACGGGGGCCCGCACAAGCGGT
GGAGCATGTGGTTTGATTCGAAGCAACGCGCAGAACCTTACCCAGGCTTGACATCTTCTGAAGCCCTTGGAAACTTGGGT
GTGCCGTCTCACGACGGAACGGAATGACAGGTGCTGCATGGCTGTCGTCAGCTCGTGTCG
>OTU_186
AGGATTAGATACCCTGGTAGTCCACGCCGTAAACGATGAGCACTAGGTGGTTGCGCAGTGTGGCGTGACCGTCGGAGAAA
AATTGTTAAGTGCTCCGCCTGGGGAGTATGGTCGCAAGGCTGAAACTCAAAGGAATTGACGGGGGCTCACACAAGCGGTG
GAGGATGTGGTTCAATTCGAAGCAACGCGAAGAACCTTACCAGGTCTTGACATAATGGGATTAATCTATCGAAAGACTGA
GGATTTCCAGCAATGGAGTAACCATTACAGGTGCTGCATGGCTGTCGTCAGCTCGTGTTG
>OTU_189
AGGATTAGATACCCTGGTAGTCCACGCCGTAAACGATGTGCACTAGACCGTTGCGGGTCTGACCCCGTGGTGGTCGGAGA
GAAATTGTTAAGTGCACCGCCTGGGGAGTACGGTCGCAAGGCTAAAACTCAAAGGAATTGACGGGGGCTCACACAAGCGG
TGGAGCATGTTGCTTAATTCGAAGCAACGCGAAGAACCTTACCTGGCTTTGACATGCACGGATTAGTCTCGGGAAACCGA
GGTGACGCCCTTCGGGTGGAACGTGCACAGGTGCTGCATGGCTGTCGTCAGCTCGTGCTG
>OTU_188
AGGATTAGATACCCTGGTAGTCCTAGCCGTAAACGATGGACACTAGGTGTTGGCCCCGTCTGGGGTCAGTGCCGAAGCTA
ACGCGTTAAGTGTCCCACCTGAGGAGTACGGCCGCAAGGTTGAAACTCAAAGGAATTGACGGGGGCCAGCACAAGCGGTG
GAACATGTGGTTTAATTCGATGCTACGCGCAGAACCTTACCTGGGTTTGACATGCAAGAAGTAGTGAACCGAAAGGGGAA
CGACTCGTAACCAGTCGAGAGCTTGCACAGGTGCTGCATGGCTGTCGTCAGCTCGTGCCG
>OTU_190
AGGATTAGATACCCTGGTAGTCCACGCCGTAAACGATGTGCACTAGGTGTCGGATCCTTCGGGATTCGGTGCCGCAGCTA
ACGCACTAAGTGCACCACCTGGGGAGTACGTCCGCAAGGATGAAACTCAAAGGAATTGACGGGGACCCGCACAAGCGGTG
GAGCATGTGGTTTAATACGTCGATACGCGTGGAACCTCACCAGGACTTGACATGTAAGCAGTAGGAACCTGAAAGGGAGA
CGACCGGTATCCAGTCCGGAACTTACACAGGTGTTGCATGGCTGTCGTCAGCTCGTGCTG
>OTU_191
AGGATTAGATACCCTGGTAGTCCTGGCTGTAAACTCTGAGCACTGGGTCGAGGACTCCCCCATAGGTTCTCGGCCGTAGC
GAAAGTGTTAAGTGCTCCGCCTGGGGAGTATGGTCGCAAGGCTGAAACTCAAAGGAATTGACGGGGGCTCACACAAGCGG
TGGAGGATGTGGCTTAATTCGAGGCTACGCGAAGAACCTTATCCAGGCCTTGACATATACGGATTAACCCCGTGAAAGCG
GGGCCACGCCTTCGGGTGGAACGTATACAGGTGCTGCATGGCTGTCGTCAGCTCGTGCCG
>OTU_197
AGGATTAGATACCCTGGTAGTTCTAGCCGTAAACGATGAGCACTAGTTAGGGGTCCTACCTGTGGGATCCCTGACGAAGC
AAATGTGATAAGTGCTCCGCCTGGGGAGTATGGTCGCAAGGCTAAAACTCAAAGGAATTGACGGGGGCTCACACAAGCGG
TGGAGCATGTGGTTTAATTCGAAGCAACGCGAAGAACCTTACCCAGCCTTGACATCTAGGGATAACTCGTGTGAAAGCAC
GGGGATTGCCTTCGGGTGTAACCTAGACAGGTGTTGCATGGCTGTCGTCAGCTCGTGTTG
>OTU_203
AGGATTAGATACCCTGGTAGTCCAGACCGTAAATGATGCACGCTAGATGTTTCGATCCGCTTTGAGGTCGGAGTGTCGTA
AGCTAACGCGTTAAGCGTGTCGCCTGAGTAGTATAGTCGCAAGGCTGAAACTCAAAGGGATAGGCGGGGGAACACACAAG
CAGTGGATTGCCTCGATTAATTGGATAATAAGCCAAGAATCTTACCTAGGCTTGACATCCCGAGAACCTTTTCGAAAGAT
TTGGGTGCCCTCCGGGGAGCTCGGTGACAGGTGCTGCATGGCCGTCGTCAGCTCGTGCTG
>OTU_202
AGGATTAGATACCCTGGTAGTCCACACCGTAAACGATGATAACTAGGTGTCGGGAGAATTGACCCTTTCGGCGCCGAAGC
TAACGCATTAAGTTATCCGCCTGGGGAGTACGGTCGCAAGACTAAAACTCAAAGGAATTGACGGGGGCCCGCACAAGCGG
TGGAGTATGTGGTTTAATTCGACGCAACGCGAAGAACCTTACCTGGGTTAGAAATCTTCTGGACGGTTTAGAGAGATCTA
TTCCTTCCTCTTCGGAGGACTGGTTGACAGGTGCTGCATGGCTGTCGTCAGCTCGTGCCG
>OTU_200
AGGATTAGATACCCTGGTAGTCTATGCAGTAAATGTTGAGTGTTCATATTTAGGTCAGAAGCTTAGATATTAAGCTAACG
CGTTAAACACTCCGCCTGAGTAGTACGGTCGCAAGGCTGAAACTTAAAGGAATTGACGGGGATCTATACTAGTAGTGGAG
CATGTGGTTTAATTCGATAATCCGCGCGAAACCTTACCAGTTCTTGATATACTTATAAAGAATTAATTAGTTATCGTTTT
TTGGTATAATTAATATTTTTATATGTACAGGTGTTGCATGGCTGTCGTCAGCTCGTGCCG
>OTU_205
AGGATTAGATACCCTGGTAGTCCACGCCGTAAACGATGAATGCTAGCTGATGGTTCTTCTACCGAATCATTGGCGTCGCT
AACGCTTTAAGCATTCCGCCTGGGAAGTACGGCCGCAAGGCTAAAACTCAAAGGAATTGACGGGGGCCCGCACAAGCGGT
GGAGCATGTGGTTTAATTCGAAGCAACGCGCAGAACCTTACCCAGGCTTGACATCCTCTGAACCTTCCCGAAAAGGAAGG
GTGCCCTCTTGCGAGGGAACGGAGTGACAGGTGCTGCATGGCTGTCGTCAGCTCGTGCCG
>OTU_204
AGGATTAGATACCCTGGTAGTCCACGCCGTAAACGATGAATGCTAGCTGCTGGCGGAATTGCCCCGTCAGTGGCAAAGTT
AACGCATTAAGCATTCCGCCTGGGGAGTACGGCCGCAAGGCTAAAACTCAAAGGAATTGACGGGGGCCCGCACAAGTGGT
GGAGCATGTGGTTTAATTCGATGCAACGCGAAGAACCTTACCCAGGCTTGACATCCTTCGAAGCTACCCGAAAGGGAAGT
GTGCCTCCTCACGGAGGAACGGAGTGACAGGTGCTGCATGGCTGTCGTCAGCTCGTGCCG
>OTU_207
AGGATTAGATACCCTGGTAGTCCTAGCCGTAAACGATGGGCACTAGTTAGGGGTCCTTCCTGTGGGATCCCTGACGAAGC
AAATGTACTAAGTGCCCCGCCTGGGGAGTATGGTCGCAAGGCTGAAACTCAAAGGAATTGACGGGGGCTCACACAAGCGG
TGGAGCATGTGGTTTAATTCGAAGCAACGCGAAGAACCTTACCCAGCCTTGACATCTAGGGATAACCCGTGTGAAAGCAT
GGGGATTGCCTTCGGGTGTAACCTAGACAGGTGTTGCATGGCTGTCGTCAGCTCGTGCTG
>OTU_213
AGGATTAGATACCCTGGTAGTCCACGCCGTAAACGATGTGCACTAGACCGATGCGGGTCTGACCCCGTGTCGGTCGTAGA
GAAATTATTAAGTGCACCGCCTGGGGAGTACGGTCGCAAGACTAAAACTCAAAGGAATTGACGGGGGCTCACACAAGCGG
TGGAGCATGTTGCTTAATTCGAAGCAACGCGAAGAACCTTACCAGGGCTTGACATGCATGGATTAGCTGTTGGAAACATC
AGTAACGCCTTTTAGGTGGAACATGCACAGGTGCTGCACGGCTGTCGTCAGCTCGTGCTG
>OTU_208
AGGATTAGATACCCTGGTAGTCCACGCCGTAAACGATGAGTGCTCGCTGCTGGAAGGACTGCCCTTTCAGTGGCCAAGCT
AACGCATTAAGCACTCCGCCTGGGGAGTACGGCCGCAAGGCTAAAACTCAAAGGAATTGACGGGGACCCGCACAAGCGGT
GGAGCATGTGGTTTAATTCGATGCAACGCGCAGAACCTTACCCAGCCTTGACATCCTTGGAAGCCCGGTGAAAGTCGGGT
GTGCTGCCGCAAGGCAGAACCTTGTGACAGGTGCTGCATGGCTGTCGTCAGCTCGTGCCG
>OTU_214
AGGATTAGATACCCTGGTAGTCCACGCTGTAAACGATGCCTACTAGGTTGCGGAGGTTCTGACACCGTCGCAGTCGTAGC
AAAAGTGTTAAGTAGGCCGCCTGGGGAGTACGGCCGCAAGGCTAAAACTCAAAGGAATTGACGGGGGCTCACACAAGCGG
TGGAGCATGTGGATTAATTCGAAGCAACGCGCAGAACCTTACCTGGGTTTGACATGCATGGATGCCAATCTGGAAACAGA
GGAAGCTGCCCTCGGGTGAAACTTGCACAGGTGCTGCATGGCTGTCGTCAGCTCGTGCTG
>OTU_209
AGGATTAGATACCCTGGTAGTCCACGCCGTAAACGATGAGTGCTAGCTGGTGGATCCGTCTACGATTTACCGGCGCAGCT
AACGCATTAAGCACTCCGCCTGGGGAGTACGGCCGCAAGGCTAAAACTCAAAGGAATTGACGGGGGCCCGCACAAGCGGT
GGAGCATGTGGTTTAATTCGATGCAACGCGAAGAACCTTACCCAGGCTTGACATCCTTGGAAGCCTTCCGAAAGGAGGGT
GTGCTGCCGCAAGGCAGAGCCGAGTGACAGGTGCTGCATGGCTGTCGTCAGCTCGTGTCG
>OTU_211
AGGATTAGATACCCTGGTAGTCCTAGCCGTAAACGATGGATACTAACTAGAGGTCCTCCTGAAGGATCTCTGGTGAAGCA
AATATGTTAAGTATCCCGCCTGGGGAGTATGGTCGCAAGGCTAAAACTCAAAGGAATTGACGGGGGCTCACACAAGCGGT
GGAGCATGTGGTTTAATTCGAAGCAACGCGAAGAACCTTACCCAGACTTGACATGTAGGGATTAACCCTGTGAAAGCAGG
GGGATTGCCTTCTGGGTGTAACCTACACAGGTGTTGCATGGCTGTCGTCAGCTCGTGCCG
>OTU_216
AGGATTAGATACCCTGGTAGTTTTAGCTGTAAACGATGGAGACTCAGTCTTTAGTCATTTTCAATGACCGAGGGCTCTAG
CTAACGCGTTAAGTCTCCCGCCTGGGGAGTATGCTCGCAAGGGTGAAACTCAAAGGAATTGACGGGGGCCCGCACAAGCG
GTGGAGCATGTGGTTTAATTCGAAGCAACGCGCAGAACCTTACCAACCCTTGACATCCCTGTCGCGGCGGCCAGAGATGG
CCACCATCAGTTAGGCTGGACAGGTGACAGGTGCTGCATGGCTGTCGTCAGCTCGTGCCG
>OTU_219
AGGATTAGATACCCTGGTAGTCCACGCCGTAAACGATGAGTGCTAGCTGATGGAAAAGCTATCTTTTCATTGGCGCAGCT
AACGCATTAAGCACTCCGCCTGGGGAGTACGGCCGCAAGGCTAAAACTCAAAGGAATTGACGGGGGCCCGCACAAGCGGT
GGAGCATGTGGTTTAATTCGAAGCAACGCGCAGAACCTTACCCGGGTTTGACATCCCAAGTCAAGCATGGAAACATGCTT
TTGCCCTCGCAAGGGGGAACTTGGAGACAGGTGCTGCATGGCTGTCGTCAGCTCGTGTCG
>OTU_220
AGGATTAGATACCCTGGTAGTCCACGCCGTAAACGATGAATGCTCGCTGGTGGGATGGTCTACATCTCGCTGGCCAAGCT
AACGCTATAAGCATTCCGCCTGGGGAGTACGGCCGCAAGGCTAAAACTCAAAGGAATTGACGGGGGCCCGCACAAGCGGT
GGAGCATGTGGTTTAATTCGATGCAACGCGCAGAACCTTACCCAGCCTTGACATCCTCGGAAGCTCTTCGAAAGTTGAGT
GTGCCTTCGTCAGAAGGAACTGAGTGACAGGTGCTGCATGGCTGTCGTCAGCTCGTGTTG
>OTU_221
AGGATTAGATACCCTGGTAGTCCACGCCGTAAACGATGAGCACTAGGTGGTTGTGTCGTGAGGCATGGCCGTCGTAGATA
ATTTGGTAAGTGCTCCGCCTGGGGAGTATGGTCGCAAGGCTGAAACTCAAAGGAATTGACGGGGGCTCACACAAGCGGTG
GAGGATGTGGTTTAATTCGAAGCAACGCGAAGAACCTTACCAGGTCTTGACATACTGGGATTAACCCGGTGAAAGCCGGG
GGATTACTCACTCGAGTGTAACCATTACAGGTGCTGCATGGCTGTCGTCAGCTCGTGCTG
>OTU_222
AGGATTAGATACCCTGGTAGTCCACGCCGTAAACGATGATGACTAGGTGTTGGGAGTATTGACCCTTTCGGCGCCAAAGC
TACCGCATTAAGTCATCCGCCTGGGGAGTACGGTCGCAAGACTAAAACTCAAAGGAATTGACGGGGGCCCGCACAAGCGG
TGGAGTATGTGGTTTAATTCGACGCAACGCGAAGAACCTTACCTAGGTTAGAAATCAACCGGACGGTTTTCAGAGATGAA
TTCCTTCCTCTTCGGAGGACTGGTTGACAGGTGCTGCATGGCTGTCGTCAGCTCGTGCCG
>OTU_224
AGGATTAGATACCCTGGTAGTCCACGCCGTAAACGATGGATGCTAGCTAATGGGCCTTCTACCGGTTCATCGGCGAAGCT
AACGCATTAAGCATCCCGCCTGGGGAGTACGGCCGCAAGGTTAAAACTCAAAGGAATTGACGGGGGCCCGCACAAGCGGT
GGAGCATGTGGTTTAATTCGAAGCAACGCGCAGAACCTTACCCAGGCTTGACATCCTTGGAACCTCTTGGAAACTTGAGG
GTGCTGTCGTAAGGCAGAACCGAGTGACAGGTGCTGCATGGCTGTCGTCAGCTCGTGTCG
>OTU_231
AGGATTAGATACCCTGGTAGTCCTGGCCGTAAACGATGGGCACTAACTAGGGGCCTCCCTGTGGGGTCCCTGGTGAAGCA
AATGTGATAAGTGCCCCGCCTGGGGAGTATGGTCGCAAGGCTAAAACTCAAAGGAATTGACGGGGGCTCACACAAGCGGT
GGAGCATGTGGTTTAATTCGAAGCAACGCGAAGAACCTTACCCAGGCTTGACATGCAGGGATTATCTCGGTGAAAGTCGA
GTGATTGCCCTTGTGGTGTAACCTGCACAGGTGTTGCATGGCTGTCGTCAGCTCGTGCCG
>OTU_229
AGGATTAGATACCCTGGTAGTCCTGGCCCTAAACGATGGGCACTAAGTAGAGGGGGTTCCGATGCCCTCTCTGCCGGAGC
AAAAGTATTAAGTGCCCCGCCTGGGGAGTATGGTCGCAAGGCTGAAACTCAAAGGAATTGACGGGGGCTCACACAAGCGG
TGGAGCATGTTGTTTAATTCGAAGCAACGCGAAGAACCTTACCTGGGTTTGACATGCAGGGATTAACCTTGTGAAAGCAA
GGGGATTGCCTTCGGGTGTAACCTGCACAGGTGTTGCATGGCTGTCGTCAGCTCGTGCCG
>OTU_233
AGGATTAGATACCCTGGTAGTCCACGCCGTAAACGATGAATGCTAGCTGGCGGCTCTTCTACCGAGTCGTTGGCGTCGCT
AACGCATTAAGCATTCCGCCTGGGGAGTACGGCCGCAAGGCTAAAACTCAAAGGAATTGACGGGGGCCCGCACAAGCGGT
GGAGCATGTGGTTTAATTCGAAGCAACGCGCAGAACCTTACCCAGGCTTGACATCCTCGGAAGTGGAGGGAAACCTCCTC
GTGCTGTCTCACGACAGAACCGAGTGACAGGTGCTGCATGGCTGTCGTCAGCTCGTGCCG
>OTU_237
AGGATTAGATACCCTGGTAGTCCACGCTGTAAACGATGAATGCTAGCTGATGGGACTTCTACCGTTTCATTGGCGTCGCT
AACGCTTTAAGCATTCCGCCTGGGAAGTACGGCCGCAAGGCTAAAACTCAAAGGAATTGACGGGGGCCCGCACAAGCGGT
GGAGCATGTGGTTTAATTCGAAGCAACGCGCAGAACCTTACCCAGGCTTGACATCACTGGAACCCTTGGGAAACCTTGGG
GTGCCCTCTTGCGAGGGAACTGGATGACAGGTGCTGCATGGCTGTCGTCAGCTCGTGCTG
>OTU_240
AGGATTAGATACCCTGGTAGTCCACGCCGTAAACGATGTGTGCTAGCCGTTGGGGTACGTCAGTACTTCGGTGGCGCAGT
TAACGCGTTAAGCACACCGCCTGGGGAGTACGGTCGCAAGATTAAAACTCAAAGGAATTGACGGGGGCCCGCACAAGCGG
TGGAGCATGTGGTTTAATTCGAAGCAACGCGCAGAACCTTACCAGCCCTTGACATGGGGATTATGGATCTTGGAGACAGG
ATCCTTCAGTTCGGCTGGGTCCCGCACAGGTGCTGCATGGCTGTCGTCAGCTCGTGCCG
>OTU_241
AGGATTAGATACCCTGGTAGTCCACGCCGTAAACGATGTGTACTAGTTCGCTGCGGATCTGACTCCGTGGCGGACGCCGA
GAAATCATTAAGTACACCGCCTGGGGAGTACGGTCGCAAGGCTAAAACTCAAAGGAATTGACGGGGGCTCACACAAGCGG
TGGAGCATGTTGCTTAATTCGAAGCAACGCGAAGAACCTTACCTGGGCTTGACATGCACGGATTAGCTCTTGGAAACATG
AGTGACGCCCTCGGGTGGAACGTGCACAGGTGCTGCATGGCTGTCGTCAGCTCGTGCCG
>OTU_236
AGGATTAGATACCCTGGTAGTCCACGCCGTAAACGTTGAATGCTAGGTGTCGGGGGTTTCACCCCCTCGGTGCCGGAGTT
AACGCATTAAGCATTCCGCCTGGGGAGTACGGTCGCAAGATTAAAACTCAAAGGAATTGACGGGGGCCCGCACAAGCGGT
GGAGTATGTGGTTTAATTCGACGCAACGCGCAGAACCTTACCCGGCCTTGACATCCTTGGAATCCTTCCGAAAAGAAGGA
GTGTCCCCTCACGGGGAAGCCAAGTGACAGGTGCTGCATGGCTGTCGTCAGCTCGTGCCG
>OTU_242
AGGATTAGATACCCTGGTAGTCCACGCCGTAAACGTTGAGCACTAGTTGTTGTGGGTATTGACCCCTGCAGTGACGACGC
TAACGCATTAAGTGCTCCGCCTGGGGACTACGGCCGCAAGGCTAAAACTCAAAGGAATTGACGGGGGCCCGCACAAGCGG
TGGAGTATGTGGTTTAATTCGACGCAACGCGCAGAACCTTACCCGGTCTTGACATCGAGGGAAAGCCCGTAGAAATACGG
GCCCCCACCTTCGGGTGGCCCAAAGACAGGTGCTGCATGGCTGTCGTCAGCTCGTGCCG
>OTU_243
AGGATTAGATACCCTGGTAGTCCACGCCGTAAACGATGTGTGCTAGCCGTTGGGGCACGTTGGTGCTTCAGTGGCGCAGC
TAACGCGTTAAGCACACCGCCTGGGGAGTACGGTCGCAAGATTAAAACTCAAAGGAATTGACGGGGGCCCGCACAAGCGG
TGGAGCATGTGGTTTAATTCGAAGCAACGCGCAGAACCTTACCAGCCCTTGACATGGGGGTCGCGGGTGCCGGAGACGGT
ACTCATCAGTTCGGCTGGACCCCGCACAGGTGCTGCATGGCTGTCGTCAGCTCGTGCTG
>OTU_244
AGGATTAGATACCCTGGTAGTCCACGCCGTAAACGATGAGTGCTAAGTGTTGGTCTCATAAGAGATCAGTGCTGCAGCTA
ACGCATTAAGCACTCCGCCTGGGGAGTACGACCGCAAGGTTGAAACTCAAAGGAATTGACGGGGACCCGCACAAGCGGTG
GAGCATGTGGTTTAATTCGAAGCAACGCGAAGAACCTTACCAAGTCTTGACATACTGTGAGGACACAAGAGATTGTGTTG
TTCTGACCTTTGGTTAGACACAGATACAGGTGGTGCATGGTTGTCGTCAGCTCGTGCCG
>OTU_245
AGGATTAGATACCCTGGTAGTCCACGCCGTAAACGATGAACACTAGGTGTTGCGGGTATTGACCCCTGCAGTGCCGACGC
TAACGCATTAAGTGTTCCGCCTGGGGACTACGGCCGCAAGGCTAAAACTCAAAGGAATTGACGGGGGCCCGCACAAGCGG
TGGAGTATGTGGTTTAATTCGACGCAACGCGCAGAACCTTACCCGGGCTTGACATCGAGGGAAAGCTCTTAGAAATAAGA
GCCCTCTTCTTCGGAAGACCCAAAGACAGGTGCTGCATGGCTGTCGTCAGCTCGTGCCG
>OTU_249
AGGATTAGATACCCTGGTAGTCCACGCCGTAAACGATGAGTGCTAAGTGTTAGAGGGGTCACACCCTTTAGTGCTGCAGC
TAACGCGATAAGCACTCCGCCTGGGGAGTACGGCCGCAAGGCTGAAACTCAAAGGAATTGACGGGGGCCCGCACAAGCGG
TGGAGCATGTGGTTTAATTCGAAGCAACGCGAAGAACCTTACCAGGTCTTGACATCCCCTGACAACCCAAGAGATTGGGC
GTTCCCCCTTCGGGGGGACAGGGTGACAGGTGGTGCATGGTTGTCGTCAGCTCGTGTCG
>OTU_247
AGGATTAGATACCCTGGTAGTCCACGCCGTAAACGATGAGCACTAGTTGTTGTGGGTATTGACCCCTGCAGTGACGACGC
TAACGCATTAAGTGCTCCGCCTGGGGACTACGGCCGCAAGGCTAAAACTCAAAGGAATTGACGGGGGCCCGCACAAGCGG
TGGAGTATGTGGTTTAATTCGACGCAACGCGCAGAACCTTACCCGGTCTTGACATTGAGGGAAAGTCCGCAGAAATGCGG
ACCCCCACCTTCGGGTGGCCCAAAAACAGGTGCTGCATGGCTGTCGTCAGCTCGTGTTG
>OTU_246
AGGATTAGATACCCTGGTAGTCCACACCGTAAACGATGGGCACTAGGTGTTGGAGGGATATTGACCCCCTCAGTGCCGCA
GCTAACGCATTAAGTGCCCCGCCTGGGGAGTACGGTCGCAAGGCTGAAACTCAAAGGAATTGACGGGGACCCGCACAAGC
AGTGGAGCATGTGGCTCAATTCGACGCAACGCGAAGAACCTTACCTGGGTTTGACATTCGGAGAACTTCCAGGAAACAGG
AAGGTGCCCCTCGGGGAGCTCCGTGACAGGTGCTGCATGGCTGTCGTCAGCTCGTGCTG
>OTU_250
AGGATTAGATACCCTGGTAGTCCTAGCTGTAAACGATGGGTACTGGGTATGGGCCGTTCCTATGCGGTCCTTGCCGGAGC
TAATGTATTAAGTACCCCGCCTGGGGAGTATGGTCGCAAGGCTAAAACTCAAAGGAATTGACGGGGGCTCACACAAGCGG
TGGAGGATGTGGTTTAATTCGAAGCAACGCGCAGAACCTTACCCGGGTTTGAAATGTACGGATTAGGCTCCTGAAAGGGA
GTTGACGCCGCAAGGTGGAACGTACACAGGTGTTGCATGGCTGTCGTCAGCTCGTGCTG
>OTU_252
AGGATTAGATACCCTGGTAGTCCACGCCGTAAACGATGCGCACTAGGTCGGAGCGGTTTTGACGCCCTTCCGGCCGACGT
AAAAACATTAAGTGCGCCGCCTGGGGAGTACGGTCGCAAGGCTAAAACTCAAAGGAATTGACGGGGGCTCACACAAGCGG
TGGAGCATGTTGCTTAATTCGAGGCAACGCGAAGAACCTTACCTGGGTTTGACATGCACGGATTAGCTCGGTGAAAGTCG
AGTGACGCCTTCGGGTGGAACGTGCACAGGTGATGCATGGCTGTCGTCAGCTCGTGCCG
>OTU_253
AGGATTAGATACCCTGGTAGTCCACGCCCTAAACGATGTGCACTAGGCCCCGGGACTTTCAACGGTTTCGGGGTCGAAGA
GAAATCGATAAGTGCACCGCCTGGGGAGTACGGTCGCAAGGCTAAAACTCAAAGGAATTGACGGGGGCTCACACAAGCGG
TGGAGCATGTTGCTTAATTCGAAGCAACGCGAAGAACCTTACCAGGGTTTGACATGCACGGATTAACTCTATGAAAGTAG
AGCCACGCCCTCGGGTGGAACGTGCACAGGTGCTGCATGGCTGTCGTCAGCTCGTGCTG
>OTU_254
AGGATTAGATACCCTGGTAGTCCACGCCGTAAACGATGTGTGCTAGCCGTCGGGGCCCCTAGGGCTTCGGTGGCGCAAGC
TAACGCGTTAAGCACACCGCCTGGGGAGTACGGCCGCAAGGTTAAAACTCAAAGGAATTGACGGGGGCCCGCACAAGCGG
TGGAGCATGTGGTTTAATTCGAAGCAACGCGCAGAACCTTACCAGCCCTTGACATGGGGATTTTGGAGGCCGGAGACGGC
CTCCTTCAGTTCGGCTGGGTCCCGCACAGGTGCTGCATGGCTGTCGTCAGCTCGTGCCG
>OTU_259
AGGATTAGATACCCTGGTAGTCCACGCCGTAAACGATGCGCACTGGGTCGGTGTCCCTTCGACGGGTTGCCGGCCGGAGA
GAAATTGTTAAGTGCGCCGCCTGGGGAGTACGGTCGCAAGGCTAAAACTCAAAGGAATTGACGGGGGCTCACACAAGCGG
TGGAGCATGTTGCTTAATTCGAAGCAACGCGAAGAACCTTACCTGGGCTTGACATGCACGGATTAGCTCTTGGAAACATG
AGTGACGCCCTCGGGTGGAACGTGCACAGGTGCTGCATGGCTGTCGTCAGCTCGTGCCG
>OTU_255
AGGATTAGATACCCTGGTAGTCCACGCCGTAAACGATGAGCACTAGTTGTTGCGGGTATTGACCCCTGCAGTGACGACGC
TAACGCATTAAGTGCTCCGCCTGGGGACTACGGCCGCAAGGCTAAAACTCAAAGGAATTGACGGGGGCCCGCACAAGCGG
TGGAGTATGTGGTTTAATTCGACGCAACGCGCAGAACCTTACCCGGCCTTGACATCGAGGGAAAGCCCTATGAAAGTAGG
GCCCTCACCTTCGGGTGACCCAAAGACAGGTGCTGCATGGCTGTCGTCAGCTCGTGCTG
>OTU_260
AGGATTAGATACCCTGGTAGTCCACGCCGTAAACGATGTGTGCTAGCCGTTGGGGTACGTCAGTACTTCGGTGGCGCAGT
TAACGCGTTAAGCACACCGCCTGGGGAGTACGGTCGCAAGATTAAAACTCAAAGGAATTGACGGGGGCCCGCACAAGCGG
TGGAGCATGTGGTTTAATTCGAAGCAACGCGCAGAACCTTACCAGCCCTTGACATGGGGACTATGGGATTTGGAGACAGA
TCCCTTCAGTTCGGCTGGGTCCCGCACAGGTGCTGCATGGCTGTCGTCAGCTCGTGTTG
>OTU_257
AGGATTAGATACCCTGGTAGTCCTAGCTGTAAACGATCCGTACTAGAGGGGTGACGGCTTGCCGTTGCCGCTCGTAGCAA
AAGTGTTAAGTACGGCGCCTGGGGAGTATGGTCGCAAGGCTGAAACTCAAAGGAATTGACGGGGGCTCACACAAGCGGTG
GAGCATGTGGCTTAATTCGAGGCAACGCGAAGAACCTTATCCTGGGTTGAACTACGGCGGATGGCTTACCTGAAAGGGAT
AAGTCTGCCTTCGGGTGAAACGTCGATAGGTGCTGCATGGCTGTCGTCAGCTCGTGCCG
>OTU_256
AGGATTAGATACCCTGGTAGTCCACGCCGTAAACGATGAGCACTAGGTGTTGCGGGTATTGACCCCTGCAGTGCCGACGC
TAACGCATTAAGTGCTCCGCCTGGGGACTACGGCCGCAAGGCTAAAACTCAAAGGAATTGACGGGGGCCCGCACAAGCGG
TGGAGTATGTGGTTTAATTCGACGCAACGCGCAGAACCTTACCCGGCCTTGACATCGAGGGAAAGCTCTTAGAAATAAGA
GCCCTCCCCTTCGGGGGACCCGAAGACAGGTGCTGCATGGCTGTCGTCAGCTCGTGCTG
>OTU_258
AGGATTAGATACCCTGGTAGTCCACGCCGTAAACGATGTGTGCTAGCCGTCGGGGTCCCTAGGGCTTCGGTGGCGTAAGC
TAACGCGTTAAGCACACCGCCTGGGGAGTACGGCCGCAAGGTTAAAACTCAAAGGAATTGACGGGGGCCCGCACAAGCGG
TGGAGCATGTGGTTTAATTCGAAGCAACGCGCAGAACCTTACCAGCCCTTGACATGGGGATTATGGGTTTTGGAGACAGA
ACCCTTCAGTTCGGCTGGGTCCCGCACAGGTGCTGCATGGCTGTCGTCAGCTCGTGCCG
>OTU_263
AGGATTAGATACCCTGGTAGTCCACGCCGTAAACGATGAGTGCTAAGTGTTAGAGGGTATCCACCCTTTAGTGCTGTAGC
TAACGCATTAAGCACTCCGCCTGGGGAGTACGCTCGCAAGAGTGAAACTCAAAGGAATTGACGGGGGCCCGCACAAGCGG
TGGAGCATGTGGTTTAATTCGAAGCAACGCGAAGAACCTTACCAGGTCTTGACATCCCCTGACAACCCGAGAGATCGGGC
GTTCCCCCTTCGGGGGGACAGGGTGACAGGTGGTGCATGGTTGTCGTCAGCTCGTGCCG
>OTU_262
AGGATTAGATACCCTGGTAGTCCACGCCGTAAACGATGTGTGCTAGCCGTTGGGGCGCGTCAGCGCTTCGGTGGCGCAGT
TAACGCGTTAAGCACACCGCCTGGGGAGTACGGTCGCAAGATTAAAACTCAAAGGAATTGACGGGGGCCCGCACAAGCGG
TGGAGCATGTGGTTTAATTCGAAGCAACGCGCAGAACCTTACCAGCCCTTGACATGGGGGTTATGGTCCTTGGAGACAGG
GACCTTCAGTTCGGCTGGGCCCCGCACAGGTGCTGCATGGCTGTCGTCAGCTCGTGTCG
>OTU_261
AGGATTAGATACCCTGGTAGTCCACGCCGTAAACGATGTGTGCTAGCCGTTGGGACACGCAGGTGTTTCGGTGGCGCAGT
TAACGCGTTAAGCACACCGCCTGGGGAGTACGGCCGCAAGGTTAAAACTCAAAGGAATTGACGGGGGCCCGCACAAGCGG
TGGAGCATGTGGTTTAATTCGAAGCAACGCGCAGAACCTTACCAGCCCTTGACATCCCGGTCGCGGGCCCTGGAGACGGG
GTCTTTCAGTTCGGCTGGACCGGAGACAGGTGCTGCATGGCTGTCGTCAGCTCGTGCTG
>OTU_266
AGGATTAGATACCCTGGTAGTCCTAGCCGTAAACGATGGGTACTACGTAGAGGGCCTCCCTAAGGGCTCTCTGCCGGAGC
TAATGTGTTAAGTACCCCGCCTGGGGAGTATGGTCGCAAGGCTAAAACTCAAAGGAATTGACGGGGGCTCACACAAGCGG
TGGAGCATGTTGTTTAATTCGATGCAACGCGAAGAACCTTACCTGGGCTTGACATGTAAGTGGTACCAATCCGAAAGGTG
CGGGACCCTCTTTGAGGGAGCTTACACAGGTATTGCATGGCTGTCGTCAGCTCGTGCCG
>OTU_264
AGGATTAGATACCCTGGTAGTCCACGCCGTAAACGATGTCAACTAGGTGTTGGGATGGGTAATCATCTCATTGCCGGAGC
TAACGCATTAAGTTGACCGCCTGGGGAGTACGGTCGCAAGATTAAAACTCAAAGGAATTGACGGGGGCCCGCACAAGCGG
TGGAGTATGTGGTTTAATTCGACGCAACGCGCAGAACCTTACCTGGTCTTGACATCCCGAGAATCTCTGTGAAAGCAGAG
AGTGCCTCTTTTGAGGAATTCGGTGACAGGTGCTGCATGGCTGTCGTCAGCTCGTGCCG
>OTU_269
AGGATTAGATACCCTGGTAGTCCACGCCGTAAACGATGTGTACTAGTTTGATGCGGATCTGACTCCGTGTCGAACGCCGA
GAAATCATTAAGTACACCGCCTGGGGAGTACGGTCGCAAGGCTAAAACTCAAAGGAATTGACGGGGGCTCACACAAGCGG
TGGAGCATGTTGCTTAATTCGAAGCAACGCGAAGAACCTTACCTGGGCTTGACATGTACGGATTAGCTTTTGGAAACATA
AGTGACGCCCTTGGGTGGAACGTACACAGGTGCTGCATGGCTGTCGTCAGCTCGTGTTG
>OTU_267
AGGATTAGATACCCTGGTAGTCCACGCCCTAAACGATGTGCACTAGATCGAGGAGGTTTTGACGCCATCTCGATTGTAGT
TAAAACATTAAGTGCACCGCCTGGGGAGTACGGTCGCAAGACTAAAACTCAAAGGAATTGACGGGGGCTCACACAAGCGG
TGGAGCATGTGGCTTAATTCGAAGCAACGCGAAGAACCTTACCAGGGTTTGACATGGTCGGATTAGTGAATCGAAAGATG
ATCGACACCTTCGGGTGGAACGACCACAGGTGCTGCATGGCTGTCGTCAGCTCGTGCTG
>OTU_268
AGGATTAGATACCCTGGTAGTCCACGCCGTAAACGATGGGTACTAGGTGCTGCGGGTATTTGACCCCTGCAGTGCCGTAA
GTTAACGCGTTAAGTACCCCGCCTGGGGAGTACGGTCGCAAGATTAAAACTCAAAGGAATTGACGGGGGCCCGCACAAGC
GGTGGAGCATGTGGTTTAATTCGAAGCAACGCGCAGAACCTTACCCAGGCTTGACATCCTGAGAACTTGCCAGAGATGGC
TTGGTGCCCTTCGGGGAACTCGGAGACAGGTGCTGCATGGCTGTCGTCAGCTCGTGCTG
>OTU_271
AGGATTAGATACCCTGGTAGTCCACGCCGTAAACGATGGATACTAGCTGTTTATATCCTATTTTATAGGATTGTAAGTGG
CCAAGCGAAAGTGATAAGTATCCCACCTGGGGAGTACGTTCGCAAGAATGAAACTCAAAGGAATTGACGGGGGCCCGCAC
AAGCGGTGGAGCATGTGGTTTAATTCGATGATACGCGAGGGACCTTACCAAGGCTTAAATGCAATACGAATAATTTGGAA
ACAGATTAGTCCACAGGACGCATTGCAAGGTGCTGCATGGTTGTCGTCAGCTCGTGCTG
>OTU_265
AGGATTAGATACCCTGGTAGTCCACGCCGTAAACGATGTGTGCTAGCCGTTGGGGTGCATCAGCACTTCGGTGGCGCAGC
TAACGCGTTAAGCACACCGCCTGGGGAGTACGGCCGCAAGGTTAAAACTCAAAGGAATTGACGGGGGCCCGCACAAGCGG
TGGAGCATGTGGTTTAATTCGAAGCAACGCGCAGAACCTTACCAGCCCTTGACATGGACGTTTATGGATGGCGGAGACGC
CTTCCTCGGTTCGGCCGGGCGTCGCACAGGTGCTGCATGGCTGTCGTCAGCTCGTGTTG
>OTU_275
AGGATTAGATACCCTGGTAGTCCTAGCTGTAAACGATGAGCACTTGTTCGAGGGGACCTCCACATCTTCTTGGACGTAGC
GAAAGTGTTAAGTGCTCCGCCTGGGGAGTATGGTCGCAAGGCTGAAACTCAAAGGAATTGACGGGGGCTCACACAAGCGG
TGGAGGATGTGGCTTAATTCGAGGCTACGCGAAGAACCTTATCCTGGTCTTGACATGCTTAGGAATCCGCTGGAAACAGT
GGAGTGCCTTTCGGGGAGCCTTTGCACAGGTGCTGCATGGCTGTCGTCAGCTCGTGCTG
>OTU_276
AGGATTAGATACCCTGGTAGTCCACGCCGTAAACGATGCGCACTAGGTATCAGCGCCTCTGACGGGGTTGGTGCCGAAAC
AAAAGCGATAAGTGCGCCGCCTGGGGAGTACGGCCGCAAGGCTAAAACTCAAAGGAATTGACGGGGGCTCACACAAGCGG
TGGAGCATGTGGATTAATTCGAAGCAACGCGAAGAACCTTACCTGGGTTTGACATGCTAGGATGCACCCGTGAAAGCGGG
CTATGCTGCCTCTGGTGAAACTAGCACAGGTGCTGCATGGCTGTCGTCAGCTCGTGCTG
>OTU_278
AGGATTAGATACCCTGGTAGTCCTAGCTGTAAACGATGGGCACTGGGTAGAGGAGGTTCCTATGCCTTCTTTGCCGGAGC
TAATGTTTTAAGTGCCCCGCCTGGGGAGTATGGTCGCAAGGCTAAAACTCAAAGGAATTGACGGGGGCTCACACAAGCGG
TGGAGGATGTGGTTTAATTCGAAGCAACGCGCAGAACCTTACCCGGGTTTGAAATGCAGGGATTAGTCCCCTGAAAGGGG
GGTGACGCCGCAAGGTGGAACCTGCACAGGTGTTGCATGGCTGTCGTCAGCTCGTGCCG
>OTU_280
AGGATTAGATACCCTGGTAGTCCACGCCGTAAACGATGAGTGCTAGGTGTTGGGGAGGTTACTCTTCAGTGCCGCAGCTA
ACGCAATAAGCACTCCGCCTGGGGAGTACGTACGCAAGTATGAAACTCAAAGGAATTGACGGGGACCCGCACAAGCAGCG
GAGCATGTGGTTTAATTCGAAGCAACGCGAAGAACCTTACCAGGGCTTGACATCCCTCTGACGGGCCTAGAGATAGGTCT
TTCTACCTTAGGGTAGACAGAGGAGACAGGTGGTGCATGGTTGTCGTCAGCTCGTGCTG
>OTU_283
AGGATTAGATACCCTGGTAGTCCACGTCCGTAAACGATGAATGCTAGACGCTTGTCCCGTTTGCCGGGTGGGTGTCGCAG
CTAACGCATTAAGCATTCCGCCTGGGGAGTACGGTCGCAAGATTAAAACTCAAAGGAATTGACGGGGGCCCGCACAAGCG
GTGGAGTATGTGGTTTAATTCGACGCAACGCGCAGAACCTTACCCAGCCTTGACATTATAGAGAATCCCGCAGAGATGTA
GGAGTGCTTTTACGAGAACTTTATAACAGGTGCTGCATGGCTGTCGTCAGCTCGTGTCG
>OTU_282
AGGATTAGATACCCTGGTAGTCTTAGCCGTAAACGATGGGTACTAGGTGTTGGGGGACATTGACCCCCTCAGTGCCGTAG
CTAACGCATTAAGTACCCCGCCTGGGGAGTACGGCCGCAAGGCTGAAACTCAAAGGAATTGACGGGGACCCGCACAAGCA
GTGGAGCATGTTGCTCAATTCGATGCAACGCGAAGAACCTTACCAGGGCTTGACATCCTTGAGAACTTCTTGGAAACAAG
AAGGTGCCTTCGGGATCCTCTCGAGACAGGTGCTGCATGGCTGTCGTCAGCTCGTGCCG
>OTU_281
AGGATTAGATACCCTGGTAGTCTACGCAGTAAATGATGAGTGTTCATATTTAGGTCAGAAGCTTAGATATCAAGCTAACG
CGTTAAACGCTCCGCCTGAGTAGTACGGTCGCAAGACTGAAACTCAAAGGAATTGACGGGGATCTATACTAGTAGTGGAG
CATGTGGTTTAATTCGATAATCCGCGCGAAACCTTACCAGTTCTTGATATACTTTTAAATTATATAGTTCAAAGCTGTTT
TTGGCTGGAATTATTATTAATTGATACAGGTGTTGCATGGCTGTCGTCAGCTCGTGTTG
>OTU_287
AGGATTAGATACCCTGGTAGTCCACGCCGTAAACGATGTGTGCTAGCCGTTGGGGAACGTCAGTTCTTCGGTGGCGCAGT
TAACGCGTTAAGCACACCGCCTGGGGAGTACGGTCGCAAGATTAAAACTCAAAGGAATTGACGGGGGCCCGCACAAGCGG
TGGAGCATGTGGTTTAATTCGAAGCAACGCGCAGAACCTTACCAGCTCTTGACATGGGGGTTATGGTCTTTGGCGACAGA
GACCTTCAGTTCGGCTGGGCCCCACACAGGTGCTGCATGGCTGTCGTCAGCTCGTGTTG
>OTU_290
AGGATTAGATACCCTGGTAGTCCACGCCGTAAACGATGTGTGCTAGTTGTTGGGTCTCTTTAGAGACTCGGTGACGCAGA
GAAATCGTTAAGCACACCGCCTGGGGAGTACGGCCGCAAGGTTAAAACTCAAAGGAATTGACGGGGACCCGCACAAGCGG
TGGAGCATGTCGTTTAATTCGAAGCAACGCGAAGAACCTTACCCACTCTTGACATCCTTCTTGGGACTTTCAGAGATGAT
TGTCTTCGGTTCGGCCGGGGAAGTGACAGGTGCTGCATGGCTGTCGTCAGCTCGTGTTG
>OTU_292
AGGATTAGATACCCTGGTAGTCCACGCCGTAAACGATGCACACTAGGTCGATGGCGCTTCGACGCGTTGTCGGCCGGAGA
GAAATTATTAAGTGTGCCGCCTGGGGAGTACGGTCGCAAGGCTAAAACTCAAAGGAATTGACGGGGGCTCACACAAGCGG
TGGAGCATGTTGCTTAATTCGAAGCAACGCGAAGAACCTTACCTGGGCTTGACATGCACGGATTAGCTCTTGGAAACATG
AGTGACGCCCTCGGGTGGAACGTGCACAGGTGCTGCATGGCTGTCGTCAGCTCGTGTTG
>OTU_294
AGGATTAGATACCCTGGTAGTCCTAGCCGTAAACGATGGGTACTAGCTTGGGGGATCCCTGTGTTCTTCCAGGTGAAGCA
AAAGTGATAAGTACCCCGCCTGGGGAGTATGGTCGCAAGGCTGAAACTCAAAGGAATTGACGGGGGCTCACACAAGCGGT
GGAGCATGTGGTTTAATTCGAAGCAACGCGAAGAACCTTACCTAGGCTTGACATGCAGGGGCTAGGCCGGTGAAAGTCGG
CTGATTACCTTCGGGTGTGACCTGCACAGGTGTTGCATGGCTGTCGTCAGCTCGTGCCG
>OTU_289
AGGATTAGATACCCTGGTAGTCCACGCCGTAAACGATGAATACTAGGTGTCGGGCCTTACGGGGTTCGGTGCCGCAGCTA
ACGCATTAAGTATTCCACCTGGGAAGTACGACCGCAAGGTTGAAACTCAAAGGAATTGACGGGGACCCGCACAAGCGGTG
GAGCATGTGGTTTAATTCGAAGCAACGCGAAGAACCTTACCTAAACTTGACATCCTTTTGACCGGAGGGTAATGCCTCTT
TTCCTAGCTTGCTAGGACAGAAGTGACAGGTGGTGCATGGTTGTCGTCAGCTCGTGTCG
>OTU_291
AGGATTAGATACCCTGGTAGTCCACGCCGTAAACGTTGAGCACTAGTTGTTGTGGGTATTGACCCCCGCAGTGACGACGC
TAACGCATTAAGTGCTCCGCCTGGGGACTACGGCCGCAAGGCTAAAACTCAAAGGAATTGACGGGGGCCCGCACAAGCGG
TGGAGTATGTGGTTTAATTCGACGCAACGCGCAGAACCTTACCCGGTCTTGACATTGAGGGAAAGCCCTTGGAAACAAGG
GCCCTCACCTTCGGGTGACCCGAAAACAGGTGCTGCATGGCTGTCGTCAGCTCGTGTCG
>OTU_295
AGGATTAGATACCCTGGTAGTCCTAGCCGTAAACGGTGCGCATTTGCTGTGGGCGGATTCGACCCCGTCCGTGGCGAAGC
TAACGCGTTAAATGCGCCGCCTGGGGAGTACGGTCGCAAGGCTAAAACTCAAAGAAATTGACGGGGGCCTGCACAAGCGG
TGGAGTATGTGGCTTAATTCGATGCAACGCGAAGAACCTTACCTGGGTTTGACATGTAGGTGGTAAAGATCTGAAAAGTG
AATGACCCTCTTTGAGGGAGCCTACACAGGTGCTGCATGGCTGTCGTCAGCTCGTGCCG
>OTU_299
AGGATTAGATACCCTGGTAGTCCACGCCCTAAACGATGTGCACTAGATCGCGGCGGTTTTGACGCCGTCGTGGTCGTAGA
GAAATTGTTAAGTGCACCGCCTGGGGAGTACGGTCGCAAGGCTAAAACTCAAAGGAATTGACGGGGGCTCACACAAGCGG
TGGAGCATGTTGCTTAATTCGAAGCAACGCGAAGAACCTTACCTGGGTTTGACATGTACGGATTAACTTTGTGAAAGCAG
AGCCACGCCCTCGGGTGGAACGTACACAGGTGCTGCATGGCTGTCGTCAGCTCGTGTTG
>OTU_302
AGGATTAGATACCCTGGTAGTCCACGCCGTAAACGATGTGTGCTAGCCGTCGGGCTCCTTAGGAGTTCGGTGGCGCAGCT
AACGCGTTAAGCACACCGCCTGGGGAGTACGGCCGCAAGGTTAAAACTCAAAGGAATTGACGGGGGCCCGCACAAGCGGT
GGAGCATGTGGTTTAATTCGAAGCAACGCGCAGAACCTTACCAGCCCTTGACATCCCGGTCGCGGTCCTTGGAGACGAGG
ACTTTCAGTTCGGCTGGACCGGAGACAGGTGCTGCATGGCTGTCGTCAGCTCGTGCTCG
>OTU_301
AGGATTAGATACCCTGGTAGTCCACGCCCTAAACGATGTGCACTAGGTTGGAGCGGTTTTGACGCCGTTCTGGCCGGAGA
GAAATTGTTAAGTGCACCGCCTGGGGAGTACGGTCGCAAGGCTAAAACTCAAAGGAATTGACGGGGGCTCACACAAGCGG
TGGAGCATGTTGCTTAATTCGAAGCAACGCGAAGAACCTTACCTGGGTTGAACTACGGCGGATTAGCTCATGGAAACATG
AGTGACGCCCTTGGGTGGAACGTCGATAGGTGCTGCATGGCTGTCGTCAGCTCGTGCCG
>OTU_297
AGGATTAGATACCCTGGTAGTCCTAGCCGTAAACGATGGGCACTAGCTAGAGGCCTTCTGTATGGGTCTCTGGTGAAGCA
AATGTGTTAAGTGCCCCGCCTGGGGAGTATGGTCGCAAGGCTAAAACTCAAAGGAATTGACGGGGGCTCACACAAGCGGT
GGAGCATGTGGTTTAATTCGAAGCAACGCGAAGAACCTTACCCAGGCTTGACATGTAGGGATTAACTCTGTGAAAGCAGA
GGGATTGCCTTCGGGTGTAACCTACACAGGTGTTGCATGGCTGTCGTCAGCTCGTGCTG
>OTU_300
AGGATTAGATACCCTGGTAGTCCACAGCTGTAAACGATGGGCACTAGGTGTCGCGGGTCTTGACCCCTGCGGCGCCGTAA
GTTAACGCGTTAAGTGCCCCGCCTGGGGAGTACGGCCGCAAGGTTAAAACTCAAAGGAATTGACGGGGGCCCGCACAAGC
GGTGGAGCATGTGGTTTAATTCGAAGCAACGCGAAGAACCTTACCTGGGCTTGACATCTGGAGAACTTCCGAGAAATCGG
TCGGTGCCCTTCGGGGAACTCCAAGACAGGTGCTGCATGGCTGTCGTCAGCTCGTGTTG
>OTU_306
AGGATTAGATACCCTGGTAGTCCACGCCGTAAACGATGCGCACTGGGTATCAGCGTCACTGACGACGTTGGTGCCGTAGC
AAAAGCGTTAAGTGCGCCGCCTGGGGAGTACGGCCGCAAGGCTAAAACTCAAAGGAATTGACGGGGGCTCACACAAGCGG
TGGAGCATGTGGATTAATTCGAAGCAACGCGAAGAACCCTACCTGGGTTTGAAATGCTAGGATGCACCCGTGAAAGCGGG
CTATGCTGCTTTTAGTGAAACTAGCACAGGTGCTGCATGGCTGTCGTCAGCTCGTGTCG
>OTU_303
AGGATTAGATACCCTGGTAGTCCACGCCCTAAACGATGGATACTTTGTGGTGCGGGTGTCGACCCCTGCATTACAGGAGC
TAACGCATTAAGTATCCCGCCTGGGGAGTACGGTCGCAAGGCTGAAACTCAAAGGAATTGACGGGGGCCCGCACAAGCGG
TGGAGCATGTGGTTTAATTCGAAGCAACGCGCAGAACCTTACCTGGGCTTGAACTGCAGTTGAGTTGGGCAGAGATGTCC
TTTTCCGTCTTTGACGGACGACTGTGGAGGTGCTGCATGGCTGTCGTCAGCTCGTGTCG
>OTU_304
AGGATTAGATACCCTGGTAGTCCACGCTGTAAACGATGAGCACTAGTTGTTGCGGGTATTGACCCCTGCAGTGACGACGC
TAACGCATTAAGTGCTCCGCCTGGGGACTACGGCCGCAAGGCTAAAACTCAAAGGAATTGACGGGGGCCCGCACAAGCGG
TGGAGTATGTGGTTTAATTCGACGCAACGCGCAGAACCTTACCCGGTCTTGACATCGAGGGAAAGCTCTTGGAAACAAGA
GCCCCCAGCTTCGGCTGGCCCAAAGACAGGTGCTGCATGGCTGTCGTCAGCTCGTGTCG
>OTU_308
AGGATTAGATACCCTGGTAGTCCACGCCGTAAACGCTGTGTACTAGGTGTAGCGGGTATTGACCCCTGCTGTGCCGACGC
TAACGCATTAAGTACACCGCCTGGGGAGTACGGCCGCAAGGCTAAAACTCAAAGGAATTGACGGGGGCCCGCACAAGCGG
TGGAGTATGTGGTTTAATTCGACGCAACGCGCAGAACCTTACCCGGCCTTGACATCGAAGGAATCCACGGGAAACCGAGG
AGTATCCTCTTTGAGGAACCTGAAGACAGGTGCTGCATGGCTGTCGTCAGCTCGTGTCG
>OTU_309
AGGATTAGATACCCTGGTAGTCCACGCCGTAAACGATGAGTGCTAGACGGTGGGAGTTCTTTTGACCCTTCCATTGTCGA
AGCTAACGCGTTAAGCACTCCGCCTGGGGAGTACGGTCGCAAGACTAAAACTCAAAGGAATTGACGGGGGCCCGCACAAG
CGGTGGAGCATGTGGTTTAATTCGACGCAACGCGCAGAACCTTACCTGGGTTAAATCCATCGGAACCCGGCCGAAAAGCT
GGGGTGCCCTTCGGGGAATCGATGCGAAGGTGCTGCATGGCTGTCGTCAGCTCGTGTTG
>OTU_313
AGGATTAGATACCCTGGTAGTCCACGCCGTAAACGATGTGCACTAGATTGGTGGAGATCTGACTCTTTGCCAGTCGCAGA
GAAATCATTAAGTGCACCGCCTGGGGAGTACGGTCGCAAGGCTAAAACTCAAAGGAATTGACGGGGGCTCACACAAGCGG
TGGAGCATGTTGCTTAATTCGAAGCAACGCGAAGAACCTTACCTGGGCTTGACATGCACGGATTAGCTTTTGGAAACAAG
AGTGACGCCCTCGGGTGGAACGTGCACAGGTGCTGCATGGCTGTCGTCAGCTCGTGCCG
>OTU_311
AGGATTAGATACCCTGGTAGTCCACGCCGTAAACGATGAGCACTAGGTGTTGCGGGTATTGACCCCTGCAGTGCCGACGC
TAACGCATTAAGTGCTCCGCCTGGGGACTACGGCCGCAAGGCTAAAACTCAAAGGAATTGACGGGGGCCCGCACAAGCGG
TGGAGTATGTGGTTTAATTCGACGCAACGCGCAGAACCTTACCCGGACTTGACATCGAGGGAAAGCCCTTGGAAACAAGG
GCCCGCTTCTTCGGAAGCTCCAAAGACAGGTGCTGCATGGCTGTCGTCAGCTCGTGCTG
>OTU_315
AGGATTAGATACCCTGGTAGTCCACGCCGTAAACGATGGGCACTAGGTGTTGGGTCGACCTTCGGGTCGGTTCGGTGCCG
CAGCTAACGCATTAAGTGCCCCGCCTGGGGAGTACGCTCGCAAGGGTGAAACTCAAAGGAATTGACGGGGGCCCGCACAA
GCGGTGGAGCATGTGGTTTAATTCGATGCAACGCGAAGAACCTTACCGGGGCTTGAACTGTAGAGTAAACCCTGTGAAAG
CAGGACTGTCTTCGGACGACTCTATAGAGGTGCTGCATGGCTGTCGTCAGCTCGTGTCG
>OTU_319
AGGATTAGATACCCTGGTAGTCCTAGCCGTAAACGATGAGCACTGGGTTGAGGGGACTTCCACATCCTCTCGGCCGTAGC
GAAAGCGTTAAGTGCTCCGCCTGGGGAGTATGGTCGCAAGGCTGAAACTCAAAGGAATTGACGGGGGCTCACACAAGCGG
TGGAGGATGTGGCTTAATTCGAGGCTACGCGAAGAACCTTATCCTAGATTTGACATGCTTGAGAGTCTCTATGAAAGTAG
AGAGTGCCCTTCGGGGAGCTTTTGCACAGGTGCTGCATGGCTGTCGTCAGCTCGTGTCG
>OTU_325
AGGATTAGATACCCTGGTAGTCCACGCCGTAAACGATGAGTGCTAAGTGTTAGAGGGGTCAAACCCTTTAGTGCTGTAGC
TAACGCGTTAAGCACTCCGCCTGGGGAGTACAGCCGCAAGGCTGAAACTCAAAGGAATTGACGGGGGCCCGCACAAGCGG
TGGAGCATGTGGTTTAATTCGAAGCGACGCGAAGAGCCTTACCAGGTCTTGACATCCCCTGACAACCCTGGAGACAGGGC
GTTCCCCCTTCGGGGGGACAGGGTGACAGGTGGTGCATGGTTGTCGTCAGCTCGTGCTG
>OTU_324
AGGATTAGATACCCTGGTAGTCCTAGCTGTAAACGATGAGTACTAGTTGGGAGGGGCTCCGGCCCATCCTGACGCAGCGA
AAGCATTAAGTACTCCGCCTGGGGAGTATGGTCGCAAGGCTGAAACTCAAAGGAATTGACGGGGGCTCACACAAGCGGTG
GAGCATGTGGCTTAATTCGAGGCAACGCGAAGAACCTTATCCTGGATTTGACATGCTTGGATGGCTCGCCTGAAAGGGAT
GAGTCTGCCTTCGGGTGAAACTTGCACAGGTGCTGCATGGCTGTCGTCAGCTCGTGCCG
>OTU_328
AGGATTAGATACCCTGGTAGTCCACGCCGTAAACGATGTCTGCTAGCCGTCGGGGCTCTTTAGAGCTTCGGTGGCGCAGC
TAACGCACTAAGCAGACCGCCTGGGGAGTACGGCCGCAAGGTTAAAACTCAAAGGAATTGACGGGGGCCCGCACAAGCGG
TGGAGCATGTGGTTTAATTCGAAGCAACGCGCAGAACCTTACCAGCTTTTGACATCCTGGTCGCGGAACCTAGAGATAGT
TTCCTTCAGTTCGGCTGGACCAGTGACAGGTGCTGCATGGCTGTCGTCAGCTCGTGTCG
>OTU_332
AGGATTAGATACCCTGGTAGTCCTAGCTGTAAACGATGAGCACTAGCTCGAGGGGACCCCCACATCCTCTTGGGCGTAGC
GAAAGTGTTAAGTGCTCCGCCTGGGGAGTATGGTCGCAAGGCTGAAACTCAAAGGAATTGACGGGGGCTCACACAAGCGG
TGGAGGATGTGGCTTAATTCGAGGCTACGCGAAGAACCTTATCCTGGTCTTGACATGCTTGGGAACATCCTGGAAACAGG
ATGGTGCCTTTCGGGGAGCCCTTGCACAGGTGCTGCATGGCTGTCGTCAGCTCGTGCTG
>OTU_333
AGGATTAGATACCCTGGTAGTCCTAGCTGTAAACGATGAGCACTAGATCGAGGGGACTTCCACATCTTCTTGGTCGTAGC
GAAAGTGTTAAGTGCTCCGCCTGGGGAGTATGGTCGCAAGGCTGAAACTCAAAGGAATTGACGGGGGCTCACACAAGCGG
TGGAGGATGTGGCTTAATTCGAGGCTACGCGAAGAACCTTATCCTGGTCTTGACATGTTTGGGAACCCTCCTGAAAGGGA
GGGGTGCCTTTCGGGGAACCCTTGCACAGGTGCTGCATGGCTGTCGTCAGCTCGTGTTG
>OTU_334
AGGATTAGATACCCTGGTAGTCCTAGCTGTAAACGATGAGCACTTGATCGGAGGACCTCCCACAGTTTTCCGGTCGTAGC
GAAAGTGTTAAGTGCTCCGCCTGGGGAGTATGGTCGCAAGGCTGAAACTCAAAGGAATTGACGGGGGCTCACACAAGCGG
TGGAGGATGTGGCTTAATTCGAGGCTACGCGAAGAACCTTATCCTGGTCTTGACATGCTTGGGAATCCCCTGGAAACAGG
GGAGTGCCTTTCGGGGAGCCCTTGCACAGGTGCTGCATGGCTGTCGTCAGCTCGTGCCG
>OTU_336
AGGATTAGATACCCTGGTAGTCCACGCCGTAAACGATGGGTACTAGGTGTCGGGGGTATTGACCCCCTCGGTGCCGGAGC
TAACGTTTTAAGTACCCCGCCTGGGAACTACGGCCGCAAGGCTAAAACTCAAAGGAATTGACGGGGGCCCGCACAAGCGG
TGGAGCATGTGGTTTAATTCGACGCAACGCGCAGAACCTTACCTGGGCTTGTATCATCCGGACCGCCTATGAAAGTAGGT
TTCGGGGCTTCGGTCTCGCTGGATGACAGGTGCTGCATGGCTGTCGTCAGCTCGTGTTG
>OTU_342
AGGATTAGATACCCTGGTAGTCCTAGCTGTAAACGTTGAGCACTAGATGGGAGATGGTTCGCCGTCTCCGGTCGTAGCAA
AAGTGTTAAGTGCTCCGCCTGGGGAGTATGGTCGCAAGGCTGAAACTCAAAGGAATTGACGGGGGCTCACACAAGCGGTG
GAGCATGTGGCTTAATTCGAGGCAACGCGAAGAACCTTATCCTGGCCTTGACATGTATGGATCGTACCCGTGAAAGCGGT
GTGCGTGCCTTCGGGTGAAACATACACAGGTGCTGCATGGCTGTCGTCAGCTCGTGCTG
>OTU_344
AGGATTAGATACCCTGGTAGTCCACGCCGTAATCGATGAATACTAGGTTCCGGGTTGGTTAACGACTCGGAGCCGCAAGC
TAACGCATTAAGTATTCCGCCTGGGGAGTACGCTCGCAAGAGTGAAACTCAAAGGAATTGACGGGGGCCCGCACAAGCGG
TGGAGCATATGGTTTAATTCGAAGCAACGCGAAGAACCTTACCAAGACTTGACATGGTAGTGACCGCACGAGAAATCGTG
TTTTATACTTTTGTATACACTACACACAGGTGCTGCATGGCTGTCGTCAGCTCGTGCTG
>OTU_340
AGGATTAGATACCCTGGTAGTCCACGCCGTAAACGATGTGTGCTAGCCGTTGGGGTACGTCAGTACTTCGGTGGCGCAGT
TAACGCGTTAAGCACACCGCCTGGGGAGTACGGTCGCAAGATTAAAACTCAAAGGAATTGACGGGGGCCCGCACAAGCGG
TGGAGCATGTGGTTTAATTCGAAGCAACGCGCAGAACCTTACCAGCCTTTGACATGGGGGCTATGGGTCCTGGAGACAGG
ATCCTTCAGTTCGGCTGGGCCCCACACAGGTGCTGCATGGCTGTCGTCAGCTCGTGTTG
>OTU_345
AGGATTAGATACCCTGGTAGTCCACGCCGTAAACGATGAATGCTAGGTGTTGGGGCTTACGGGTCTCAGTGCCGAAGTTA
ACACATTAAGCATTCCACCTGGGGAGTACGACCGCAAGGTTGAAACTCAAAGGAATTGACGGGGACCCGCACAAGCGGTG
GAGCATGTGGTTTAATTCGAAGCAACGCGAAGAACCTTACCTAAACTTGACATCCCAATGACCGGGACTTAATCGTCCCT
TTGGTAGCTTGCTATCACATTGGTGACAGGTGGTGCATGGTTGTCGTCAGCTCGTGCCG
>OTU_350
AGGATTAGATACCCTGGTAGTCCACGCCCTAAACGATGTGTACTAGATCGAGGTGGTTTTGACGCCGTCTCGGTCGGAGC
AAAAGTATTAAGTACACCGCCTGGGGAGTACGGTCGCAAGGCTAAAACTCAAAGGAATTGACGGGGGCTCACACAAGCGG
TGGAGCATGTGGCTTAATTCGAAGCAACGCGAAGAACCTTATCCAGGGCTTGACATGTACGGATTAGCTTCCTGAAAGGG
AAGTGACGCCTTTGGTGGAACGTACACAGGTGCTGCATGGCTGTCGTCAGCTCGTGCTG
>OTU_348
AGGATTAGATACCCTGGTAGTCCATGCCGTAAACGATGAGCACTAGGTGGGTGGTTCTTGTGGCTGCCTGCCGACGGTAA
TTCATTAAGTGCTCCGCCTGGGGAGTATGGTCGCAAGGCTGAAACTCAAAGGAATTGACGGGGGCTCACACAAGCGGTGG
AGGATGTGGTTTAATTCGAAGCAACGCGAAGAACCTTACCAGGCCTTGACATACTAGGATTAATTGGGTGAAAGCCCGAG
GATTGCCCTTTCGGGTGTAACTAGAACAGGTGCTGCATGGCTGTCGTCAGCTCGTGTCG
>OTU_352
AGGATTAGATACCCTGGTAGTCCTAGCTGTAAACGATGGGCACTAGGCAGTGGGGCTCCGATGGTCTCATTGCCGAAGCT
AATGTGTTAAGTGCCCCGCCTGGGGAGTACGGTCGCAAGGCTGAAACTCAAAGGAATTGACGGGGGCTCACACAAGCGGT
GGAGCATGTGGTTTAATTCGAAGCAACGCGCAGAACCTTACCAGGGTTTGAAATGCACGGATTAGCTTCCTGAGAGGGAA
GTGACGCCTTACCGGTGGAACGTGCACAGGTGTTGCATGGCTGTCGTCAGCTCGTGTTG
>OTU_351
AGGATTAGATACCCTGGTAGTCCTAGCTGTAAACGATGAGCACTAGATTGAGGGGGCTCCCACACCCTCTCGGTCGTAGC
GAAAGTGTTAAGTGCTCCGCCTGGGGAGTATGGTCGCAAGGCTGAAACTCAAAGGAATTGACGGGGGCTCACACAAGCGG
TGGAGGATGTGGCTTAATTCGAGGCTACGCGAAGAACCTTATCCTGGGCTTGACATGTTTGGGAACCCTCCCGAAAGGAA
GGGGTGCCCTTCGGGGAGCCCTTACACAGGTGCTGCATGGCTGTCGTCAGCTCGTGCCG
>OTU_353
AGGATTAGATACCCTGGTAGTCCACGCCCTAAACGATGGATACTTTGTGCTACGGGTGTCGACCCCTGTAGCGCAGGAGC
TAACGCATTAAGTATCCCGCCTGGGGAGTACGGTCGCAAGGCTGAAACTCAAAGGAATTGACGGGGGCCCGCACAAGCGG
TGGAGCATGTGGTTTAATTCGAAGCAACGCGCAGAACCTTACCTGGGCTTGAACTGGAAGCGCCCCAAGCAGAGATGTTT
GGTTTCTCTTCGGAGAACGGTTTCAGAGGTGCTGCATGGCTGTCGTCAGCCTCGTGCCG
>OTU_354
AGGATTAGATACCCTGGTAGTCCACGCCGTAAACGCTGAACACTAGTTGTTGTGGGTATTGACCCCTGCAGTGACGACGC
TAACGCATTAAGTGTTCCGCCTGGGGACTACGGCCGCAAGGCTAAAACTCAAAGGAATTGACGGGGGCCCGCACAAGCGG
TGGAGTATGTGGTTTAATTCGACGCAACGCGCAGAACCTTACCCGGTCTTGACATCGAGAGAAAGCCCGTTGAAAGACGG
GCCCCCATCTTCGGACGGCTCAAAGACAGGTGCTGCATGGCTGTCGTCAGCTCGTGTCG
>OTU_358
AGGATTAGATACCCTGGTAGTCCACGCCGTAAACGATGCGGACTAGACTGATGCGGCTCTGACGTCGTGTCGGTCGGAGA
GAAATTGTTAAGTCCGCCGCCTGGGGAGTACGGTCGCAAGGCTAAAACTCAAAGGAATTGACGGGGGCTCACACAAGCGG
TGGAGCATGTTGCTTAATTCGAAGCAACGCGAAGAACCTTACCTGGGCTTGACATGCACGGATTAGCCGTTGGAAACATC
GGTGACGCCCTTGGGTGGAACGTGCACAGGTGCTGCATGGCTGTCGTCAGCTCGTGTCG
>OTU_359
AGGATTAGATACCCTGGTAGTCCTAGCTGTAAACGATGAGCACTGGATCGGGGGGACTCCCACATCCTCCCGGTCGTAGC
GAAAGCGTTAAGTGCTCCGCCTGGGGAGTATGGTCGCAAGGCTGAAACTCAAAGGAATTGACGGGGGCTCACACAAGCGG
TGGAGGATGTGGCTTAATTCGAGGCTACGCGAAGAACCTTATCCTGGTCTTGACATGCTTGGGAATACCCTGGAAACAGG
GTAGTGCTCTTCGGAGAGCCCTTGCACAGGTGCTGCATGGCTGTCGTCAGCTCGTGTCG
>OTU_361
AGGATTAGATACCCTGGTAGTCCTAGCCGTAAACGATGAGCACTTGTTCGAGGGGGCCTCCACACCCTCTCGGACGTAGC
GAAAGTGTTAAGTGCTCCGCCTGGGGAGTATGGTCGCAAGGCTGAAACTCAAAGGAATTGACGGGGGCTCACACAAGCGG
TGGAGGATGTGGCTTAATTCGAGGCTACGCGAAGAACCTTATCCTGGTCTTGACATGCTTAGGAATCCCCTAGAAATAGG
GGAGTGCCTTTCGGGGAGCCTTTGCACAGGTGCTGCATGGCTGTCGTCAGCTCGTGCCG
>OTU_363
AGGATTAGATACCCTGGTAGTCCACGCTGTAAACGATGGGCACTAGGTGTTGGCGGAATCGACCCCGTCAGTGCCGGAGC
AAACGCATTAAGTGCCCCGCCTGGGGAGTACGGTCGCAAGATTGAAACTCAAAGGAATTGACGGGGGCCCGCACAAGCGG
TGGAGCATGTGGTTTAATTCGATGCAACGCGCAGAACCTTACCTGGGCTTGACATGCAAGTGATCGGCTAGAGATAGTCG
TGTTCCGACTTGTCGGGAAGCTTGCACAGGTGCTGCATGGCTGTCGTCAGCTCGTGCTG
>OTU_370
AGGATTAGATACCCTGGTAGTCCACGCCGTAAACGATGATCACTAGGTGTTGCGGGTATTGACCCCTGCAGTGCCGACGC
TAACGCATTAAGTGATCCGCCTGGGGACTACGGCCGCAAGGCTAAAACTCAAAGGAATTGACGGGGGCCCGCACAAGCGG
TGGAGTATGTGGTTTAATTCGACGCAACGCGCAGAACCTTACCCGGCCTTGACATCGAGGGAAAGCCTCTAGAAATAGAG
GCCCTCCCCTTCGGGGGACCCGAAGACAGGTGCTGCATGGCTGTCGTCAGCTCGTGCCG
>OTU_376
AGGATTAGATACCCTGGTAGTCCTAGCTGTAAACGATGGGCACTAGCTTGGGGTCTCCCTGTGTGATCCCAGGTGAAGCA
AAAGTAATAAGTGCCCCGCCTGGGGAGTATGGTCGCAAGGCTGAAACTCAAAGGAATTGACGGGGGCTCACACAAGCGGT
GGAGCATGTGGTTTAATTCGAAGCAACGCGAAGAACCTTACCCAGGCTTGACATGCAGGGGCTAGGCCGGTGAAAGTCGG
CTGATTACCTTCGGGTGTGACCTGCACAGGTGTTGCATGGCTGTCGTCAGCTCGTGCTG
>OTU_380
AGGATTAGATACCCTGGTAGTCCTAGCTGTAAACGATGAGCACTAGATCGGGGAGCCCTCCACAGCCTCCCGATCGTAGC
GAAAGTGTTAAGTGCTCCGCCTGGGGAGTATGGTCGCAAGGCTGAAACTCAAAGGAATTGACGGGGGCTCACACAAGCGG
TGGAGGATGTGGCTTAATTCGAGGCTACGCGAAGAACCTTATCCCAGTCTTGACATGCTTAGGAATCTCCTGGAAACAGG
AGAGTGCCCTTCGGGGAGCCTTTGCACAGGTGCTGCATGGCTGTCGTCAGCTCGTGTCG
>OTU_382
AGGATTAGATACCCTGGTAGTCCTAGCCGTAAACGATGGACACTAGTTGCTGGAGGAGTCAATCCCTTCAGTGACGAAGC
TAACGCATTAAGTGTCCCGCCTGGGGAGTACGCTCGCAAGGGTGAAACTCAAAGGAATTGACGGGGGCCCGCACAAGCGG
TGGAGCATGTGCTTTAATTCGATGCAACGCGAAGAACCTTACCTGGGTTTGACATGGGAGTGAAACTTTCCAGAGATGGA
TTGCCTTCCTTCGGGAACACTCTACACAGGTGCTGCATGGTTGTCGTCAGCTCGTGTTG
>OTU_381
AGGATTAGATACCCTGGTAGTCCTAGCTGTAAACGTTGAGCACTAGATCGAGGGGACTTCCACATCCTCTCGGTCGTAGC
GAAAGTGTTAAGTGCTCCGCCTGGGGAGTATGGTCGCAAGGCTGAAACTCAAAGGAATTGACGGGGGCTCACACAAGCGG
TGGAGGATGTGGCTTAATTCGAGGCTACGCGAAGAACCTTATCCTGGTCTTGACATGCTTGGGAATTCTCTCGAAAGAAA
GAAGTGCCCTTCGGGGAGCCCTTGCACAGGTGCTGCATGGCTGTCGTCAGCTCGTGCTG
>OTU_379
AGGATTAGATACCCTGGTAGTCCACAGCTGTAAACGATGGGTACTAGGTGTCGCGGGTCTTGACCCCTGCGGTGCCGCAA
GTTAACGCGTTAAGTACCCCGCCTGGGGAGTACGGCCGCAAGGCTAAAACTCAAAGGAATTGACGGGGGCCCGCACAAGC
GGTGGAGCATGTGGTTTAATTCGAAGCAACGCGAAGAACCTTACCTGGGCTTGACATCTGAGGAACTTCTGGGAAACCAG
TTGGTGCCCTTCGGGGAGCCTCAAGACAGGTGCTGCATGGCTGTCGTCAGCTCGTGCCG
>OTU_393
AGGATTAGATACCCTGGTAGTCCTAGCTGTAAACGATGGGCACTGGGTAGGGGGTGTTCCTATGCATTCCCTGCCGAAGC
AAATGTATTAAGTGCCCCGCCTGGGGAGTATGGTCGCAAGGCTAAAACTCAAAGGAATTGACGGGGGCTCACACAAGCGG
TGGAGGATGTGGTTTAATTCGAAGCAACGCGCAGAACCTTACCCGGGTTTGAAATGTACGGATTAGGCTCCTGAAAGGGA
GTTGACGCCGCAAGGTGGAACGTACACAGGTGTTGCATGGCTGTCGTCAGCTCGTGCCG
>OTU_391
AGGATTTGATACCCTGGTAGTCCACGCCGTAAACGATGTGCGCTAGCCGTTGGGCAGCATGCTGTTCGGTGGCGTTAAGC
TAACGCGTTAAGCGCACCGCCTGGGGAGTACGGCCGCAAGGTTAAAACTCAAAGGAATTGACGGGGGCCCGCACAAGCGG
TGGAGCATGTGGTTTAATTCGAAGCAACGCGCAGAACCTTACCAGCCCTTGACATGGGACGTATGGGACCTGGAGACGGG
TTTCTTCGGTTCGGCCGGCGTCCGCACAGGTGCTGCATGGCTGTCGTCAGCTCGTGCTG
>OTU_399
AGGATTAGATACCCTGGTAGTCCACGCTGTAAACGATGAGCACTAGATGGGAGGCTTTCTGGGTTTCCTGTCGGAGAAAA
ATTGTTAAGTGCTCCGCCTGGGGAGTATGGTCGCAAGGCTGAAACTCAAAGGAATTGACGGGGGCTCACACAAGCGGTGG
AGGATGTGGTTTAATTCGAAGCAACGCGAAGAACCTTACCAGGCCTTGACATATAAGGATTAACTGGGTGAAAGCCCGGG
GATTACTCTTACGAGTGTAACTTATACAGGTGCTGCATGGCTGTCGTCAGCTCGTGTCG
>OTU_400
AGGATTAGATACCCTGGTAGTCCACGCCGTAAACGATGAACACTAGATGTTGCGGGTATTGACCCCTGCAGTGTCGCAGC
TAACGCATTAAGTGTTCCGCCTGGGGACTACGGCCGCAAGGCTAAAACTCAAAGGAATTGACGGGGGCCCGCACAAGCGG
TGGAGTATGTGGTTTAATTCGACGCAACGCGCAGAACCTTACCCGGGCTTGACATCTAGGGAAGGCATTTAGAGATAGAT
GCCGTCCTCTTCGGAGGACCCAAAGACAGGTGCTGCATGGCTGTCGTCAGCTCGTGCCG
>OTU_404
AGGATTAGATACCCTGGTAGTCCACGCCGTAAACGATGTCTGCTAGTCGTTGGGGGGCGCAGCCCTTCAGTGACGCCGCT
AACGCATTAAGCAGACCGCCTGGGGAGTACGGCCGCAAGGTTAAAACTCAAAGGAATTGACGGGGGCCCGCACAAGCGGT
GGAGCATGTGGTTTAATTCGAAGCAACGCGCAGAACCTTACCTACCCTTGACATCCCGGTTCCGGATTCCAGAGATGGAT
TCCTTCAGTTCGGCTGGGCCGGTGACAGGTGCTGCATGGCTGTCGTCAGCTCGTGCCG
>OTU_402
AGGATTAGATACCCTGGTAGTCCACGCTGTAAACGATGTGTGCTAGCCGTTGGGGCACGTGGTGTCTCGGTGGCGCAGCT
AACGCTTTAAGCACACCGCCTGGGGAGTACGGTCGCAAGATTAAAACTCAAAGGAATTGACGGGGGCCCGCACAAGCGGT
GGAGCATGTGGTTTAATTCGAAGCAACGCGCAGAACCTTACCAGCTCTTGACATTTCGATCGCGGTTACCGGAGACGGTT
TCCTTCAGTTCGGCTGGATCGAGGACAGGTGCTGCATGGCTGTCGTCAGCTCGTGCCG
>OTU_403
AGGATTAGATACCCTGGTAGTCCACGCCGTAAACGATGAGTGCTAGATGTCGGGGGGCCTAGCCCTTCGGTGTCGCAGCT
AACGCATTAAGCACTCCGCCTGGGGAGTACGGCCGCAAGGTTAAAACTCAAAGGAATTGACGGGGGCCCGCACAAGCGGT
GGAGCATGTGGTTTAATTCGACGCAACGCGCAGAACCTTACCAGCCCTTGACATGGAGGTCGCGGGCCCCGGAGACGGGG
CTCTTCAGTTCGGCTGGACCTCGCACAGGTGCTGCATGGCTGTCGTCAGCTCGTGCCG
>OTU_406
AGGATTAGATACCCTGGTAGTCCACGCCGTAAACGATGTGCGCTAGCCGTTGGGGCTCCTAGAGTCTCGGTGGCGCAGTT
AACGCGTTAAGCGCACCGCCTGGGGAGTACGGCCGCAAGGTTAAAACTCAAAGGAATTGACGGGGGCCCGCACAAGCGGT
GGAGCATGTGGTTTAATTCGAAGCAACGCGCAGAACCTTACCAGCCCTTGACATGGGGAGTATGGTCTTTGGAGACGAGG
ACCTTCAGTTCGGCTGGCTCCCGCACAGGTGCTGCATGGCTGTCGTCAGCTCGTGCCG
>OTU_405
AGGATTAGATACCCTGGTAGTCCACGCCGTAAACGATGTGCGCTAGCCGTCGGGCAGCATGCTGTTCGGTGGCGCAAGCT
AACGCGTTAAGCGCACCGCCTGGGGAGTACGGTCGCAAGATTAAAACTCAAAGGAATTGACGGGGGCCCGCACAAGCGGT
GGAGCATGTGGTTTAATTCGAAGCAACGCGCAGAACCTTACCAGCCCTTGACATGCCCGTTTTGGTTACCGGAGACGGTA
TCCTTCAGTTCGGCTGGACGGGACACAGGTGCTGCATGGCTGTCGTCAGCTCGTGCCG
>OTU_412
AGGATTAGATACCCTGGTAGTCCACGCCGTAAACGATGGGCACTAGGTGCCGGTCCCCGTAGACGGGTTCGGTGCCGGAG
CTAACGCATTAAGTGCCCCGCCTGGGGACTACGGTCGCAAGGCTGAAACTCAAAGGAATTGACGGGGGCCCGCACAAGCG
GTGGAGCATGTGGTTTAATTCGAAGCAACGCGAAGAACCTTACCTGGGCTTGACATCTTGGCGAAATCTCCTGGAAACAG
GAGGCCTCCTTCGGGACGCCATTGACAGGTGCTGCATGGCTGTCGTCAGCTCGTGCCG
>OTU_407
AGGATTAGATACCCTGGTAGTCCACGCCGTAAACGATGAGTGCTAGACGTCGGGGGGCTTGCCCTTCGGTGTCGCAGCTA
ACGCATGAAGCACTCCGCCTGGGGAGTACGGCCGCAAGGTTAAAACTCAAAGGAATTGACGGGGGCCCGCACAAGCGGTG
GAGCATGTGGTTCAATTCGACGCAACGCGCAGAACCTTACCAGCCCTTGACATGCAGGGTCGCGGGAGCCGGAGACGGTT
CCCTTCAGTTCGGCTGGACCCAGCACAGGTGCTGCATGGCTGTCGTCAGCTCGTGCCG
>OTU_408
AGGATTAGATACCCTGGTAGTCCACGCCGTAAACGATGGATACTAGGTGTTGCGGGTAACCACTCCTGCAGTGCCGTAGC
TAACGCATTAAGTATCCCGCCTGGGGAGTACGGCCGCAAGGCTAAAACTCAAAGGAATTGACGGGGGCCCGCACAAGCGG
TGGAGCATGTGGTTTAATTCGACGCAACGCGAAGAACCTTACCTGGGTTTGACATCCCGATCGTACTTTCTGGAAACAGT
TAGGTCAGTTCGGCTGGATCGGTGACAGGTGCTGCATGGCTGTCGTCAGCTCGTGCCG
>OTU_410
AGGATTAGATACCCTGGTAGTCCACGCCGTAAACGATGTGCGCTAGCCGTCGGTCAGCATGCTGTTCGGTGGCGTAAGCT
AACGCGTTAAGCGCACCGCCTGGGGAGTACGGCCGCAAGGTTAAAACTCAAAGGAATTGACGGGGGCCCGCACAAGCGGT
GGAGCATGTGGTTTAATTCGAAGCAACGCGCAGAACCTTACCAGCCCTTGACATGTCCCTTTCGGGCCCTGGAGACGGGG
TCTTTCGGTTCGGCCGGGGGGAGCACAGGTGCTGCATGGCTGTCGTCAGCTCGTGCCG
>OTU_409
AGGATTAGATACCCTGGTAGTCCACGCCGTAAACGATGTGTGCTAGCCGCTGGGGTCCTTAGGGCTTCGGTGGCGCAGCT
AACGCGTTAAGCACACCGCCTGGGGAGTACGGCCGCAAGGTTAAAACTCAAAGGAATTGACGGGGGCCCGCACAAGCGGT
GGAGCATGTGGTTTAATTCGAAGCAACGCGCAGAACCTTACCAGCCCTTGACATCCCGATCGCGGGGAGTGGAGACACAC
CCTTTCAGTTCGGCTGGATCGGAGACAGGTGCTGCATGGCTGTCGTCAGCTCGTGCCG
>OTU_413
AGGATTAGATACCCTGGTAGTCCACGCCGTAAACGATGTGTGCTAGCCGTCGGTCGGCATGCCGATCGGTGGCGTACGCT
AACGCCTTAAGCACACCGCCTGGGGAGTACGGCCGCAAGGTTAAAACTCAAAGGAATTGACGGGGGCCCGCACAAGCGGT
GGAGCATGTGGTTTAATTCGAAGCAACGCGCAGAACCTTACCAGCCCTTGACATGCCCGTTATGGGTTCCGGAGACGGGA
TCCTTCGGTTCGGCCGGGCGGGACACAGGTGCTGCATGGCTGTCGTCAGCTCGTGCCG
>OTU_414
AGGATTAGATACCCTGGTAGTCCACGCCGTAAACGATGTGTGCTAGCCGTTGGGACACGTGGTGTTTCGGTGGCGCAGCT
AACGCGTTAAGCACACCGCCTGGGGAGTACGGCCGCAAGGTTAAAACTCAAAGGAATTGACGGGGGCCCGCACAAGCGGT
GGAGCATGTGGTTTAATTCGAAGCAACGCGCAGAACCTTACCAGCTCTTGACATCCCGGTTTGGGATCTTGGAGACGAGA
TCTTTCAGTTCGGCTGGGCCGGAGACAGGTGCTGCATGGCTGTCGTCAGCTCGTGCCG
>OTU_416
AGGATTAGATACCCTGGTAGTCCACGCCGTAAACGATGTGCGCTAGCCGTCGGGCAGCATGCTGTTCGGTGGCGCAAGCT
AACGCGTTAAGCGCACCGCCTGGGGAGTACGGCCGCAAGGTTAAAACTCAAAGGAATTGACGGGGGCCCGCACAAGCGGT
GGAGCATGTGGTTTAATTCGAAGCAACGCGCAGAACCTTACCAGCCCTTGACATGCCCGTTTAGGTCGCCGGAGACGGCG
TCCGTCGGTTCGGCCGGTCGGGACACAGGTGCTGCATGGCTGTCGTCAGCTCGTGCCG
>OTU_415
AGGATTAGATACCCTGGTAGTCCACGCCGTAAACGATGTGTGCTAGCCGTTGGGGGACCTAGTTCCTCAGTGGCGCCGCT
AACGCTTTAAGCACACCGCCTGGGGAGTACGGCCGCAAGGTTAAAACTCAAAGGAATTGACGGGGGCCCGCACAAGCGGT
GGAGCATGTGGTTTAATTCGAAGCAACGCGCAGAACCTTACCAGCCCTTGACATCCCGGTCGCGGATTCCAGAGATGGTT
TCCTTCAGTTCGGCTGGACCGGTGACAGGTGCTGCATGGCTGTCGTCAGCTCGTGCCG
>OTU_417
AGGATTAGATACCCTGGTAGTCCACGCCGTAAACGATGTGTGCTAGCCGTTGGGGCAGTTACTGTCTCTGTGGCGCAGCT
AACGCGTTAAGCACACCGCCTGGGGAGTACGGCCGCAAGGTTAAAACTCAAAGGAATTGACGGGGGCCCGCACAAGCGGT
GGAGCATGTGGTTTAATTCGAAGCAACGCGCAGAACCTTACCAGCCCTTGACATGGGGGTCGCGGATTTCAGAGATGATT
TCCTTCAGTTCGGCTGGACCCCACACAGGTGCTGCATGGCTGTCGTCAGCTCGTGCCG
>OTU_418
AGGATTAGATACCCTGGTAGTCCACGCCGTAAACGATGTGCGCTAGCCGTCGGGCGGCATGCCGTTCGGTGGTGTAAGCT
AACGCGTTAAGCGCACCGCCTGGGGAGTACGGCCGCAAGGTTAAAACTCAAAGGAATTGACGGGGGCCCGCACAAGCGGT
GGAGCATGTGGTTTAATTCGAAGCAACGCGCAGAACCTTACCAGCTCTTGACATGCCCATTACGGTCATTGGAGACGATG
ACCCTCGGTTCGGCCGGGTGGGACACAGGTGCTGCATGGCTGTCGTCAGCTCGTGCCG
>OTU_420
AGGATTAGATACCCTGGTAGTCCACGCCGTAAACGATGTCTGCTAGCCGTTGGGGTAGTTACTACTTCAGTGGCGCAGCT
AACGCATTAAGCAGACCGCCTGGGGAGTACGGCCGCAAGGTTAAAACTCAAAGGAATTGACGGGGGCCCGCACAAGCGGT
GGAGCATGTGGTTTAATTCGAAGCAACGCGCAGAACCTTACCAGCCCTTGACATGGGGGTTATGGTTCCGAGAGATCGGA
TCCTTCAGTTCGGCTGGGCCCCACACAGGTGCTGCATGGCTGTCGTCAGCTCGTGCCG
>OTU_421
AGGATTAGATACCCTGGTAGTCCACTGCCGTAAACGATGGGTGCTAGACGTCGGAGAGCATGCTCTTCGGTGTCGCAGCT
AACGCATTAAGCACCCCGCCTGGGAAGTACGGTCGCAAGATTAAAACTCAAAGGAATTGACGGGGGCCCGCACAAGCGGT
GGAGCATGTGGTTTAATTCGACGCAACGCGAAGAACCTTACCAGCCCTTGACATCCCGGTCGCGGTTTCCAGAGATGGAT
CCCTTCAGTTCGGCTGGACCGGTGACAGGTGCTGCATGGCTGTCGTCAGCTCGTGCCG
>OTU_419
AGGATTAGATACCCTGGTAGTCCCAGCCGTAAACGATGGGTACTAGGTGTTGGGGGATGTTGACCCCCTCAGTGCCGCAG
CTAACGCATTAAGTACCCCGCCTGGGGAGTACGGTCGCAAGGCTGAAACTCAAAGGAATTGACGGGGACCCGCACAAGCA
GTGGAGCATGTGGCTCAATTCGACGCAACGCGAAGAACCTTACCTGGGCTTGACATCCGGGGAATCTCCTGGAAACAGGA
GAGTGCCCTTCGGGGAGCCCCGTGACAGGTGCTGCATGGCTGTCGTCAGCTCGTGCCG
>OTU_422
AGGATTAGATACCCTGGTAGTCCACGCCGTAAACGATGTCTGCTAGCCGTCGGGGCAGCTACTGTCTTGGTGGCGCAGCT
AACGCGTTAAGCAGACCGCCTGGGGAGTACGGCCGCAAGGTTAAAACTCAAAGGAATTGACGGGGGCCCGCACAAGCGGT
GGAGCATGTGGTTTAATTCGAAGCAACGCGCAGAACCTTACCAGCCCTTGACATGGGGGTCGCGGGTCTTGGAGACAGGA
CCTTTCAGTTCGGCTGGACCCCGCACAGGTGCTGCATGGCTGTCGTCAGCTCGTGCCG
>OTU_423
AGGATTAGATACCCTGGTAGTCCACGCCGTAAACGATGTGTGCTGGCCGTCGGGTAGCTTGCTATTCGGTGGCGTAAGCT
AACGCGTTAAGCACACCGCCTGGGGAGTACGGTCGCAAGATTAAAACTCAAAGGAATTGACGGGGGCCCGCACAAGCGGT
GGAGCATGTGGTTTAATTCGAAGCAACGCGCAGAACCTTACCAGCCCTTGACATGGAGCGTATGGTCTCTGGAGACAGAG
TCCTTCAGTTCGGCTGGCGCTCACACAGGTGCTGCATGGCTGTCGTCAGCTCGTGCCG
>OTU_426
AGGATTAGATACCCTGGTAGTCCACGCCGTAAACGATGATAACTAGCTGTCCGGGCACATGGTGCTTGGGTGGCGCAGCT
AACGCATTAAGTTATCCGCCTGGGGAGTACGGTCGCAAGATTAAAACTCAAAGGAATTGACGGGGGCCTGCACAAGCGGT
GGAGCATGTGGTTTAATTCGAAGCAACGCGCAGAACCTTACCAGCCTTTGACATCCCGGTCGCGGTTACCAGAGATGGTT
TCCTTCAGTTCGGCTGGACCGGTGACAGGTGCTGCATGGCTGTCGTCAGCTCGTGCCG
>OTU_428
AGGATTAGATACCCTGGTAGTCCACGCCGTAAACGATGAGTGCTAGATGTTGGGGGGCTTGCCCTTCAGTGTCGCAGCTA
ACGCGTTAAGCACTCCGCCTGGGGAGTACGGCCGCAAGGTTAAAACTCAAAGGAATTGACGGGGGCCCGCACAAGCGGTG
GAGCATGTGGTTTAATTCGACGCAACGCGAAGAACCTTACCAGCCCTTGACATGAGGGACTATGGGAGACAGAGATGACT
CCCTTCGGTTCGGCCGGGTCCCACACAGGTGTTGCATGGCTGTCGTCAGCTCGTGCCG
>OTU_427
AGGATTAGATACCCTGGTAGTCCACGCCGTAAACGATGTGCGCTAGCCGTCGGGCAGCATGCTGTTCGGTGGCGCAAGCT
AACGCGTTAAGCGCACCGCCTGGGGAGTACGGTCGCAAGATTAAAACTCAAAGGAATTGACGGGGGCCCGCACAAGCGGT
GGAGCATGTGGTTTAATTCGAAGCAACGCGCAGAACCTTACCAGCCCTTGACATGCCCGTTATGGGAGCCGGAGACGGTT
TCTATCAGTTCGGCTGGACGGGACACAGGTGCTGCATGGCTGTCGTCAGCTCGTGTTG
>OTU_430
AGGATTAGATACCCTGGTAGTCCACGCCGTAAACGATGTGTGCTAGCCGTTGGGGTGCATAAGCACTTCGGTGGCGCAGC
TAACGCGTTAAGCACACCGCCTGGGGAGTACGGCCGCAAGGTTAAAACTCAAAGGAATTGACGGGGGCCCGCACAAGCGG
TGGAGCATGTGGTTTAATTCGAAGCAACGCGCAGAACCTTACCAGCCCTTGACATGGACGCAGCGGATGGCAGAGATGCC
TTCTTCGGCTCGGCCGGGCGTCACACAGGTGCTGCATGGCTGTCGTCAGCTCGTGCCG
>OTU_431
AGGATTAGATACCCTGGTAGTCCACGCTGTAAACGATGGATGCTAGGTGTTGGGGGTCTTAGACCTTCGGTGCCGCAGCT
AACGCGTTAAGCATCCCGCCTGGGGAGTACGGTCGCAAGATTAAAACTCAAAGGAATTGACGGGGGCCCGCACAAGCGGT
GGAGCATGTGGTTTAATTCGAAGCAACGCGCAGAACCTTACCAGCCCTTGACATCCCGGTCGCGGTTACGAGAGATCGTT
TCCTTCAGTTCGGCTGGACCGGTGACAGGTGCTGCATGGCTGTCGTCAGCTCGTGCCG
>OTU_429
AGGATTAGATACCCTGGTAGTCCACGCCGTAAACGATGAGTGCTAGACGTCGGGGGGCTTGCTCTCCGGTGTCGCAGCTA
ACGCATTAAGCACTCCGCCTGGGGAGTACGGCCGCAAGGTTAAAACTCAAAGGAATTGACGGGGGCCCGCACAAGCGGTG
GAGCATGTGGTTTAATTCGACGCAACGCGCAGAACCTTACCAGCCCTTGACTCGCTAGGTTCCGGGTCCGGGAGACCGGA
CCCTTCGGTTCGGCCGGGCCTAGTACAGGTGCTGCATGGCTGTCGTCAGCTCGTGCTG
>OTU_432
AGGATTAGATACCCTGGTAGTCCACGCCGTAAACGATGTGTGCTAGACGTCGGGAGGCTTAGCCTTTCGGTGTCGCCGCT
AACGCATTAAGCACACCGCCTGGGGAGTACGGCCGCAAGGTTAAAACTCAAAGGAATTGACGGGGGCCCGCACAAGCGGT
GGAGCATGTGGTTTAATTCGAAGCAACGCGCAGAACCTTACCAGCCCTTGACATGGGGGGTTTGGTCCTGAGAGATCGGG
ACTGTCAGTTCGGCTGGCCCCCACACAGGTGCTGCATGGCTGTCGTCAGCTCGTGCCG
>OTU_435
AGGATTAGATACCCTGGTAGTCCACGCCGTAAACGATGTCAACTAGGTGTTGGGATGGTTAATCGTCTCATTGCCGCAGC
TAACGCATTAAGTTGACCGCCTGGGGAGTACGGTCGCAAGATTAAAACTCAAAGGAATTGACGGGGGCCCGCACAAGCGG
TGGAGTATGTGGTTTAATTCGACGCAACGCGCAGAACCTTACCTGGTCTTGACATCCCGGGAATCATTTGGAAACATTTG
AGTGCCTCTTTGAGGAGCCTGGTGACAGGTGCTGCATGGCTGTCGTCAGCTCGTGCCG
>OTU_434
AGGATTAGATACCCTGGTAGTCCTGGCCGTAAACGATGAGCACTGGATGTGGCGGGTATTGACCCCTGCCGTGTCGGCGC
TAACGCATTAAGTGCTCCGCCTGGGGAGTACGGTCGCAAGGCTGAAACTCAAAGGAATTGACGGGGGCCCGCACAAGCGG
TGGAGCATGTGGTTTAATTCGACGCAACACGAAGAACCTTACCTGGGTTTGAACACTTCGGGGAACGGGCGCAGAGATGT
GTTCGGTCTTTCGAGACCCCGTTGAGAGGTGCTGCATGGCTGTCGTCAGCTCGTGCCG
>OTU_436
AGGATTAGATACCCTGGTAGTCCACGCCGTAAACGATGAGTGCTAGTTGTTGGGGGGCTTGCCCTTCGGTGACGTAGCTA
ACGCGTTAAGCACTCCGCCTGGGGAGTACGGTCGCAAGATTAAAACTCAAAGGAATTGACGGGGGCCCGCACAAGCGGTG
GAGCATGTGGTTTAATTCGACGCAACGCGAAGAACCTTACCAGCTCTTGACATGCTAGGTTTCGGGATCGAGAGATCGTT
CCTTTCAGTTCGGCTGGGCCTAGTACAGGTGCTGCATGGCTGTCGTCAGCTCGTGCCG
>OTU_441
AGGATTAGATACCCTGGTAGTCCTGGCCGTAAACGATGAGCACTGGATGTGGCGGGTATTGACCCCTGCCGTGTCGGCGC
TAACGCATTAAGTGCTCCGCCTGGGGAGTACGGTCGCAAGGCTGAAACTCAAAGGAATTGACGGGGGCCCGCACAAGCGG
TGGAGCATGTGGTTTAATTCGACGCAACACGAAGAACCTTACCTGGGTTTGAACTCTTCGGGGACCGGATGCAGAGATGT
GTCCTTTCTTTCGAGACTCCGTTGAGAGGTGCTGCATGGCTGTCGTCAGCTCGTGCTG
>OTU_440
AGGATTAGATACCCTGGTAGTCCACGCCGTAAACGATGTCTGCTAGCCGTTGGGGCAGTTACTGCTTCGGTGGCGCAGCT
AACGCGTTAAGCAGACCGCCTGGGGAGTACGGCCGCAAGGTTAAAACTCAAAGGAATTGACGGGGGCCCGCACAAGCGGT
GGAGCATGTGGTTTAATTCGAAGCAACGCGCAGAACCTTACCAGCCCTTGACATGGGGGTCGCGGCTCTGAGAGATCGGA
GCTTTCAGTTCGGCTGGACCCCGCACAGGTGCTGCATGGCTGTCGTCAGCTCGTGCCG
>OTU_439
AGGATTAGATACCCTGGTAGTCCACGCCGTAAACGATGAATGCCAGATATCGGACAGTTTTCTGTTCGGTGTCACATCTA
ACGATTTAAGCATTCCGCCTGGGGAGTACGATCGCAAGATTAAAACTCAAAGGAATTGACGGGGGCCCGCACAAGCGGTG
GAGCATGTGGTTTAATTCGAAGCAACGCGCAGAACCTTACCAACCCTTGACATCTTTCGTCGCGGGTTTCAGAGATGAAA
CCCTTCAGTTTGGCTGGACGAAGGACAGGTGCTGCATGGCTGTCGTCAGCTCGTGCCG
>OTU_438
AGGATTAGATACCCTGGTAGTCCACGCCGTAAACGATGTGAACTAGGTGTTGGGATGGTTAATCGTCTCATTGCCGCAGC
TAACGCATTAAGTTCACCGCCTGGGGAGTACGGTCGCAAGATTAAAACTCAAAGGAATTGACGGGGGCCCGCACAAGCGG
TGGAGTATGTGGTTTAATTCGACGCAACGCGCAGAACCTTACCTGGTCTTGACATCCCGGGAATCTCCTAGAAATAGGAG
AGTGCCTCTTTGAGGAGCCTGGTGACAGGTGCTGCATGGCTGTCGTCAGCTCGTGCCG
>OTU_437
AGGATTAGATACCCTGGTAGTCCACGCCGTAAACGATGTGTGCTAGACGTTGGGGGTCTTAGACCCTGGGTGTCGTAGCT
AACGCGTTAAGCACACCGCCTGGGGAGTACGGCCGCAAGGTTAAAACTCAAAGGAATTGACGGGGGCCCGCACAAGCGGT
GGAGCATGTGGTTTAATTCGAAGCAACGCGCAGAACCTTACCAGCCCTTGACATCCCGGTCGCGCGGATCAGAGATGGAC
CGCTTCAGTTCGGCTGGACCGGTGACAGGTGCTGCATGGCTGTCGTCAGCTCGTGCCG
>OTU_442
AGGATTAGATACCCTGGTAGTCCACGCCGTAAACGATGTCAACTAGGTGTTGGGATGGTTAATCGTCTCATTGCCGGAGC
AAACGCATTAAGTTGACCGCCTGGGGAGTACGGTCGCAAGATTAAAACTCAAAGGAATTGACGGGGGCCCGCACAAGCGG
TGGAGTATGTGGTTTAATTCGACGCAACGCGCAGAACCTTACCTGGTCTTGACATCCCGAGAATCCCGTAGAAATACGGG
AGTGCCTCTTTGAGGAGCTTGGTGACAGGTGCTGCATGGCTGTCGTCAGCTCGTGCCG
>OTU_443
AGGATTAGATACCCTGGTAGTCCACGCCGTAAACGATGTGTGCTAGCCGTTGGGGCACTTGGTGTTTCAGTGGCGCAGCT
AACGCGTTAAGCACACCGCCTGGGGAGTACGGCCGCAAGGTTAAAACTCAAAGGAATTGACGGGGGCCCGCACAAGCGGT
GGAGCATGTGGTTTAATTCGAAGCAACGCGCAGAACCTTACCAGCTCTTGACATAGGGGTTAGGGGTCCTGGAGACAGGA
CCTTTCAGTCCGGCTGGGCCCCATACAGGTGCTGCATGGCTGTCGTCAGCTCGTGCCG
>OTU_444
AGGATTAGATACCCTGGTAGTCCACGCCGTAAACGATGCGTGCCAGACGTTGGGGGGCGTAGCCCTTCGGTGTCGAAGTT
AACGCGATAAGCACGCCGCCTGGGGAGTACGGCCGCAAGGTTAAAACTCAAAGGAATTGACGGGGGCCCGCACAAGCGGT
GGAGCATGTGGTTTAATTCGAAGCAACGCGCAGAACCTTACCAGCCCTTGACATGGGAAGTATGGGTCTTCGAGAGGAGA
TCCTTCAGTTCGGCTGGCTTCCGCACAGGTGCTGCATGGCTGTCGTCAGCTCGTGCCG
>OTU_445
AGGATTAGATACCCTGGTAGTCCACGCCGTAAACGATGAGTGCTAAGTGTTAGGGGGTTTCCGCCCCTTAGTGCTGCAGC
TAACGCATTAAGCACTCCGCCTGGGGAGTACGACCGCAAGGTTGAAACTCAAAGGAATTGACGGGGACCCGCACAAGCGG
TGGAGCATGTGGTTTAATTCGAAGCAACGCGAAGAACCTTACCAAATCTTGACATCCTTTGACCACTCTAGAGATAGAGT
TTTCCCCTTCGGGGGGACAAAGTGACAGGTGGTGCATGGTTGTCGTCAGCTCGTGCCG
>OTU_449
AGGATTAGATACCCTGGTAGTCCACGCCCTAAACGATGTACACTAGTTGTTGTGGGGCTCGACCCTGCAGTAATGCAGTT
AACACATTAAGTGTACCGCCTGGGGAGTACGGTCGCAAGATTAAAACTCAAAGGAATAGACGGGGACCCGCACAAGCGGT
GGAGCATGTGGTTTAATTCGACGATACGCGAAGAACCTTACCTGGACTTGACATAGTAAGAACTTTCAAGAGATTGATTG
GTGTCTGCTTGCAGAAACTTATATACAGGTGCTGCACGGCTGTCGTCAGCTCGTGCCG
>OTU_448
AGGATTAGATACCCTGGTAGTCCTAGCCGTAAACGATGGGCACTAAGCAAGGGGCCTCCCAAGGGTTCCTTGCCGTAGCT
AATGTGTTAAGTGCCCCGCCTGGGGAGTATGGTCGCAAGGCTAAAACTCAAAGGAATTGACGGGGGCTCACACAAGCGGT
GGAGCATGTTGTTTAATTCGATGCAACGCGAAGAACCTTACCTGGGCTTGACATCTACGTGGTACCAAACCGAAAGGGGC
GGGACCCTCCATGAGGGAGCGTAGACAGGTATTGCATGGCTGTCGTCAGCTCGTGCCG
>OTU_446
AGGATTAGATACCCTGGTAGTCCACGCCGTAAACGATGGGTACTAGGTGCTGCGGGTATTGACCCCTGCAGTGCCGTAGC
TAACGCGTTAAGTACCCCGCCTGGGAAGTACGGTCGCAAGACTAAAACTCAAAGGAATTGACGGGGGCCCGCACAAGCGG
TGGAGCATGTGGTTTAATTCGACGCAACGCGCAGAACCTTACCTGGGCTGAAAAGTGCTCGGAAGTTGGCAGAGACGCCT
TCGTGCCCGCAAGGGAACCGAGTGATAGGTGCTGCATGGCTGTCGTCAGCTCGTGCCG
>OTU_447
AGGATTAGATACCCTGGTAGTCCACGCCGTAAACGATGTCAGCTAGTCGTCGGGGGGCGTAGCCCTTCGGTGACGCAGCA
AACGCATTAAGCTGACCGCCTGGGGAGTACGGCCGCAAGGTTAAAACTCAAAGGAATTGACGGGGGCCCGCACAAGCGGT
GGAGCATGTGGTTTAATTCGAAGCAACGCGCAGAACCTTACCTACCCTTGACATCCCGATCGCGGCTTCCAGAGATGGTT
GCCTTCAGTTCGGCTGGATCGGAGACAGGTGCTGCATGGCTGTCGTCAGCTCGTGCCG
>OTU_450
AGGATTAGATACCCTGGTAGTCCACGCCGTAAACGGTGAGTGCTAGACGTCGCGGGTATTGACCCCCGCGGTGTCGTAGT
TAACGCGTTAAGCACTCCGCCTGGGGAGTACGGCCGCAAGGCTAAAACTCAAAGGAATTGACGGGGGCCCGCACAAGCGG
TGGAGCATGTGGTTTAATTCGAAGCAACGCGCAGAACCTTACCTGGGCTTGACATCGTGGAGAACCACCTGGAAACAGGT
GGGTGCTCTTCGGAGAACTCCATGACAGGTGCTGCATGGCTGTCGTCAGCTCGTGCCG
>OTU_451
AGGATTAGATACCCTGGTAGTCCACGCCGTAAACGATGGGCACTAGGCGTTGGGAGGATTGACCCTTTCAGTGCCGTAGC
TAACGCATTAAGTGCCCCGCCTGGGGAGTACGGCCGCAAGGCTGAAACTCAAAGGAATTGACGGGGGCCCGCACAAGCGG
TGGAGCATGTGGTTTAATTCGAAGCAACGCGAAGAACCTTACCTGGGCTTGACATGTCGGTGGTACCTTCCTGGAAACAG
GAAGCGACCCTTCGGGGAGCCGTCACAGGTGCTGCATGGCTGTCGTCAGCTCGTGCCG
>OTU_454
AGGATTAGATACCCTGGTAGTCCACGCCGTAAACGATGTGTGCTAGCCGTTGGGGCACCTAGTGTCTCGGTGGCGCAGCT
AACGCGTTAAGCACACCGCCTGGGGAGTACGGCCGCAAGGTTAAAACTCAAAGGAATTGACGGGGGCCCGCACAAGCGGT
GGAGCATGTGGTTTAATTCGAAGCAACGCGCAGAACCTTACCAGCTCTTGACATCCCGGTTATGGTCGGCGGAGACGCCT
TCCTTCAGTTCGGCTGGACCGGAGACAGGTGCTGCATGGCTGTCGTCAGCTCGTGCCG
>OTU_452
AGGATTAGATACCCTGGTAGTCCACGCCGTAAACGCTGGGCACTAGGTGTCGGGAGGCTTGGTCCTTTCGGTGCCGCAGC
TAACGCATTAAGTGCCCCGCCTGGGGATTACGGCCGCAAGGCTGAAACTCAAAGGAATTGACGGGGGCCCGCACAAGCGG
TGGAGCATGTGGTTTAATTCGAAGCAACGCGAAGAACCTTACCTGGGCTTGACATGTCGGTGGTACTCTCTTGGAAACAG
GAGGGGACCCTTCGGGGAGCCGTCACAGGTGCTGCATGGCTGTCGTCAGCTCGTGTCG
>OTU_456
AGGATTAGATACCCTGGTAGTCCACGCCGTAAACGATGAGAACTAGCTGTTGGGGTCCATAGGATTTCAGTGGCGCAGTT
AACGCATTAAGTTCTCCGCCTGGGGAGTACGGTCGCAAGATTAAAACTCAAAGGAATTGACGGGGGCCTGCACAAGCGGT
GGAGCATGTGGTTTAATTCGAAGCAACGCGCAGAACCTTACCAGCGTTTGACATCCCGATCGCGGTTTCCAGAGATGGAT
TCCTTCAGTTAGGCTGGATCGGTGACAGGTGCTGCATGGCTGTCGTCAGCTCGTGCCG
>OTU_455
AGGATTAGATACCCTGGTAGTCCACGCCGTAAACGATGTGCACTAGGTGTTGGGAGTAATTAAACTCTCAGTGCCGCAGC
TAACGCATTAAGTGCACCGCCTGGGGATTACGGCCGCAAGGCTAAAACTCAAAGGAATTGACGGGGGCCCGCACAAGCGG
TGGAGTATGTGGTTTAATTCGACGCAACGCGCAAAACCTTACCTGGGTTTGACATCCCGGTCGTATCCCCTGGAAACAGG
GGAGTCAGTTCGGCTGGACCGGTGACAGGTGCTGCATGGCTGTCGTCAGCTCGTGCTG
>OTU_457
AGGATTAGATACCCTGGTAGTCCACGCCGTAAACGGTGAGTGCTAGACGTCGCGGGTATTGACCCCCGCGGTGTCGTAGC
TAACGCGTTAAGCACTCCGCCTGGGGAGTACGGCCGCAAGGCTAAAACTCAAAGGAATTGACGGGGGCCCGCACAAGCGG
TGGAGCATGTGGTTTAATTCGAAGCAACGCGCAGAACCTTACCTGGGTTTGACATCATAGAGAACCTCTTGGAAACAAGA
GGGTGCTCTTCGGAGAGCTCTATGACAGGTGCTGCATGGCTGTCGTCAGCTCGTGCCG
>OTU_458
AGGATTAGATACCCTGGTAGTCCACGCCGTAAACGATGTGTGCTAGCCGTCGGGGCACCTAGTGTCTCGGTGGCGCAGCT
AACGCGTTAAGCACACCGCCTGGGGAGTACGGCCGCAAGGTTAAAACTCAAAGGAATTGACGGGGGCCCGCACAAGCGGT
GGAGCATGTGGTTTAATTCGAAGCAACGCGCAGAACCTTACCAGCCCTTGACATCCCGGTTTCGGGTCGCGGAGACGCGT
CCTTTCAGTTCGGCTGGGCCGGAGACAGGTGCTGCATGGCTGTCGTCAGCTCGTGCCG
>OTU_460
AGGATTAGATACCCTGGTAGTCCACGCCGTAAACGATGTGCGCTAGCCGTCGGGCAGCATGCTGTTCGGTGGCGCAAGCT
AACGCGTTAAGCGCACCGCCTGGGGAGTACGGTCGCAAGATTAAAACTCAAAGGAATTGACGGGGGCCCGCACAAGCGGT
GGAGCATGTGGTTTAATTCGAAGCAACGCGCAGAACCTTACCAGCCCTTGACATGTCCGTTATGGGTGCCGGAGACGGCA
TTCTTCAGTTCGGCTGGGCGGAACACAGGTGCTGCATGGCTGTCGTCAGCTCGTGCTG
>OTU_459
AGGATTAGATACCCTGGTAGTCCACGCCGTAAACGATGAGTGCTAGACGTTGGGGGACTTGGTCTTTCGGTGTCGCAGCT
AACGCATTAAGCACTCCGCCTGGGGAGTACGGCCGCAAGGTTAAAACTCAAAGGAATTGACGGGGGCCCGCACAAGCGGT
GGAGCATGTGGTTTAATTCGAAGCAACGCGCAGAACCTTACCAACCCTTGACATGGAGGTCGCGGCTCTTGGAGACAGGA
GCCTTCAGTTCGGCTGGACCTCACACAGGTGCTGCATGGCTGTCGTCAGCTCGTGCCG
>OTU_461
AGGATTAGATACCCTGGTAGTCCACGCCGTAAACGATGAGTGCTAGACGTCGGGGGGCTTGCCCTTCGGTGTCGCAGCTA
ACGCGTTAAGCACTCCGCCTGGGGAGTACGGCCGCAAGGTTAAAACTCAAAGGAATTGACGGGGGCCCGCACAAGCGGTG
GAGCATGTGGTTTAATTCGAAGCAACGCGCAGAACCTTACCAGCCCTTGACATGTTGGGTTTCGGGTCCGAGAGATCGGT
CCTTTCAGTTTGGCTGGGCCCAACACAGGTGCTGCATGGCTGTCGTCAGCTCGTGCCG
>OTU_462
AGGATTAGATACCCTGGTAGTCCACGCCCTAAACGATGAATGCTAGGTCTTCGGGGTGTTAATTCCCTGTGGGCCGAAGG
TAACCCATTAAGCATTTCGCCTGGGGACTACGGCCGCAAGGCTAAAACTCAAAGGAATTGACGGGTCCCCGCACAAGCAG
CGGAGCGTGTGGTTTAATTCGATGGTAAGCGAAGAACCTTACCTAGGCTTGACATGTTTGGTGGTACCGAACCGAAAGGG
GAGGGACCCTTCGGGGAGCCTTACACAGGTGTTGCATGGCCGTCGTCAGCTCGTGTCG
>OTU_467
AGGATTAGATACCCTGGTAGTCCTAGCTGTAAACGATGGGTACTAGGCAGTGGGTGTCCGATGCATTCACTGTCGAAGCT
AATGTGCTAAGTACCCCGCCTGGGGAGTACGGCCGCAAGGCTGAAACTCAAAGGAATTGACGGGGGCTCACACAAGCGGT
GGAGTATGTGGTTTAATTCGAAGCAACGCGCAGAACCTTACCAGGGTTTGAAATGCACGGATTAGCCTCCTGAAAGGGAG
GTGACGCCTTTTGGTGGAACGTGCACAGGTGTTGCATGGCTGTCGTCAGCTCGTGTTG
>OTU_469
AGGATTAGATACCCTGGTAGTCCACGCCGTAAACGATGAGCACTAGATGGCCGGCCTTCGGGTTAGCTGTCGTAGGAAAA
CCGATAAGTGCTCCGCCTGGGGAGTATGGTCGCAAGGCTGAAACTCAAAGGAATTGACGGGGGCTCACACAAGCGGTGGA
GGATGTGGTTTAATTCGAAGCAACGCGAAGAACCTTACCAGGCCTTGACATATAGGGATTAATCCCGTGAAAGCGGGAGG
CTTGCCAGCAATGGTGTAACCTATACAGGTGCTGCATGGCTGTCGTCAGCTCGTGCCG
>OTU_470
AGGATTAGATACCCTGGTAGTCCTAGCTGTAAACGATGGGCACTAGACAGCGGCGGTCCGATGCCGTCGCTGTTGTAGCT
AATGTGATAAGTGCCCCGCCTGGGGAGTACGGCCGCAAGGCTGAAACTCAAAGGAATTGACGGGGGCTCACACAAGCGGT
GGAGGATGTGGTTTAATTCGAAGCAACGCGCAGAACCTTACCAGGGTTTGAAATGCACGGATTAGCCTCCCGAAACGGAG
GTGACGCCTTTTGGTGGAACGTGCACAGGTGTTGCATGGCTGTCGTCAGCTCGTGCCG
>OTU_465
AGGATTAGATACCCTGGTAGTCCTAGCCGTAAACGATGGGCACTAAGTAGAGGGGCTCCCAAGGCCTCTCTGCCGGAGCA
AATGTGTTAAGTGCCCCGCCTGGGGAGTATGGTCGCAAGGCTGAAACTCAAAGGAATTGACGGGGGCTCACACAAGCGGT
GGAGCATGTTGTTTAATTCGATGCAACGCGAAGAACCTTACCTGGGCTTGACATGCAAGTGGTACCAAACCGAAAGGGGC
GGGACCTTCTTTGAAGGAGCTTGCACAGGTATTGCATGGCTGTCGTCAGCTCGTGCCG
>OTU_466
AGGATTAGATACCCTGGTAGTCCACGCCGTAAACGCTGGGTACTAGGTGTCGGGAGGCTTGGCCCTCTCGGTGTCGACCC
TAACGGATTAAGTACCCCGCCTGGGGAGTACGGTCGCAAGGCTGAAACTCAAAGGAATTGACGGGGGCCCGCACAAGCGG
TGGAGCATGTGGTTTAATTCGAAGCAACGCGAAGAACCTTACCTGGGCTTGACATGTCGGTGGTACTCTCTTGGAAACAG
GAGGGGACCCTTCGGGGAGCCGTCACAGGTGCTGCATGGCTGTCGTCAGCTCGTGCCG
>OTU_473
AGGATTAGATACCCTGGTAGTCCTAGCTGTAAACGATGGGCACTAGGCAGTGGGACTCCGATGGTTTCATTGTCGAAGCT
AATGTATTAAGTGCCCCGCCTGGGGAGTACGGTCGCAAGGCTGAAACTCAAAGGAATTGACGGGGGCTCACACAAGCGGT
GGAGCATGTGGTTTAATTCGAAGCAACGCGCAGAACCTTACCAGGGTTTGAAATGCACGGATTAGGTTCCAGAGATGGAA
CTGACGCCTTATGGTGGAACGTGCACAGGTGTTGCATGGCTGTCGTCAGCTCGTGCCG
>OTU_471
AGGATTAGATACCCTGGTAGTCCACGCCGTAAACGATGAGTGCTAGATGTCGGGGGACATAGTTCTTCGGTGTCGCAGCT
AACGCATTAAGCACTCCGCCTGGGGAGTACGGCCGCAAGGTTAAAACTCAAAGGAATTGACGGGGGCCCGCACAAGCGGT
GGAGCATGTGGTTTAATTCGACGCAACGCGAAGAACCTTACCAGCCCTTGACATGGAGGTCGCGGAATCCAGAGACGGAT
TCTTTCAGTTCGGCTGGACCTCACACAGGTGCTGCATGGCTGTCGTCAGCTCGTGCCG
>OTU_476
AGGATTAGATACCCTGGTAGTCCACGCCCTAAACGATGTATGCTTGGTGTTGGGGGAGAATTCCCTCAGTGCCGGAGGTA
ACCCATTAAGCATACCACCTGGGGAGTACGATCGCAAGGTTGAAACTCAAAGGAATTGACGGGGGCCCGCACAAGCGGTG
GATTATGTGGTTTAATTCGATGCAACGCGAAGAACCTTACCTGGGCTTGAACTGCAGGAAGTAGGAACCCGAAAGGGTGA
CGACCTGTTAAGTCAGGAATCTGTAGAGGTGCTGCATGGCTGTCGTCAGCTCGTGCCG
>OTU_474
AGGATTAGATACCCTGGTAGTCCACGCCGTAAACGATGTGTGCTAGCCGTTGGGGGACCTAGTTCTTCAGTGGCGCAGCT
AACGCATTAAGCACACCGCCTGGGGAGTACGGCCGCAAGGTTAAAACTCAAAGGAATTGACGGGGGCCCGCACAAGCGGT
GGAGCATGTGGTTTAATTCGAAGCAACGCGCAGAACCTTACCAGCCCTTGACATGTCCGTCGCGGATCTTGGAGACAGGA
TCCTTCAGTTCGGCTGGACGGAACACAGGTGTTGCATGGCTGTCGTCAGCTCGTGCCG
>OTU_477
AGGATTAGATACCCTGGTAGTCCACGCCGTAAACGATGTGTGCTAGACGTCGGGAGGCATAGCCTTTCGGTGTCGCCGCT
AACGCATTAAGCACACCGCCTGGGGAGTACGGCCGCAAGGTTAAAACTCAAAGGAATTGACGGGGGCCCGCACAAGCGGT
GGAGCATGTGGTTTAATTCGATGCAACGCGCAGAACCTTACCAGCCCTTGACATGGGGAGTATGGTTGCCGGAGACGGCA
TCCTTCAGTTCGGCTGGCTCCCACACAGGTGCTGCATGGCTGTCGTCAGCTCGTGCCG
>OTU_475
AGGATTAGATACCCTGGTAGTCCACGCCGTAAACGATGTGCGCTAGCCGCCGGTCGGCATGCCGTTCGGTGGCGTAAGCT
AACGCGTTAAGCGCACCGCCTGGGGAGTACGGCCGCAAGGTTAAAACTCAAAGGAATTGACGGGGGCCCGCACAAGCGGT
GGAGCATGTGGTTTAATTCGAAGCAACGCGCAGAACCTTACCAGCCCTTGACTTGCCCGTTTTGGTCCTTGGAGACAGGG
ACCGTCGGTTCGGCCGGACGGTGCACAGGTGCTGCATGGCTGTCGTCAGCTCGTGCCG
>OTU_478
AGGATTAGATACCCTGGTAGTCCACGCCGTAAACGATGTGTGCTAGCCGTTGGGGTGCTTAAGCACTTCGGTGGCGCAGC
TAACGCGTTAAGCACACCGCCTGGGGAGTACGGCCGCAAGGTTAAAACTCAAAGGAATTGACGGGGGCCCGCACAAGCGG
TGGAGCATGTGGTTTAATTCGAAGCAACGCGCAGAACCTTACCAGCCCTTGACATGGACACAGCCGCTAGCAGAGACGCT
AGCTTCGGTTCGGCCGGGTGTCACACAGGTGCTGCATGGCTGTCGTCAGCTCGTGCCG
>OTU_479
AGGATTAGATACCCTGGTAGTCCACGCCCTAAACGATGTATGCTTGGTGTTGGGCCCATTGGGGTTCAGTGCCGAAGGAA
ATCTGGTAAGCATACCACCTGGGGAGTACGATCGCAAGGTTGAAACTCAAAGGAATTGACGGGGGCCCGCACAAGCGGTG
GATCATGTGGTTTAATTCGATGCAACGCGAAGAACCTTACCCAGGCTTGAAGTGTAAGAAGTACAGAGATGAAAGTCGAC
GGACCCGTCAAATCGGGAGCTTACAGAGGTGCTGCATGGCTGTCGTCAGCTCGTGCCG
>OTU_480
AGGATTAGATACCCTGGTAGTCCTAGCTGTAAACGATGGGTACTAGGCAATGGGAGTCCGATGCTCTCGTTGCCGAAGCT
AATGTGCTAAGTACCCCGCCTGGGGAGTACGGCCGCAAGGCTGAAACTCAAAGGAATTGACGGGGGCTCACACAAGCGGT
GGAGTATGTGGTTTAATTCGAAGCAACGCGCAGAACCTTACCAGGGTTTGAAATGCACGGATTAGCTTCCTGAAAGGGAA
GTGACGCCTTTTGGTGGAACGTGCACAGGTGTTGCATGGCTGTCGTCAGCTCGTGCCG
>OTU_481
AGGATTAGATACCCTGGTAGTCCACGCCGTAAACGATGTGTGCTAGCCGTTGGGACGCTGAGCGTTTCGGTGGCGCCGCT
AACGCATTAAGCACACCGCCTGGGGAGTACGGCCGCAAGGTTAAAACTCAAAGGAATTGACGGGGGCCCGCACAAGCGGT
GGAGCATGTGGTTTAATTCGAAGCAACGCGCAGAACCTTACCAGCCCTTGACATGGGGGTCGCGGGTCTTGGAGACAGGA
TCCATCAGTTCGGCTGGACCCCGCACAGGTGCTGCATGGCTGTCGTCAGCTCGTGCTG
>OTU_482
AGGATTAGATACCCTGGTAGTCCACGCCGTAAACGATGTGTGCTAGCCGTTGGGGTGCTTAAGCACTTCGGTGGCGCAGC
TAACGCGTTAAGCACACCGCCTGGGGAGTACGGCCGCAAGGTTAAAACTCAAAGGAATTGACGGGGGCCCGCACAAGCGG
TGGAGCATGTGGTTTAATTCGAAGCAACGCGCAGAACCTTACCAGCCCTTGACATGGATGCTACGGATAGCGGAGACGCT
TTCTTCGGTTCGGCCGGGCATCGCACAGGTGCTGCATGGCTGTCGTCAGCTCGTGCCG
>OTU_486
AGGATTAGATACCCTGGTAGTCCACGCTGTAAACGATGTGTGCTAGCCGTTGGTCCGCTTTGCGGATCGGTGGCGCCGCT
AACGCATTAAGCACACCGCCTGGGGAGTACGGCCGCAAGGTTAAAACTCAAAGGAATTGACGGGGGCCCGCACAAGCGGT
GGAGCATGTGGTTTAATTCGAAGCAACGCGCAGAACCTTACCAGCTCTTGACATCCCGGTTTGGGTAGTTGGAGACGACT
ACTTTCAGTTCGGCTGGACCGGTGACAGGTGCTGCATGGCTGTCGTCAGCTCGTGCTG
>OTU_485
AGGATTAGATACCCTGGTAGTCCACGCCGTAAACGATGAGTGCTAGACGTCGGGAGGCATGCCTTTCGGTGTCGCAGCTA
ACGCATGAAGCACTCCGCCTGGGGAGTACGGCCGCAAGGTTAAAACTCAAAGGAATTGACGGGGGCCCGCACAAGCGGTG
GAGCATGTGGTTTAATTCGACGCAACGCGAAGAACCTTACCAGCCCTTGACATGCTAGGTCGCGGTTACCGGAGACGGTT
TCCTTCAGTTCGGCTGGACCTAGTACAGGTGCTGCATGGCTGTCGTCAGCTCGTGCTG
>OTU_490
AGGATTAGATACCCTGGTAGTCCACGCCGTAAACGATGCGTGCTAGACGTTGGGGGACGTAGTTCCTCGGTGTCGCAGTT
AACGCGTTAAGCACGCCGCCTGGGGAGTACGGCCGCAAGGTTAAAACTCAAAGGAATTGACGGGGGCCCGCACAAGCGGT
GGAGCATGTGGTTTAATTCGAAGCAACGCGCAGAACCTTACCAGCCCTTGACATGGGGAGTGTGGTTCCGGGAGACCGGG
ATCTTCAGTTCGGCTGGCTCCCGCACAGGTGCTGCATGGCTGTCGTCAGCTCGTGCCG
>OTU_489
AGGATTAGATACCCTGGTAGTCCTAGCCGTAAACGATGGGCACTACGTAGGGGGGCTCCCAAGGCCTCCCTGCCGGAGCT
AATGTATTAAGTGCCCCGCCTGGGGAGTATGGTCGCAAGGCTAAAACTCAAAGGAATTGACGGGGGCTCACACAAGCGGT
GGAGCATGTTGTTTAATTCGATGCAACGCGAAGAACCTTACCTGGGCTTGACATGTAAGTGGTACCAAACCGAAAGGGGC
GGGACCTCCTTTGGGGGAGCTTACACAGGTATTGCATGGCTGTCGTCAGCTCGTGCCG
>OTU_488
AGGATTAGATACCCTGGTAGTCCTAGCCGTAAACGATGGGCACTAAGTGGAGGGGCTCCCAAGGCCTCTCTGCCGGAGCT
AATGTGTTAAGTGCCCCGCCTGGGGAGTATGGTCGCAAGGCTGAAACTCAAAGGAATTGACGGGGGCTCACACAAGCGGT
GGAGCATGTTGTTTAATTCGAAGCAACGCGAAGAACCTTACCTGGGCTTGACATGTACGTGGTACCAAACCGAAAGGGGC
GGGACCCTCCTTGAGGGAGCGTACACAGGTATTGCATGGCTGTCGTCAGCTCGTGCCG
>OTU_493
AGGATTAGATACCCTGGTAGTCCACGCCCTAAACGATGTACACTAGTTGTTGCGATGCTAGACATTGCAGTAATGCAGTT
AACACATTAAGTGTACCGCCTGGGGAGTACGGTCGCAAGATTAAAACTCAAAGGAATAGACGGGGACCCGCACAAGCGGT
GGAGCATGTGGTTTAATTCGACGATACGCGAAGAACCTTACCTGGACTTGACATTTACAGAATTTTTCAGAGATGAATTA
GTGTCTGCTTGCAGAAACTGTAGGACAGGTGCTGCACGGCTGTCGTCAGCTCGTGCCG
>OTU_491
AGGATTAGATACCCTGGTAGTCCACGCCGTAAACGATGAGTGCTAGATGTCGGGGGACTTAGTTCTTCGGTGTCGCAGCT
AACGCATTAAGCACTCCGCCTGGGGAGTACGGCCGCAAGGTTAAAACTCAAAGGAATTGACGGGGGCCCGCACAAGCGGT
GGAGCATGTGGTTTAATTCGACGCAACGCGCAGAACCTTACCAGCCCTTGACATGGGGGTCGCGAGTCTTGGAGACAGGA
CTCTTCAGTTCGGCTGGACCCCACACAGGTGCTGCATGGCTGTCGTCAGCTCGTGCCG
>OTU_496
AGGATTAGATACCCTGGTAGTCCACGCCGTAAACGATGAGTGCTAGTTGTCGGGGGTCATAGACTTTCGGTGACGCAGCT
AACGCGTTAAGCACTCCGCCTGGGGAGTACGGCCGCAAGGTTAAAACTCAAAGGAATTGACGGGGGCCTGCACAAGCGGT
GGAGCATGTGGTTTAATTCGAAGCAACGCGCAGAACCTTACCAGCCCTTGACATCCTGGTCGCGAGGAGTGGAGACACAC
CTCTTCAGTTCGGCTGGACCAGTGACAGGTGCTGCATGGCTGTCGTCAGCTCGTGCCG
>OTU_492
AGGATTAGATACCCTGGTAGTCCACGCCGTAAACGGTGAGTGCTAGACGTCGCGGGTATTGACCCCCGCGATGTCGAAGC
CAACGCGTTAAGCACTCCGCCTGGGGAGTACGGCCGCAAGGCTAAAACTCAAAGGAATTGACGGGGGCCCGCACAAGCGG
TGGAGCATGTGGTTTAATTCGAAGCAACGCGCAGAACCTTACCTGGGCTTGACATCTTGGAGAACCCCCTGGAAACAGGG
GGGTGCCCTTCGGGGAATTCCTTGACAGGTGCTGCATGGCTGTCGTCAGCTCGTGCCG
>OTU_498
AGGATTAGATACCCTGGTAGTCCCAGCCGTAAACGGTGTGCACTTGGTGTGGGGGGAATTAACCCCTTCCGCGCCGGAGC
TAACGCGTTAAGTGCACCGCCTGGGGAGTACGGCCGCAAGGCTAAAACTCAAAGGAATTGACGGGGGCCCGCACAAGCGG
TGGAGCATGTGGCTTAATTCGATGCAACGCGAAGAACCTTACCAGGGCTTGACTCGCCCGTCGTACCCCTTCGAAAGAAG
GGGGTCAGCTTGGCTGGACGGTGCACAGGTGCTGCATGGCTGTCGTCAGCTCGTGCCG
>OTU_499
AGGATTAGATACCCTGGTAGTCCACGCCGTAAACGATGATAACTAGCTGCTAGGGCCCACAGGGCTTTGGTGGCGCAGCT
AACGCATTAAGTTATCCGCCTGGGGAGTACGGTCGCAAGATTAAAACTCAAAGGAATTGACGGGGGCCTGCACAAGCGGT
GGAGCATGTGGTTTAATTCGACGCAACGCGCAGAACCTTACCAGCGTTTGACATCCTAATCGCGGATTTCAGAGATGAAT
TCCTTCAGTTCGGCTGGATTAGTGACAGGTGCTGCATGGCTGTCGTCAGCTCGTGCCG
>OTU_500
AGGATTAGATACCCTGGTAGTCCACGCCGTAAACGATGAGTGCTAGCCGTTGGAGGGCGTAGCCCTTCAGTGGCGCAGCT
AACGCATTAAGCACTCCGCCTGGGGAGTACGGCCGCAAGGTTAAAACTCAAAGGAATTGACGGGGGCCCGCACAAGCGGT
GGAGCATGTGGTTTAATTCGATGCAACGCGCAGAACCTTACCAGCCCTTGACATGGGGAGTGTGGTTTCCAGAGATGGAT
TCCTTCAGCTCGGCTGGCTCCCACACAGGTGCTGCATGGCTGTCGTCAGCTCGTGTCG
>OTU_503
AGGATTAGATACCCTGGTAGTCCACGCCGTAAACGATGTCTGCTAGTCGTTGGGGGGCGTAGCCCTTCAGTGACGCCGCT
AACGCATTAAGCAGACCGCCTGGGGAGTACGGCCGCAAGGTTAAAACTCAAAGGAATTGACGGGGGCCCGCACAAGCGGT
GGAGCATGTGGTTTAATTCGAAGCAACGCGCAGAACCTTACCTACCCTTGACATACCTGTCGCGGTTTCCAGAGATGGAT
TCCTTCAGTTCGGCTGGACAGGATACAGGTGCTGCATGGCTGTCGTCAGCTCGTGTCG
>OTU_505
AGGATTAGATACCCTGGTAGTCCACGCCGTAAACGATGAGTGCTAGGTGTCGCGGGTATTGACCCCTGCGGTGCCGCAGT
TAACGCATTAAGCACTCCGCCTGGGGAGTACGGCCGCAAGGCTAAAACTCAAAGGAATTGACGGGGGCCCGCACAAGCGG
TGGAGCATGTGGTTTAATTCGACGCAACGCGCAGAACCTTACCTGGGTTGGAAACCTCCCGAACGCCCTAGAGATAGGGA
AGTGCCCTTCGGGGAGCGGGATGTTCAGGTGCTGCATGGCTGTCGTCAGCTCGTGCCG
>OTU_507
AGGATTAGATACCCTGGTAGTCCACGCCGTAAACGATGTCTGCTAGCCGTTGGGGCAGATGCTGTCTCGGTGGCGTCGCT
AACGCATTAAGCAGACCGCCTGGGGAGTACGGCCGCAAGGTTAAAACTCAAAGGAATTGACGGGGGCCCGCACAAGCGGT
GGAGCATGTGGTTTAATTCGAAGCAACGCGCAGAACCTTACCAGCCCTTGACATGGGGGTTATGGGTTTGAGAGATCGAA
CCCTTCAGTTCGGCTGGGCCCCACACAGGTGCTGCATGGCTGTCGTCAGCTCGTGCTG
>OTU_508
AGGATTAGATACCCTGGTAGTCCTAGCCGTAAACGATCGGCACTAAGTAGGGGGGCTCCCAAGGCCTCCCTGCCGGAGCT
AATGTGTTAAGTGCCGCGCCTGGGGAGTATGGTCGCAAGGCTAAAACTCAAAGGAATTGACGGGGGCTCACACAAGCGGT
GGAGCATGTTGTTTAATTCGATGCAACGCGAAGAACCTTACCTGGGCTTGACATGTAAGTGGTACCAAACTGAAAGGGGC
GGGACCCTCTTTGAGGGAGCTTACACAGGTATTGCATGGCTGTCGTCAGCTCGTGCTG
>OTU_509
AGGATTAGATACCCTGGTAGTCCACGCCGTAAACGATGAGTACTAGGTGGTGCGGGTATTGACCCCTGCGCTGCCGTAGC
TAACGCATTAAGTACTCCGCCTGGGAAGTACGGTCGCAAGACTAAAACTCAAAGGAATTGACGGGGGCCCGCACAAGCGG
TGGAGCATGTGGTTTAATTCGACGCAACGCGCAGAACCTTACCTGGGCTGAAACACGTATGGAATCCCGCAGAGACGTGG
GAGTGCTCGCAAGAGAGCCATACGATAGGTGCTGCATGGCTGTCGTCAGCTCGTGCCG
>OTU_512
AGGATTAGATACCCTGGTAGTCCACGCCGTAAACGATGAGTGCTAGATGTCGGGGGACTTAGTTCTTCGGTGTCGCAGCT
AACGCATTAAGCACTCCGCCTGGGGAGTACGGCCGCAAGGTTAAAACTCAAAGGAATTGACGGGGGCCCGCACAAGCGGT
GGAGCATGTGGTTTAATTCGACGCAACGCGAAGAACCTTACCAGCCCTTGACATGGGGATCGCGGATTCCAGAGATGGAT
TCCTTCAGTTCGGCTGGATCCCACACAGGTGCTGCATGGCTGTCGTCAGCTCGTGTCG
>OTU_510
AGGATTAGATACCCTGGTAGTCCACGCCGTAAACGATGAGTGCTAGATGTCGGGGAACCTAGTTCTTCGGTGTCGCAGCT
AACGCATTAAGCACTCCGCCTGGGGAGTACGGCCGCAAGGTTAAAACTCAAAGGAATTGACGGGGGCCCGCACAAGCGGT
GGAGCATGTGGTTTAATTCGAAGCAACGCGCAGAACCTTACCAGCCCTTGACATGGAGGTCGCGGGTTCCAGAGATGGAA
CTCTTCAGTTCGGCTGGACCTCACACAGGTGCTGCATGGCTGTCGTCAGCTCGTGCCG
>OTU_513
AGGATTAGATACCCTGGTAGTCCACGCCGTAAACGATGTCTGCTAGTCGTTGGGGAGCATAGCTCTTCGGTGACGCAGCT
AACGCATTAAGCAGACCGCCTGGGGAGTACGGCCGCAAGGTTAAAACTCAAAGGAATTGACGGGGGCCCGCACAAGCGGT
GGAGCATGTGGTTTAATTCGAAGCAACGCGCAGAACCTTACCAACCCTTGACATCCCGGTCGCGGTTTCCAGAGATGGAT
TCCTTCAGTTCGGCTGGACCGGTGACAGGTGCTGCATGGCTGTCGTCAGCTCGTGCCG
>OTU_516
AGGATTAGATACCCTGGTAGTCTTAGCTGTAAACGATGGAGACTCAGTTTTGGTTTTTTATTTAATAAAAAATCAGAACT
TAAGCTTACGCGTTAAGTCTCCCGCCTGGGGAGTATGCTCGCAAGAGTGAAACTCAAAGGAATTGACGGGGGCCCGCACA
AGCGGTGGAGCATGTGGTTTAATTCGATGCAACGCGAAGAACCTTACCAGAATTTGACAGTTCAAAATTGGCATCGGGAA
AGCGAGGCCAAATTGATTTTGATAACAGGTGGTGCATGGCTGTCGTCAGCTCGTGCCG
>OTU_515
AGGATTAGATACCCTGGTAGTCCACGCCCTAAACGATGTATGCTTGGTGTTGGAGGAATTGCCCTTCAGTGCCGGAGGAA
ACCCATTAAGCATACCACCTGGGGAGTACGATCGCAAGGTTGAAACTCAAAGGAATTGACGGGGGCCCGCACAAGCGGTG
GATTATGTGGTTTAATTCGATGCAACGCGAAGAACCTTACCTGGGCTCGAAATGCAGGAAGTAGGACCCTGAAAGGGGAA
CCACCCGTCAAGTCGGGAACCTGTATAGGTGCTGCATGGCTGTCGTCAGCTCGTGTTG
>OTU_517
AGGATTAGATACCCTGGTAGTCCACGCCGTAAACGATGTGTGCTAGCCGTTGGGGCACTTAGTGTTTCGGTGGCGCAGCT
AACGCGTTAAGCACACCGCCTGGGGAGTACGGCCGCAAGGTTAAAACTCAAAGGAATTGACGGGGGCCCGCACAAGCGGT
GGAGCATGTGGTTTAATTCGAAGCAACGCGCAGAACCTTACCAGCCCTTGACATCCCGGTCGCGGTTACCAGAGATGGTT
TCCTTCAGTTCGGCTGGACCGGAGACAGGTGCTGCATGGCTGTCGTCAGCTCGTGCCG
>OTU_520
AGGATTAGATACCCTGGTAGTCCACGCCGTAAACGATGTGTGCTAGCCGTTGGGATGCTTAGCATTTCGGTGGCGCCGCT
AACGCATTAAGCACACCGCCTGGGGAGTACGGTCGCAAGATTAAAACTCAAAGGAATTGACGGGGGCCCGCACAAGCGGT
GGAGCATGTGGTTTAATTCGAAGCAACGCGCAGAACCTTACCAGCCCTTGACATCGTGGTCGCGGTCCCAAGAGATTGGG
ACCTTCAGTTCGGCTGGACCGCAGACAGGTGCTGCATGGCTGTCGTCAGCTCGTGTCG
>OTU_522
AGGATTAGATACCCTGGTAGTCCACGCCGTAAACGATGCGTGCTAGACGTTGGGGAACGTAGTTCTTCGGTGTCGCAGTT
AACGCGTTAAGCACGCCGCCTGGGGAGTACGGCCGCAAGGTTAAAACTCAAAGGAATTGACGGGGGCCCGCACAAGCGGT
GGAGCATGTGGTTTAATTCGAAGCAACGCGCAGAACCTTACCAGCCCTTGACATGGGGAGTATGGTCCCGTGAAAGCGGG
ATCTTCAGTTCGGCTGGCTCCCACACAGGTGCTGCATGGCTGTCGTCAGCTCGTGCTG
>OTU_524
AGGATTAGATACCCTGGTAGTCCACGCCGTAAACGATGAGTGCTAGCCGTCGGGGAACCTAGTTCTTCGGTGGCGCAGCT
AACGCGTTAAGCACTCCGCCTGGGGAGTACGGCCGCAAGGTTAAAACTCAAAGGAATTGACGGGGGCCCGCACAAGCGGT
GGAGCATGTGGTTTAATTCGATGCAACGCGAAGAACCTTACCAGCCCTTGACATACCGGTCGCGGGGAGTGGAGACACAC
CCTTTCAGTTCGGCTGGACCGGATACAGGTGCTGCATGGCTGTCGTCAGCTCGTGCTG
>OTU_529
AGGATTAGATACCCTGGTAGTCCACGCCGTAAACGATGTGCGCTAGCCGTCGGGCAGCATGCTGTTCGGTGGTGTAAGCT
AACGCGTTAAGCGCACCGCCTGGGGAGTACGGCCGCAAGGTTAAAACTCAAAGGAATTGACGGGGGCCCGCACAAGCGGT
GGAGCATGTGGTTTAATTCGAAGCAACGCGCAGAACCTTACCAGCCTTTGACATGGGGGTTTTGGGTTCCAGAGATGGAT
CCTTTCGGTTCGGCCGGGCCCCGCACAGGTGCTGCATGGCTGTCGTCAGCTCGTGCCG
>OTU_527
AGGATTAGATACCCTGGTAGTCCACGCCGTAAACGATGGGTACTAGGTGTTGGGGGATGTTGACCCCCTCAGTGCCGTAG
CTAACGCATTAAGTACCCCGCCTGGGGAGTACGGTCGCAAGGCTGAAACTCAAAGGAATTGACGGGGACCCGCACAAGCA
GTGGAGCATGTGGCTTAATTCGACGCAACGCGAAGAACCTTACCTGGGTTTGACATCCGGGAAACCCTCTAGAAATAGGG
GGGTGCCCTTCGGGGAATCCCGTGACAGGTGCTGCATGGCTGTCGTCAGCTCGTGCCG
>OTU_530
AGGGATTAGATACCCTGGTAGTCCACGCTGTAAACGGTGGGTACTAGGTGTGGGGTCCATTCCACGGGTTCCGTGCCGTA
GCTAACGCTTTAAGTACCCCGCCTGGGGAGTACGGCCGCAAGGCTAAAACTCAAAGGAATTGACGGGGCCCCGCACAAGC
GGCGGAGCATGCGGATTAATTCGATGCAACGCGTAGAACCTTACCTGGGTTTGACATGGATCGGGAGTGCTCAGAGATGG
GTGTGCCTCTTTTGGGGTCGGTTCACAGGTGGTGCATGGCTGTCGTCAGCTCGTGCCG
>OTU_531
AGGATTAGATACCCTGGTAGTCCACGCCGTAAACGATGTCTGCTAGCCGTTGGGGCAGTTTCTGTCTCGGTGGCGCCGCT
AACGCATTAAGCAGACCGCCTGGGGAGTACGGCCGCAAGGTTAAAACTCAAAGGAATTGACGGGGGCCCGCACAAGCGGT
GGAGCATGTGGTTTAATTCGAAGCAACGCGCAGAACCTTACCAGCCCTTGACATGGGGGTTATGGTTCCGAGAGATCGGA
TCCTTCAGTTCGGCTGGGCCCCACACAGGTGCTGCATGGCTGTCGTCAGCTCGTGTTG
>OTU_535
AGGATTAGATACCCTGGTAGTCCACGCCGTAAACGATGATAACTAGCTGTCAGGGCACATGGTGTTTTGGTGGCGCAGCT
AACGCATTAAGTTATCCGCCTGGGGAGTACGGTCGCAAGATTAAAACTCAAAGGAATTGACGGGGGCCTGCACAAGCGGT
GGAGCATGTGGTTTAATTCGAAGCAACGCGCAGAACCTTACCAACGTTTGACATCCCTATCGCGGATCGTGGAGACACTT
TCCTTCAGTTCGGCTGGATAGGTGACAGGTGCTGCATGGCTGTCGTCAGCTCGTGCCG
>OTU_534
AGGATTAGATACCCTGGTAGTCCACGCCGTAAACGATGTCTGCTAGACGTCGGGGAGCGTAGCTCTTCGGTGTCGCAGCT
AACGCACTAAGCAGACCGCCTGGGGAGTACGGCCGCAAGGTTAAAACTCAAAGGAATTGACGGGGGCCCGCACAAGCGGT
GGAGCATGTGGTTTAATTCGAAGCAACGCGCAGAACCTTACCAACCCTTGACATCCTGGTCGCGGATTTCAGAGATGAAT
TCCTTCAGTTCGGCTGGACCAGTGACAGGTGCTGCATGGCTGTCGTCAGCTCGTGTCG
>OTU_533
AGGATTAGATACCCTGGTAGTCCACGCCGTAAACGTTGTGTACTAGGTGTAGGGAGATATCGACCCTCTCTGTGCCGCAG
CTAACGCATTAAGTACACCGCCTGGGGAGTACGCCCGCAAGGGTGAAACTCAAAGGAATTGACGGGGGCCCGCACAAGCG
GTGGAGCATGTGGTTTAATTCGATGCAACGCGAGGAACCTTACCTAGGCTTGACATCCTGGGAAGTTTTGGGAAACCAAT
TCGTGCCCTTCGGGGAACCCAGTGACAGGTGTTGCATGGCTGTCGTCAGCTCGTGCTG
>OTU_536
AGGATTAGATACCCTGGTAGTCCTAGCCGTAAACGGTGCACGCTTGCTGTGGGCGGATTCGACCCCGTCCGTGGCGAAGC
TAACGCGTTAAGCGTGCCGCCTGGGGAGTACGGTCGCAAGATTAAAACTCAAAGAAATTGACGGGGGCCTGCACAAGCGG
TGGAGTATGTGGCTTAATTCGATGCAACGCGAAGAACCTTACCTGGCCTTGACATGCTAGTGGTAGGAACCTGAAAGGGT
AACGACCCCGCAAGGGGAGCTTGCACAGGTGCTGCATGGCTGTCGTCAGCTCGTGTTG
>OTU_542
AGGATTAGATACCCTGGTAGTCCACGCCCTAAACGATGTACACTAGTTGTTGTGAGGCTCGACCTTGCAGTAATGCAGTT
AACACATTAAGTGTACCGCCTGGGGAGTACGGTCGCAAGATTAAAACTCAAAGGAATAGACGGGGACCCGCACAAGCGGT
GGAGCATGTGGTTTAATTCGACGATACGCGAAGAACCTTACCTGGACTTGACATAGTAAGAATATTAAAGAGATTTGATA
GTGTCTGCTTGCAGAAACTTGCATACAGGTGCTGCACGGCTGTCGTCAGCTCGTGCTG
>OTU_541
AGGATTAGATACCCTGGTAGTCCACGCCGTAAACGATGTCAACTAGGTGTTGGGATGGTTAATCGTCTCATTGCCGGAGC
AAACGCATTAAGTTGACCGCCTGGGGAGTACGGTCGCAAGATTAAAACTCAAAGGAATTGACGGGGGCCCGCACAAGCGG
TGGAGTATGTGGTTTAATTCGACGCAACGCGCAGAACCTTACCTGGTCTTGACATCCCGGGAAGATCTATGAAAGTAGAT
TGTGCCTCTTTGAGGAACCTGGTGACAGGTGCTGCATGGCTGTCGTCAGCTCGTGCCG
>OTU_546
AGGATTAGATACCCTGGTAGTCCACGCCGTAAACGATGAGTGCTAGATGTCGCGGGCAATTGACCCCTGCGGTGTCGTAG
CTAACGCATTAAGCACTCCGCCTGGGGAGTACGGCCGCAAGGCTAAAACTCAAAGGAATTGACGGGGGCCCGCACAAGCG
GTGGAGCATGTGGTTTAATTCGACGCAACGCGCAGAACCTTACCTGGGCTAGAAACGGCAAGAAAGCGGGTGAAAACTCG
CCGTGCTCTTCGGAGAATTTGTCGCTAGGTGCTGCATGGCTGTCGTCAGCTCGTGCTG
>OTU_545
AGGATTAGATACCCTGGTAGTCCACGCCGTAAACGATGTTCACTAGTTGATCGGTCGCATCCGTGACGGATTGACGCAAG
CTAACGCGTTAAGTGAACCGCCTGGGGAGTACGGTCGCAAGATTAAAACTCAAAGGAATTGACGGGGGCCCGCACAAGCG
GTGGAGCATGTGGTTTAATTCGAAGCAACGCGAAGAACCTTACCTGGATTTGACATCCTTGGAAGTCCGCAGAGACGTGG
ACGTGCCCTTCGGGGAGCCAAGTGACAGGTGCTGCATGGCTGTCGTCAGCTCGTGCCG
>OTU_550
AGGATTAGATACCCTGGTAGTCCTAGCTGTAAACGATCAGCACTAGTCCGTGGGGACTTCCACATCCTCTCGGACGTAGC
GAAAGTGTTAAGTGCTGCGCCTGGGGAGTATGGTCGCAAGGCTGAAACTCAAAGGAATTGACGGGGGCTCACACAAGCGG
TGGAGGATGTGGCTTAATTCGAGGATACGCGAAGAACCTTACCTAGACTTAACATGCTTGGGAACGTCTGTGAAAGCAGA
AAGTGCCTTTCGGGGAACCCTTGCGTAGGTGCTGCATGGCTGTCGTCAGCTCGTGTTG
>OTU_547
AGGATTAGATACCCTGGTAGTCCTAGCCGTAAACGGTGCGCATTTGCTGTGGGCGGATTCGACCCCGTCCGTGGCGAAGC
TAACGCGATAAATGCGCCGCCTGGGGAGTACGGCCGCAAGGTTAAAACTCAAAGAAATTGACGGGGGCCTGCACAAGCGG
TGGAGTATGTGGCTTAATTCGATGCAACGCGAAGAACCTTACCTGGCCTTGACATGCAAGTGGTAGGAGCCTGAAAGGGT
GACGACCCCGCAAGGGGAGCTTGCACAGGTGCTGCATGGCTGTCGTCAGCTCGTGCCG
>OTU_548
AGGATTAGATACCCTGGTAGTCCACGCCGTAAACGATGAGCACTAGATGGCCGCCTTTCGGGGTAGCTGTCGTAGAGAAA
TCGCTAAGTGCTCCGCCTGGGGAGTATGGTCGCAAGGCTGAAACTCAAAGAAATTGACGGGGGCTCACACAAGCGGTGGA
GGATGTGGTTTAATTCGAAGCAACGCGAAGAACCTTACCAGGTCTTGACATATAAGGATTAAAACTGTGAAAGCAGTTGG
ATTACCAGCAATGGAGTAACTTATACAGGTGCTGCATGGCTGTCGTCAGCTCGTGCCG
>OTU_553
AGGATTAGATACCCTGGTAGTCCTAGCCGTAAACGATGGGCACTAAGTAGGGGGACACCGAAGGTTTCCCTGCCGGAGCT
AATGTGTTAAGTGCCCCGCCTGGGGAGTATGGTCGCAAGGCTGAAACTCAAAGGAATTGACGGGGGCTCACACAAGCGGT
GGAGCATGTTGTTTAATTCGATGCAACGCGAAGAACCTTACCTGGGCTTGACATGTAGGTGGTACCAAACCGAAAGGGGC
GGGACCCTCTTTGAGGGAGCCTACACAGGTATTGCATGGCTGTCGTCAGCTCGTGCCG
>OTU_552
AGGATTAGATACCCTGGTAGTCCACGCCGTAAACGATGAGTGCTAGATGTCGGGGGGCTTGCCCTTCGGTGTCGCAGCTA
ACGCATTAAGCACTCCGCCTGGGGAGTACGGCCGCAAGGTTAAAACTCAAAGGAATTGACGGGGGCCCGCACAAGCGGTG
GAGCATGTGGTTTAATTCGACGCAACGCGCAGAACCTTACCAGCCCTTGACATGCTGGGTTTCGGGAATGAGAGATCATT
CCTTTCAGTTCGGCTGGGCCCAGTACAGGTGCTGCATGGCTGTCGTCAGCTCGTGCCG
>OTU_556
AGGATTAGATACCCTGGTAGTCCACGCCGTAAACGATGATAACTAGCTGTCCGGGCTCATAGAGCTTGGGTGGCGCAGCT
AACGCATTAAGTTATCCGCCTGGGGAGTACGGTCGCAAGATTAAAACTCAAAGGAATTGACGGGGGCCTGCACAAGCGGT
GGAGCATGTGGTTTAATTCGAAGCAACGCGCAGAACCTTACCAGCCTTTGACATCCTGGTCGCGGATAGAGGAGACTCTT
TCCTTCAGTTCGGCTGGACCAGTGACAGGTGCTGCATGGCTGTCGTCAGCTCGTGCTG
>OTU_557
AGGATTAGATACCCTGGTAGTCCACGCCGTAAACGATGTGAACTAGGTGTTGGGATGGTTAATCGTCTCATTGCCGGAGC
TAACGCATTAAGTTCACCGCCTGGGGAGTACGGTCGCAAGATTAAAACTCAAAGGAATTGACGGGGGCCCGCACAAGCGG
TGGAGTATGTGGTTTAATTCGACGCAACGCGCAGAACCTTACCTGGTCTTGACATCCCGAGAATCTTTTGGAAACAAGAG
AGTGCCTCTTTGAGGAGCTTGGTGACAGGTGCTGCATGGCTGTCGTCAGCTCGTGCTG
>OTU_555
AGGATTAGATACCCTGGTAGTCCACGCCGTAAACGATGAGTGCTAGGTGTAGCGGGTATTGACCCCTGCTGCGCCGTAGT
TAACGCATTAAGCACTCCGCCTGGGGAGTACGGCCGCAAGGCTAAAACTCAAAGGAATTGACGGGGGCCCGCACAAGCGG
TGGAGCATGTGGTTTAATTCGACGCAACGCGAAGAACCTTACCTGGGTTGGAAACCCCCCGAACCTTCTGGAGACAGTTG
GGTGCCCTTCGGGGAGCGGGGTGTTCAGGTGCTGCATGGCTGTCGTCAGCTCGTGTCG
>OTU_559
AGGATTAGATACCCTGGTAGTCCACGCCGTAAACGATGAGTGCTAGGTGTCGCGGGTATTGACCCCTGCGGTGCCGCAGC
TAACGCATTAAGCACTCCGCCTGGGGAGTACGGCCGCAAGGCTAAAACTCAAAGGAATTGACGGGGGCCCGCACAAGCGG
TGGAGCATGTGGTTTAATTCGACGCAACGCGAAGAACCTTACCTGGGTTGGAAACCTCCCGAATGTCCTAGAGATAGGAC
GGTGCCCTTCGGGGAACGGGATGTCCAGGTGCTGCATGGCTGTCGTCAGCTCGTGCCG
>OTU_563
AGGATTAGATACCCTGGTAGTCCACGCCGTAAACGATGAGTGCTAGACGTCGGGGGGCTTGCCCTTCGGTGTCGCAGCTA
ACGCGTTAAGCACTCCGCCTGGGGAGTACGGCCGCAAGGTTAAAACTCAAAGGAATTGACGGGGGCCCGCACAAGCGGTG
GAGCATGTGGTTTAATTCGAAGCAACGCGAAGAACCTTACCGGCCCTTGACATGCTAGGTTCGGGCGCCGAGAGATCGGC
GCTTTCAGTTCGGCTGGGCCTAGTACAGGTGCTGCATGGCTGTCGTCAGCTCGTGCTG
>OTU_565
AGGATTAGATACCCTGGTAGTCCACACCCTAAACGATGGATACTAAGTGGGGGACCTTCTAGGTGTTCCCTGCCGTAGCG
AAAGCGTTAAGTATCCCGCCTGGGGAGTATGGTCGCAAGGCTGAAACTCAAAGGAATTGACGGGGGCTCACACAAGCGGT
GGAGCATGTTGCTTAATTCGATGCAACGCGAGGAACCTTACCCAGGCTTGAAGTGCATGTCTAAAGGTGTGAAAGCACCG
GGCGCCCTTACGGGTGGAGCATGTAGAGGTGTTGCATGGCTGTCGTCAGCTCGTGCCG
>OTU_568
AGGATTAGATACCCTGGTAGTCCTAGCTGTAAACGATGAGCACTAGACTGAGGGAACTTCCACATTCTCTCGGTCGTAGC
GAAAGTGTTAAGTGCTCCGCCTGGGGAGTATGGTCGCAAGGCTGAAACTCAAAGGAATTGACGGGGGCTCACACAAGCGG
TGGAGGATGTGGCTTAATTCGAGGCTACGCGAAGAACCTTACCTAGGCTTGAACTTCTTAAGAACACTCCCGAAACGGAG
TGGTGCTCTTCGGAGAACTTTTGGAGAGGTGCTGCATGGCTGTCGTCAGCTCGTGCCG
>OTU_570
AGGATTAGATACCCTGGTAGTCCTAGCCGTAAACGATGGGCACTAAGTAGAGGGGCTCCCAAGGCCTCTCTGCCGGAGCT
AATGTGTTAAGTGCCCCGCCTGGGGAGTATGGTCGCAAGGCTAAAACTCAAAGGAATTGACGGGGGCTCACACAAGCGGT
GGAGCATGTTGTTTAATTCGATGCAACGCGAAGAACCTTACCTGGGCTTGACATGTAGGTGGTACCGAACCGAAAGGGGA
GGGACCCTCTTTGGGGGAGCCTATGCAGGTATTGCATGGCTGTCGTCAGCTCGTGCTG
>OTU_569
AGGATTAGATACCCTGGTAGTCCACGCCCTAAACGATGAGTGCTGGGTATGGGGGGTATCGACCCCCTCCGTGCCGAAGC
TCACGCGTTAAGCACTCCGCCTGGGGACTACGGCCGCAAGGCTAAAACTCAAAGGAATTGACGGGGGCCCGCACAAGCAG
CGGAGCGTGTGGTTTAATTCGATGCAAAGCGAAGAACCTTACCAGGGCTTGACATGTCGGTGGTACCCTAGCCGAAAGGC
CGGGGGACCCTTCGGGGAGCCGTCACAGATGCTGCATGGCTGTCGTCAGCTCGTGTCG
>OTU_574
AGGATTAGATACCCTGGTAGTCCACGCCCTAAACGATGTACACTAGTTGTTGTGAGGCTAGACCTTGCAGTAATGCAGTT
AACACATTAAGTGTACCGCCTGGGGAGTACGGTCGCAAGATTAAAACTCAAAGGAATAGACGGGGACCCGCACAAGCGGT
GGAGCATGTGGTTTAATTCGACGATACGCGAAGAACCTTACCTGGACTTGACATAGTAAGAATGTTTTAGAGATAGAACA
GTGTCTGCTTGCAGAAACTTGCATACAGGTGCTGCACGGCTGTCGTCAGCTCGTGCCG
>OTU_573
AGGATTAGATACCCTGGTAGTCCACGCCGTAAACGCTGGATACTAGGTGTATGGAGCAAAAAAGCTCTGTGTGCCAAAGC
AAACGCATTAAGTATCCCGCCTGGGGAGTACGGTCGCAAGGCTGAAACTCAAAGAAATTGACGGGGGCCCGCACAAGCGG
TGGAGTATGTGGTTTAATTCGATGCAACGCGAAGAACCTTACCCAGGCTTGACATTTTGTGTATCCATTAGAAATAAAGG
AGTGCCCTTAAAGGGAAGACAAAAACAGGTGCTGCATGGTTGTCGTCAGCTCGTGCCG
>OTU_575
AGGATTAGATACCCTGGTAGTCCACGCCCTAAACGATGGATACTTGGTGTTGCGGGTATCGACCCCTGCAATGCCGGAGC
TAACGCATTAAGTATCCCGCCTGGGGAGTACGGTCGCAAGGCTGAAACTCAAAGGAATTGACGGGGGCCCGCACAAGCGG
TGGAGCATGTGGTTTAATTCGAAGCAACGCGCAGAACCTTACCTGGGCTTGAACTGCAGGAGACGGTTGCAGAGATGTGA
CGTCCTACTTCGGTAGGCTGCTGTAGAGGTGCTGCATGGCTGTCGTCAGCTCGTGCTG
>OTU_578
AGGATTAGATACCCTGGTAGTCCACGCCGTAAACGATGAGTGCTAGTTGTCGGGGGCCTTTGGCTTTCGGTGACGCAGCT
AACGCGTTAAGCACTCCGCCTGGGGAGTACGGCCGCAAGGTTAAAACTCAAAGGAATTGACGGGGGCCTGCACAAGCGGT
GGAGCATGTGGTTTAATTCGAAGCAACGCGCAGAACCTTACCAGCCCTTGACATCCCGGTCGCGGAGAGTGGAGACACAC
TCCTTCAGTTTGGCTGGACCGGTGACAGGTGCTGCATGGCTGTCGTCAGCTCGTGCTG
>OTU_580
AGGATTAGATACCCTGGTAGTCCTAGCCGTAAACGATGGGCACTAAGTAGGGGGGCTCCCAAGGCCTCCCTGCCGGAGCT
AATGTGTTAAGTGCCCCGCCTGGGGAGTATGGTCGCAAGGCTGAAACTCAAAGGAATTGACGGGGGCTCACACAAGCGGT
GGAGCATGTTGTTTAATTCGATGCAACGCGAAGAACCTTACCTGGGCTTGACATGTACGTGGTACCAAACCGAAAGGGGC
GGGACCTTCTTTGAAGGAGCGTACACAGGTATTGCATGGCTGTCGTCAGCTCGTGTTG
>OTU_581
AGGATTAGATACCCTGGTAGTCCACGCCGTAAACGATGAGTGCTAGGTGTCGCGGGTATTGACCCCTGCGGTGCCGCAGT
TAACGCATTAAGCACTCCGCCTGGGGAGTACGGCCGCAAGGCTAAAACTCAAAGGAATTGACGGGGGCCCGCACAAGCGG
TGGAGCATGTGGTTTAATTCGACGCAACGCGAAGAACCTTACCTGGGTTGGAAACCCCTCGAACCTTCTAGAGATAGTTG
GGTGCCCTTCGGGGAGCGAGGTGTTCAGGTGCTGCATGGCTGTCGTCAGCTCGTGCCG
>OTU_579
AGGATTAGATACCCTGGTAGTCCACGCCGTAAACGGTGAGTGCTAGACGTCGCGGGTATTGACCCCCGCGGTGTCGTAGC
CAACGCGTTAAGCACTCCGCCTGGGGAGTACGGCCGCAAGGCTAAAACTCAAAGGAATTGACGGGGGCCCGCACAAGCGG
TGGAGCATGTGGTTTAATTCGAAGCAACGCGCAGAACCTTACCTGGGCTTGACATCTTGGAGAACACCCTGGAAACAGGG
TGGTGCTCTTCGGAGAACTCCTTGACAGGTGCTGCATGGCTGTCGTCAGCTCGTGTTG
>OTU_585
AGGATTAGATACCCTGGTAGTCCACGCAGTAAACGATGTCGGCTCGGTGTGCGGCAGGGATACACCCCCTGCGGCGTGCC
TAAGCTTACGCGGTAAGCCGACCGCCTGGGGACTACGAGCGCAAGCTTAAAACTCAAAGGAATTGACGGGGGCCCGCACA
AGCAGCGGAGCGTGTGGTTTAATTCGACGCAACGCGAAGAACCTTACCCAGGTTTGACATGCAGCTGCAAGCGCACGGAA
ACGTGTGACCTTCGAGGGTGCTGCACAGATGCTGCATGGCTGTCGTCAGCTCGTGCTG
>OTU_583
AGGATTAGATACCCTGGTAGTCCATGCCGTAAACGATGTCAACTAGGTGTTGGAGTGGTTAATCGCTTCATTGCCGGAGC
TAACGCATTAAGTTGACCGCCTGGGGAGTACGGTCGCAAGATTAAAACTCAAAGGAATTGACGGGGGCCCGCACAAGCGG
TGGAGTATGTGGTTTAATTCGACGCAACGCGCAGAACCTTACCTGGTCTTGACATCCTAGGAATCTCCCAGAGACGGGAG
AGTGCCTCTTTGAGGAGCCTAGTGACAGGTGCTGCATGGCTGTCGTCAGCTCGTGCCG
>OTU_588
AGGATTAGATACCCTGGTAGTCCACGCCGTAAACGATGTGCGCTAGCCGTTGGGGCTCTTAGAGCTTCGGTGGCGCAGCT
AACGCGGTAAGCGCACCGCCTGGGGAGTACGGCCGCAAGGTTAAAACTCAAAGGAATTGACGGGGGCCCGCACAAGCGGT
GGAGCATGTGGTTTAATTCGAAGCAACGCGCAGAACCTTACCAGCCTTTGACATGGGGGGCTTGAGTCCGAGAGATTGGA
TTCTTCGGTTCGGCCGGCCCCCACACAGGTGCTGCATGGCTGTCGTCAGCTCGTGTCG
>OTU_595
AGGATTAGATACCCTGGTAGTCCACGCCGTAAACGATGTGTGCTAGTTGTTGGGCATCATAGATGTTCAGTGACACAGCT
AACGCGTTAAGCACACCGCCTGGGGAGTACGGTCGCAAGATTAAAACTCAAAGGAATTGACGGGGACCCGCACAAGCGGT
GGAGCATGTTGTTTAATTCGAAGCAACGCGAAGAACCTTACCTACCCTTGACATACTTGTCGCACTTACCAGAGATGGTT
TGTTTCAGTTAGGCTGGACAATGTACAGGTGCTGCATGGCTGTCGTCAGCTCGTGCCG
>OTU_599
AGGATTAGATACCCTGGTAGTCCACGCCGTAAACGATGAGTGCTAGACGTCGGGGGGCTTGCCCTTCGGTGTCGCAGCTA
ACGCGTTAAGCACTCCGCCTGGGGAGTACGGCCGCAAGGTTAAAACTCAAAGGAATTGACGGGGGCCCGCACAAGCGGTG
GAGCATGTGGTTTAATTCGACGCAACGCGCAGAACCTTACCAGCCCTTGACATGCTGGGTTCGGGGGTCGAGAGACCGAC
CCTTTCAGTTCGGCTGGGCCCAGTACAGGTGCTGCATGGCTGTCGTCAGCTCGTGCCG
>OTU_598
AGGATTAGATACCCTGGTAGTCCACGCCCTAAACGATGCACACTAGTTGTTGCTATGCTCGACATAGCAGTAATGCAGTT
AACACATTAAGTGTGCCGCCTGGGGAGTACGGTCGCAAGATTAAAACTCAAAGGAATAGACGGGGACCCGCACAAGCGGT
GGAGCATGTGGTTTAATTCGACGATACGCGAAGAACCTTACCTGGCCTTGACATAGTAAGAACTTAGTAGAGATACTTTG
GTGCTAGCTTGCTAGAACTTACATACAGGTGCTGCACGGCTGTCGTCAGCTCGTGCCG
>OTU_600
AGGATTAGAAACCCTGGTAGTCCACACCGTAAACGATGAATGCCAGACGTCGGCAAGTATACTTGTCGGTGTCACACCTA
ACGGATTAAGCATTCCGCCTGGGGAGTACGGTCGCAAGATTAAAACTCAAAGGAATTGACGGGGGCCCGCACAAGCGGTG
GAGCATGTGGTTTAATTCGAAGCAACGCGCAGAACCTTACCAACCCTTGACATCTGGATCGCGGTTACCGGAGACGGTTT
CCTTCAGTTCGGCTGGATCCAAGACAGGTGCTGCATGGCTGTCGTCAGCTCGTGTTCG
>OTU_597
AGGATTAGATACCCTGGTAGTCCTAGCCGTAAACTATGAGCACTAGGTGTTGGGGGTTAAACCCTCAGCGCCGTAAGCTA
ACGCGTTAAGTGCTCCACCTGGGGACTACGGCCGCAAGGCTAAAACTCAAAGGAATTGACGGGGGCCCGCACAAGCGGTG
GAACATGTGGTTCAATTCGATGCTACGCGAAGAACCTCACCAGGGCTTGACATGTAGGAAGTAGGAACCCGAAAGGGGGA
CCACCTGTCAAGTCAGGAGCCTACACAGGTGTTGCATGGCTGTCGTCAGCTCGTGCTG
>OTU_601
AGGATTAGATACCCTGGTAGTCCACGCCGTAAACGATGTGTGCTAGCCGTTGGGAAACCTAGTTTCTCAGTGGCGCAGTT
AACGCGTTAAGCACACCGCCTGGGGAGTACGGCCGCAAGGTTAAAGCTCAAAGGAATTGACGGGGGCCCGCACAAGCGGT
GGAGCATGTGGTTTAATTCGAAGCAACGCGCAGAACCTTACCAGCCCTTGACATGTCCGTCGCGGGTTCTGGAGACAGAA
CCCTTCAGTTCGGCTGGACGGAACACAGGTGCTGCATGGCTGTCGTCAGCTCGTGCTG
>OTU_602
AGGATTAGATACCCTGGTAGTCCACGCCGTAAACGATGGGTGCTAGATGTCGGGGGGCTTAGCCCTTCGGTGTCGCAGCT
AACGCGTTAAGCACCCCGCCTGGGGAGTACGGCCGCAAGGTTAAAACTCAAAGGAATTGACGGGGGCCCGCACAAGCGGT
GGAGCATGTGGTTTAATTCGAAGCAACGCGCAGAACCTTACCAGCCCTTGACATGGGCGTCGCGAACCTGGGAGACCGGG
TTCTTCAGTTCGGCTGGACGCCACACAGGTGCTGCATGGCTGTCGTCAGCTCGTGCCG
>OTU_605
AGGATTAGATACCCTGGTAGTCCACGCCGTAAACGATGTGTGCTAGCCGTTGGGGTGCATTAGCACTTCGGTGGCGCAGC
TAACGCGTTAAGCACACCGCCTGGGGAGTACGGCCGCAAGGTTAAAACTCAAAGGAATTGACGGGGGCCCGCACAAGCGG
TGGAGCATGTGGTTTAATTCGAAGCAACGCGCAGAACCTTACCAGCCCTTGACATGGACACTGCCGGTAGCGGAGACGCT
ACCTTCGGCTCGGCCGGGTGTCACACAGGTGCTGCATGGCTGTCGTCAGCTCGTGTTG
>OTU_608
AGGATTAGATACCCTGGTAGTCCACGCCGTAAACGATGTGTGCTAGCCGTTGGGGCACTTGGTGTCTCGGTGGCGCAGCT
AACGCGTTAAGCACACCGCCTGGGGAGTACGGTCGCAAGATTAAAACTCAAAGGAATTGACGGGGGCCCGCACAAGCGGT
GGAGCATGTGGTTTAATTCGAAGCAACGCGCAGAACCTTACCAGCCCTTGACATGGGCGTCGTGGCTTCTGGAGACAGGA
GCTTTCAGTTCGGCTGGACGCCACACAGGTGCTGCATGGCTGTCGTCAGCTCGTGTTG
>OTU_611
AGGATTAGATACCCTGGTAGTCCTAGCCGTAAACGGTGCACACTTGCTATGAGCGGATTCGACCCCGTTCGTGGCGGAGC
TAACGCGTTAAGTGTGCCGCCTGGGGAGTACGGTCGCAAGATTAAAACTCAAAGAAATTGACGGGGGCCTGCACAAGCGG
TGGAGTATGTGGCTTAATTCGATGCAACGCGAAGAACCTTACCTGGCCTTGACATGCTAGTGGTAAAACCCTGAAAGGGG
AATGACCTCGCAAGAGGAGCTTGCACAGGTGCTGCATGGCTGTCGTCAGCTCGTGCCG
>OTU_616
AGGATTAGATACCCTGGTAGTCCATGCCGTAAACGTTGGGCACTAGGTGTGGGGGACATTCCACGTTTTCCGCGCCGTAG
CTAACGCATTAAGTGCCCCGCCTGGGGAGTACGGCCGCAAGGCTAAAACTCAAAGGAATTGACGGGGGCCCGCACAAGCG
GCGGAGCATGCGGATTAATTCGATGCAACGCGAAGAACCTTACCAAGGCTTGACATACACCGGATCGGCTCAGAGATGGG
TTTTCCTCCTTGTGGGGCTGGTGTACAGGTGGTGCATGGTTGTCGTCAGCTCGTGCCG
>OTU_613
AGGATTAGATACCCTGGTAGTCCTAGCTGTAAACGATGGGTACTAGGCAGCGGGAGTCCGATGCTCTCGCTGTCGGAGCT
AATGTGTTAAGTACCCCGCCTGGGGAGTACGGCCGCAAGGTTGAAACTCAAAGGAATTGACGGGGGCTCACACAAGCGGT
GGAGTATGTGGTTTAATTCGAAGCAACGCGCAGAACCTTACCAGGGTTTGAAATGCACGGATTAGCTCCCTGAAAGGGGA
GTGACGCCTTCTGGTGGAACGTGCACAGGTGTTGCATGGCTGTCGTCAGCTCGTGCCG
>OTU_612
AGGATTAGATACCCTGGTAGTCCACGCCGTAAACGATGTTCACTAGGTGGTTGGAGACGTTCGTTTCTGGCTGCCGTAAG
CTAACGCGTTAAGTGAACCGCCTGGGGAGTACGGTCGCAAGATTAAAACTCAAAGGAATTGACGGGGGCCCGCACAAGCG
[truncated: 9,957 more rows]
